# Supplementary material for: Real-time Smartphone Activity Classification Using Inertial Sensors—Recognition of Scrolling, Typing, and Watching Videos While Sitting or Walking
Source: Sensors (Basel). 2020 Jan 24;20(3):655. doi: 10.3390/s20030655 (PMC7038357; doi:10.3390/s20030655)
Supplement: Supplementary file 1 [file sensors-20-00655-s001.zip › sensors-668083-supplementary/5Hz_data/2655/E4/EDA.csv]

1567468876.000000
4.000000
0.000000
0.476655
0.506126
0.512532
0.513814
0.513814
0.517658
0.527908
0.529190
0.529190
0.526627
0.526627
0.527908
0.524064
0.521502
0.521502
0.524064
0.527908
0.533034
0.535596
0.539440
0.543284
0.544566
0.544566
0.548410
0.556098
0.563786
0.566348
0.571474
0.577880
0.579162
0.580443
0.575318
0.572755
0.571474
0.571474
0.568911
0.568911
0.567630
0.570192
0.566348
0.563786
0.566348
0.568911
0.570192
0.568911
0.570192
0.572755
0.574036
0.572755
0.574036
0.572755
0.576599
0.576599
0.580443
0.585568
0.511251
0.658604
0.731640
1.040708
0.557715
0.533370
0.544902
0.551308
0.510306
0.511587
0.528244
0.548746
0.539776
0.471866
0.473147
0.460334
0.512799
0.515362
0.511518
0.508955
0.544833
0.535863
0.530738
0.557646
0.569178
0.606336
0.610180
0.611462
0.617868
0.660152
0.635807
0.592242
0.601211
0.608899
0.301380
0.036144
0.079709
0.000000
0.365179
0.038440
0.000000
0.000000
0.000000
0.000000
0.000000
0.000000
0.001281
0.000000
0.003844
0.001281
0.003844
0.003844
0.001281
0.006407
0.011532
0.026908
0.003844
0.002563
0.474092
0.171698
0.001281
0.006407
0.007688
0.181949
0.005125
0.003844
0.658604
0.685512
0.761378
0.482047
0.507674
0.524331
0.532019
0.102773
0.533301
0.537145
0.405167
0.505111
0.562771
0.614024
0.749846
0.854915
0.685779
0.643495
0.701155
0.889511
0.661434
0.639651
0.646058
0.489735
0.452577
0.435919
0.452577
0.479485
0.432075
0.485891
0.494861
0.430794
0.307786
0.296254
0.292410
0.287285
0.306505
0.307786
0.241157
0.248845
0.262940
0.325725
0.342382
0.333413
0.364165
0.366728
0.376978
0.379541
0.380822
0.373134
0.375697
0.383385
0.387229
0.388510
0.384666
0.389792
0.391073
0.391073
0.387229
0.385948
0.385948
0.387229
0.382104
0.383385
0.387229
0.388510
0.391073
0.389792
0.402605
0.409011
0.492298
0.525613
0.555083
0.574303
0.672966
0.670403
0.670403
0.667840
0.666559
0.643495
0.575585
0.565334
0.561490
0.557646
0.551239
0.553802
0.598648
0.597367
0.578147
0.565334
0.570459
0.573022
0.566615
0.556365
0.537145
0.505111
0.503830
0.471797
0.505111
0.505111
0.523050
0.494861
0.384666
0.000000
0.485624
0.457435
0.488187
0.152478
0.000000
0.010251
0.543284
0.662448
0.826459
0.776753
0.000000
0.158885
0.160166
0.000000
0.000000
0.000000
0.000000
0.000000
0.000000
0.000000
0.000000
0.148634
0.001281
0.000000
0.638103
0.830302
1.156027
0.983117
0.961334
1.103562
1.098437
1.153534
1.349578
1.267572
1.534089
1.552127
1.604662
1.566222
1.545720
1.637976
1.404774
1.695636
1.590567
1.646945
1.702043
1.676416
1.536751
1.680260
1.527782
1.477810
1.458590
1.440651
1.432963
1.444495
1.473966
1.500874
1.532907
1.543158
1.547002
1.543158
1.539314
1.530344
1.511124
1.493186
1.485498
1.477810
1.458590
1.432963
1.406055
1.391961
1.380429
1.377866
1.374022
1.394523
1.436807
1.479091
1.513687
1.541876
1.571347
1.579035
1.573910
1.554690
1.540595
1.525219
1.521375
1.505999
1.489342
1.477810
1.467559
1.463715
1.454746
1.444495
1.444495
1.443214
1.429119
1.425275
1.420150
1.418869
1.413743
1.406055
1.413743
1.409899
1.412462
1.404774
1.404774
1.422713
1.464996
1.530344
1.593130
1.654633
1.682823
1.685385
1.689229
1.722544
1.713575
1.690511
1.668728
1.644383
1.658477
1.676416
1.636695
1.676416
1.709731
1.757140
1.801987
1.828894
1.831457
1.834020
1.834020
1.834020
1.832739
1.837864
1.831457
1.830176
1.817363
1.800705
1.780204
1.782767
1.821206
1.908337
1.909618
1.928838
1.954465
1.950820
1.949539
1.968759
1.986698
1.986698
2.003355
2.004636
2.000792
2.081516
2.068703
2.094329
2.075109
2.073828
2.059733
2.022575
2.011043
2.132769
2.126363
2.122519
2.087923
2.081516
2.062296
2.046920
2.023856
2.002074
1.982854
1.966196
1.954664
1.943132
1.932882
1.921350
1.913662
1.911099
1.894442
1.863690
1.852158
1.845751
1.834219
1.829094
1.891879
1.987979
2.091767
2.260902
2.296780
2.428757
2.435469
2.509786
2.561039
2.591791
2.616137
2.626387
2.639201
2.627669
2.613574
2.570009
2.514911
2.455970
2.444438
2.399592
2.149732
2.028006
2.002379
1.984440
1.984440
2.031850
2.030568
1.989566
2.039538
2.043382
2.033131
2.035694
2.120261
2.161264
2.193297
2.212517
2.224049
2.222768
2.213799
2.166389
2.093354
2.053632
1.903717
1.712493
1.671490
1.659958
1.747089
1.793217
1.817562
1.861127
1.929038
1.945695
1.897004
1.907255
1.891879
1.911099
1.994385
2.071265
2.122519
2.151989
2.144301
2.137895
2.113549
2.090485
2.044357
1.994385
1.952102
1.916224
1.882910
1.852158
1.825250
1.799623
1.782966
1.766309
1.762465
1.765027
1.781685
1.789373
1.789373
1.782966
1.773997
1.771434
1.785529
1.850876
1.925194
1.991823
2.031544
2.061015
2.066140
2.041795
2.017449
1.980291
1.946976
1.904692
1.875222
1.854720
1.832938
1.813718
1.791935
1.772715
1.771434
1.812436
1.889316
1.968759
2.021293
2.059733
2.068703
2.057171
2.031544
2.005918
1.987979
1.973884
1.962352
1.949539
1.941851
1.931600
1.926475
1.912380
1.907255
1.895723
1.858564
1.847032
1.852158
1.840626
1.843188
1.876503
1.922631
1.986698
2.039232
2.069984
2.081516
2.077672
2.109705
2.191710
2.281404
2.340345
2.396724
2.404412
2.415943
2.346751
2.476166
2.471346
2.447001
2.430344
2.391904
2.362433
2.340651
2.326556
2.302211
2.291960
2.282990
2.284272
2.270177
2.248395
2.252239
2.250957
2.244551
2.235581
2.226612
2.218924
2.218924
2.222768
2.215080
2.208673
2.209955
2.202267
2.215080
2.254801
2.320149
2.395748
2.464940
2.522599
2.552070
2.557195
2.552070
2.536694
2.505942
2.499536
2.516193
2.550789
2.554633
2.558477
2.552070
2.540538
2.521318
2.498254
2.476472
2.457252
2.464940
2.532850
2.630231
2.723768
2.807055
2.817306
2.808336
2.803211
2.769896
2.734019
2.672515
2.637919
2.602042
2.580259
2.559758
2.531569
2.514911
2.521318
2.570009
2.658421
2.735301
2.782710
2.809618
2.800648
2.766052
2.730175
2.686610
2.630231
2.578978
2.543101
2.525162
2.535413
2.589229
2.649451
2.690454
2.704549
2.704549
2.689173
2.671234
2.643045
2.608449
2.572571
2.539257
2.522599
2.499536
2.477753
2.467502
2.457252
2.441876
2.430344
2.427781
2.425218
2.423937
2.422656
2.412405
2.413686
2.413686
2.431625
2.377809
2.375247
2.368840
2.356026
2.347057
2.294523
2.275303
2.285553
2.295804
2.294523
2.306055
2.330400
2.361152
2.362433
2.359870
2.327837
2.257364
2.212517
2.198423
2.189453
2.212517
2.239425
2.274021
2.307336
2.298367
2.302211
2.288116
2.331681
1.969064
1.852463
1.650989
1.397285
0.788454
0.309137
0.000000
0.668855
1.176529
0.307855
0.000000
0.830302
1.177810
1.616094
2.094130
2.449258
2.741707
2.473909
2.504661
2.550789
2.577697
2.713518
2.794242
2.805774
2.822431
2.758364
2.746832
2.768615
2.763490
2.759646
2.746832
2.730175
2.705830
2.684047
2.673797
2.657139
2.640482
2.626387
2.617418
2.602042
2.590510
2.577697
2.571290
2.564883
2.557195
2.554633
2.548226
2.541819
2.537976
2.527725
2.520037
2.518755
2.513630
2.512349
2.507224
2.502098
2.508505
2.516193
2.531569
2.534132
2.544382
2.605886
2.785272
3.009505
3.191080
3.317932
3.392249
3.416595
3.410188
3.379436
3.346121
3.216707
3.150078
3.100106
3.053978
3.005287
2.957878
2.924563
2.888686
2.839996
2.797712
2.792586
2.784898
2.772085
2.751584
2.738770
2.733645
2.740052
2.750302
2.760553
2.766960
2.769522
2.760553
2.749021
2.733645
2.725957
2.711863
2.697768
2.681111
2.677267
2.679829
2.746458
2.882279
3.001443
3.105231
3.137264
3.143671
3.141108
3.056540
3.016819
2.978379
2.919438
2.883561
2.843840
2.807962
2.772085
2.749021
2.740052
2.728520
2.705456
2.691361
2.684954
2.672141
2.661891
2.646515
2.636264
2.629857
2.617044
2.602949
2.595261
2.595261
2.595261
2.590136
2.588855
2.593980
2.609356
2.624732
2.632420
2.632420
2.627295
2.619607
2.613200
2.606793
2.595261
2.587573
2.576041
2.563228
2.555540
2.552977
2.544008
2.535039
2.528632
2.531195
2.541445
2.551696
2.561947
2.577323
2.592699
2.604231
2.602949
2.608075
2.636264
2.673423
2.708019
2.723394
2.728520
2.733645
2.723394
2.710581
2.709300
2.749021
2.846402
2.950190
3.023226
3.077042
3.109075
3.118044
3.098825
3.064229
3.020663
2.983505
2.960441
2.982223
3.038602
3.084730
3.105231
3.105231
3.092418
3.073198
3.041165
3.006569
2.973254
2.948909
2.932251
2.928407
2.920719
2.918157
2.911750
2.901500
2.877154
2.861778
2.838714
2.825901
2.810525
2.792586
2.816931
2.900218
3.014256
3.083448
3.115482
3.130858
3.137264
3.121888
3.089855
3.055259
3.014256
2.986067
2.984786
3.041165
3.115482
3.182111
3.215425
3.212863
3.203894
3.189799
3.165454
3.130858
3.102669
3.086011
3.064229
3.042446
3.025789
3.036039
3.069354
3.082167
3.075760
3.066791
3.047571
3.025789
2.998881
2.961722
2.942502
2.964285
3.005287
3.030914
3.053978
3.055259
3.050134
3.032195
3.007850
2.977098
2.961722
2.946346
2.936095
2.925845
2.919438
2.909188
2.906625
2.896374
2.874592
2.861778
2.859215
2.851527
2.847684
2.847684
2.852809
2.859215
2.870748
2.886123
2.898937
2.891249
2.878436
2.866904
2.857934
2.847684
2.827182
2.814369
2.801556
2.797712
2.800274
2.823338
2.865622
2.924563
2.955315
2.968129
2.968129
2.959159
2.950190
2.927126
2.902781
2.880998
2.864341
2.846402
2.841277
2.851527
2.886123
2.929689
2.950190
2.951471
2.948909
2.933533
2.902781
2.886123
2.875873
2.850246
2.842558
2.833589
2.819494
2.806681
2.784898
2.777210
2.770804
2.763116
2.756709
2.754146
2.760553
2.774648
2.786180
2.805400
2.822057
2.831026
2.818213
2.807962
2.796430
2.790024
2.778492
2.766960
2.759272
2.793868
2.873310
2.963003
3.038602
3.091136
3.110356
3.107794
3.089855
3.055259
3.019382
2.983505
2.950190
2.920719
2.915594
2.955315
3.004006
3.037321
3.060385
3.064229
3.059103
3.048852
3.014256
2.993755
2.973254
2.951471
2.933533
2.942502
2.989911
3.053978
3.109075
3.146234
3.159047
3.153922
3.119326
3.084730
3.068073
3.055259
3.032195
3.014256
2.992474
2.973254
2.965566
2.946346
2.933533
2.922001
2.910469
2.906625
2.904062
2.901500
2.887405
2.891249
2.889967
2.882279
2.874592
2.872029
2.866904
2.859215
2.860497
2.861778
2.887405
2.971973
3.091136
3.202612
3.267960
3.323057
3.325620
3.302556
3.270523
3.230802
3.193643
3.148796
3.106512
3.074479
3.046290
3.024507
3.002725
2.983505
2.970691
2.963003
2.951471
2.945065
2.948909
2.957878
2.961722
2.971973
3.014256
3.061666
3.101387
3.112919
3.109075
3.097543
3.088574
3.070635
3.050134
3.032195
3.024507
3.046290
3.080886
3.105231
3.116763
3.115482
3.106512
3.086011
3.069354
3.041165
3.020663
3.000162
2.973254
2.963003
2.952753
2.952753
2.937377
2.939939
2.956597
2.965566
2.974535
2.973254
2.970691
2.973254
2.974535
2.961722
2.955315
2.943783
2.941221
2.929689
2.915594
2.915594
2.909188
2.902781
2.895093
2.896374
2.895093
2.897655
2.892530
2.888686
2.888686
2.887405
2.887405
2.883561
2.878436
2.897655
2.941221
2.973254
3.002725
3.029633
3.037321
3.036039
3.025789
3.009131
2.995037
2.983505
2.957878
2.946346
2.947627
2.937377
2.928407
2.925845
2.923282
2.920719
2.919438
2.914313
2.905344
2.898937
2.901500
2.904062
2.892530
2.891249
2.915594
2.971973
3.015538
3.029633
3.042446
3.041165
3.028351
3.016819
2.998881
2.978379
2.971973
2.960441
2.952753
2.945065
2.941221
2.932251
2.934814
2.919438
2.919438
2.913031
2.904062
2.900218
2.887405
2.880998
2.884842
2.892530
2.896374
2.909188
2.919438
2.933533
2.934814
2.928407
2.920719
2.919438
2.922001
2.930970
2.950190
2.970691
2.982223
2.988630
2.986067
2.983505
2.975817
2.970691
2.955315
2.952753
2.934814
2.930970
2.925845
2.914313
2.905344
2.914313
2.918157
2.930970
2.954034
2.969410
2.984786
2.980942
2.971973
2.970691
2.973254
2.969410
2.963003
2.952753
2.936095
2.929689
2.924563
2.915594
2.910469
2.911750
2.920719
2.918157
2.916875
2.924563
2.934814
2.939939
2.939939
2.937377
2.950190
2.965566
2.992474
3.034758
3.064229
3.079604
3.080886
3.091136
3.092418
3.078323
3.060385
3.045008
3.032195
3.023226
3.010413
3.001443
2.983505
2.978379
2.978379
2.977098
2.965566
2.961722
2.960441
2.960441
2.982223
2.960441
2.952753
2.960441
2.968129
2.969410
2.963003
2.968129
2.969410
2.978379
3.021945
3.121888
3.260272
3.397375
3.476817
3.520530
3.543593
3.548719
3.529499
3.487215
3.428274
3.385990
3.320642
3.291171
3.255294
3.234793
3.221979
3.215573
3.191227
3.155350
3.155350
3.161757
3.154069
3.123317
3.100253
3.113066
3.105378
3.122036
3.127161
3.138693
3.131005
3.166882
3.161757
3.163038
3.157913
3.166882
3.169445
3.154069
3.148943
3.152787
3.139974
3.136130
3.134849
3.143818
3.159194
3.172007
3.180977
3.195071
3.201478
3.198915
3.196353
3.189946
3.189946
3.201478
3.196353
3.189946
3.174570
3.165601
3.133568
3.150225
3.142537
3.146381
3.136130
3.132286
3.122036
3.120754
3.120754
3.123317
3.123317
3.110503
3.100253
3.105378
3.115629
3.118191
3.122036
3.132286
3.136130
3.133568
3.138693
3.151506
3.179695
3.186102
3.183539
3.191227
3.193790
3.183539
3.178414
3.169445
3.174570
3.183539
3.179695
3.186102
3.168163
3.180977
3.184821
3.211729
3.246325
3.293734
3.325767
3.368051
3.394959
3.410335
3.419304
3.406491
3.385990
3.370614
3.351394
3.333455
3.321923
3.302703
3.213010
3.128442
3.205322
3.136130
3.113066
3.136130
3.214291
3.245043
3.320642
3.421867
3.537187
3.637130
3.702478
3.720417
3.721699
3.712729
3.696072
3.693509
3.706322
3.662757
3.635849
3.629443
3.646100
3.765264
3.945931
4.080381
4.157261
4.173918
4.159823
4.127790
4.073974
3.998376
3.898432
3.839491
3.866399
3.961217
4.029128
4.034253
4.035534
4.017596
4.016315
4.040659
4.053473
4.068849
4.031690
4.027846
4.112414
4.277706
4.419934
4.525003
4.584684
4.587246
4.593653
4.648750
4.666689
4.644907
4.589809
4.496272
4.451426
4.332262
4.177220
4.051650
3.955550
3.876108
3.810020
3.734421
3.756204
3.898432
4.127790
4.330240
4.416090
4.428903
4.411704
4.374546
4.293822
4.173377
4.070870
3.963238
3.873545
3.808739
3.743391
3.694700
3.652416
3.620383
3.592194
3.576818
3.569130
3.557598
3.547347
3.574255
3.626790
3.675480
3.702388
3.729296
3.760048
3.802332
3.885618
3.974030
4.082943
4.176481
4.235422
4.230297
4.189294
4.123946
4.077818
4.065005
4.071412
4.086788
4.086788
4.075255
4.057317
4.016315
3.967624
3.922777
3.884337
3.843335
3.804895
3.784393
3.760048
3.740828
3.733140
3.810020
3.945841
4.099601
4.194419
4.226453
4.223890
4.193138
4.147010
4.081662
4.021440
4.020158
4.077818
4.122665
4.149573
4.136759
4.107289
4.079100
4.047066
4.035534
4.097038
4.181606
4.226453
4.232859
4.235422
4.229015
4.212358
4.230297
4.312302
4.405839
4.496813
4.557776
4.551369
4.506523
4.420673
4.297666
4.224630
4.146469
4.073433
4.042681
4.034993
4.045243
4.050369
4.049088
4.075995
4.255382
4.443738
4.592372
4.661564
4.659001
4.629530
4.551369
4.509085
4.473208
4.509085
4.548807
4.575715
4.560338
4.538556
4.483459
4.398891
4.396328
4.523180
4.634655
4.683346
4.700004
4.651313
4.584684
4.512929
4.429643
4.336105
4.245131
4.186190
4.102903
4.051650
4.004241
3.993990
3.965801
3.955550
3.915829
3.902276
3.897151
3.918933
3.974030
3.998376
4.002220
4.003501
3.986844
3.962498
3.939435
3.929184
3.922777
3.913808
3.899713
3.890744
3.921496
4.059880
4.252079
4.413527
4.482719
4.512929
4.501397
4.464239
4.402735
4.339950
4.287415
4.237443
4.206691
4.159282
4.152875
4.111873
4.096497
4.055494
4.028586
4.004241
3.958113
3.931205
3.908683
3.870243
3.892025
3.921496
3.953529
4.016315
4.065005
4.098320
4.104726
4.079100
4.082943
4.216202
4.436591
4.593653
4.626968
4.643625
4.650032
4.616717
4.543681
4.439893
4.347638
4.266914
4.200284
4.141343
4.114435
4.056776
4.014492
3.993990
3.977333
3.955550
3.959394
3.950425
3.968364
4.010647
4.070870
4.108028
4.143906
4.196441
4.242568
4.272039
4.284853
4.272039
4.247694
4.214379
4.177220
4.140062
4.108028
4.092653
4.067026
4.051650
4.041399
4.032430
4.045243
4.143906
4.270758
4.354044
4.392484
4.392484
4.377108
4.325855
4.269476
4.204128
4.141343
4.090090
4.070870
4.049088
4.023461
3.991427
3.973489
3.961957
3.945300
3.922236
3.936872
3.998376
4.052192
4.082943
4.104726
4.098320
4.113696
4.145729
4.200826
4.246954
4.276424
4.286675
4.291800
4.263611
4.203389
4.158542
4.116258
4.073974
4.040659
4.011189
3.989406
3.971468
3.949685
3.925340
3.913808
3.916370
3.945841
3.976593
3.979156
3.977874
3.981718
3.968905
3.957373
3.953529
4.011189
4.145729
4.272581
4.337928
4.360992
4.358430
4.327678
4.287957
4.230297
4.162386
4.113696
4.070130
4.032971
3.994532
3.963780
3.941997
3.921496
3.908683
3.886900
3.877931
3.877931
3.892025
3.915089
3.897151
3.884337
3.849741
3.871524
3.949685
4.089350
4.179043
4.216202
4.223890
4.212358
4.173918
4.134197
4.088069
4.057317
4.029128
4.013752
4.011189
3.977874
3.968905
3.939435
3.921496
3.935591
3.974030
3.999657
4.006063
4.004782
3.998376
3.995813
3.989406
4.002220
4.061161
4.100882
4.127790
4.129071
4.112414
4.090631
4.061161
4.079100
4.195701
4.316146
4.434028
4.478333
4.487303
4.468083
4.421955
4.330980
4.263070
4.233599
4.260507
4.292540
4.309197
4.341231
4.322011
4.300228
4.232318
4.205410
4.147750
4.088809
4.065745
4.052931
4.078558
4.074714
4.063182
4.065745
4.043962
4.032430
4.001678
3.963238
3.942737
3.920954
3.922777
3.906120
3.888181
3.877931
3.863836
3.859992
3.849741
3.839491
3.856148
3.851023
3.856148
3.856148
3.861273
3.876649
3.911245
3.934309
4.004782
4.143166
4.319990
4.444279
4.516773
4.548807
4.539837
4.511648
4.471927
4.411704
4.342512
4.278446
4.248975
4.209254
4.173377
4.132374
4.092653
4.073433
4.042681
4.023461
4.000397
3.986302
3.978614
3.977333
3.982458
4.040118
4.159282
4.284853
4.357888
4.383515
4.375827
4.355326
4.323292
4.266914
4.210535
4.155438
4.110591
4.079839
4.051650
4.026023
4.002960
3.952988
4.014492
4.086246
4.125968
4.154157
4.190034
4.195159
4.223349
4.359169
4.527024
4.678221
4.764070
4.792259
4.796103
4.831981
4.883234
4.906298
4.912704
4.912704
4.908861
4.869139
4.812761
4.732037
4.638500
4.537274
4.441175
4.357888
4.283571
4.214379
4.173377
4.143906
4.120842
4.092653
4.069589
4.056776
4.052931
4.046525
4.043962
4.059338
4.092653
4.160563
4.218223
4.261788
4.281008
4.281008
4.268195
4.240006
4.199003
4.166970
4.137499
4.110591
4.106747
4.118279
4.127249
4.125968
4.150312
4.216942
4.295103
4.337387
4.346356
4.346356
4.355326
4.379671
4.378389
4.366858
4.333543
4.302791
4.269476
4.233599
4.195159
4.163126
4.134937
4.119561
4.113154
4.106747
4.095215
4.091372
4.087527
4.099059
3.945300
3.955550
3.853044
3.907401
4.041941
4.097038
4.196982
4.327678
4.449404
4.530868
4.555213
4.559057
4.534712
4.482177
4.425799
4.364295
4.309197
4.273320
4.232318
4.172095
4.138781
4.125968
4.104185
4.086246
4.061901
4.052931
4.033711
[truncated: 8,154 more rows]
