# Supplementary material for: Real-time Smartphone Activity Classification Using Inertial Sensors—Recognition of Scrolling, Typing, and Watching Videos While Sitting or Walking
Source: Sensors (Basel). 2020 Jan 24;20(3):655. doi: 10.3390/s20030655 (PMC7038357; doi:10.3390/s20030655)
Supplement: Supplementary file 1 [file sensors-20-00655-s001.zip › sensors-668083-supplementary/5Hz_data/2655/E4/BVP.csv]

1567468876.00
64.000000
-0.00
-0.00
-0.00
-0.00
-0.00
-0.00
-0.00
-0.00
-0.00
-0.00
0.00
0.01
0.01
-0.00
-0.03
-0.05
-0.05
0.00
0.13
0.36
0.66
1.01
1.37
1.72
2.06
2.40
2.79
3.24
3.80
4.42
5.06
5.66
6.20
6.68
7.15
7.68
8.31
9.14
10.09
11.04
11.88
12.56
13.14
13.76
14.65
15.96
17.91
20.32
22.90
25.38
27.58
29.57
31.68
34.32
37.81
42.54
48.15
54.10
59.83
64.97
69.58
74.14
79.34
85.71
93.76
103.00
112.62
121.73
129.77
136.75
143.30
150.75
157.77
166.64
177.95
191.79
206.97
220.57
228.25
225.36
208.53
176.87
132.76
80.05
23.07
-34.94
-92.44
-149.16
-205.23
-260.37
-313.74
-363.87
-409.83
-450.91
-486.50
-515.74
-537.23
-549.22
-549.96
-538.37
-514.21
-478.67
-433.88
-382.45
-327.02
-269.84
-212.63
-156.66
-102.95
-52.37
-5.90
35.58
71.43
101.35
125.50
144.38
158.69
169.15
176.37
180.75
182.57
182.07
179.51
175.23
169.65
163.18
156.15
148.81
141.30
133.69
126.02
118.33
110.69
103.16
95.80
88.68
81.83
75.25
68.95
62.95
57.25
51.86
46.78
42.03
37.59
33.45
29.61
26.07
22.81
19.83
17.11
14.67
12.48
10.54
8.83
7.35
6.07
4.97
4.05
3.27
2.62
2.09
1.65
1.30
1.01
0.79
0.61
0.48
0.37
0.30
0.24
0.21
0.19
0.18
0.19
0.21
0.23
0.26
0.29
0.33
0.37
0.42
0.46
0.51
0.56
0.61
0.66
0.72
0.78
0.84
0.91
0.99
1.08
1.18
1.29
1.41
1.55
1.70
1.87
2.06
2.27
2.51
2.77
3.05
3.37
3.71
4.09
4.51
4.96
5.44
5.96
6.53
7.13
7.78
8.47
9.20
9.98
10.81
11.68
12.60
13.57
14.59
15.68
16.83
18.04
19.30
20.60
21.86
23.05
24.06
24.79
25.12
24.92
24.09
22.56
20.30
17.33
13.71
9.59
5.14
0.57
-3.90
-8.05
-11.69
-14.67
-16.91
-18.37
-19.05
-19.04
-18.46
-17.42
-16.05
-14.47
-12.77
-11.02
-9.23
-7.41
-5.57
-3.72
-1.84
0.08
2.03
4.01
6.02
8.09
10.30
12.60
14.97
17.45
20.01
22.67
25.42
28.28
31.31
34.69
38.26
42.00
45.92
50.00
54.19
58.45
62.74
67.19
72.03
77.08
82.34
87.84
93.49
99.15
104.61
109.70
114.48
119.25
123.81
128.17
132.23
135.63
137.62
137.13
132.79
122.85
110.31
96.33
81.90
67.64
53.66
39.60
24.80
8.71
-8.76
-27.03
-45.76
-64.22
-81.84
-98.54
-114.68
-131.08
-148.77
-168.86
-192.09
-218.82
-247.73
-275.68
-298.22
-310.87
-310.81
-297.84
-274.50
-244.99
-213.95
-184.75
-158.97
-136.83
-117.84
-101.46
-87.19
-74.50
-62.65
-51.11
-39.53
-28.09
-17.39
-8.14
-0.90
4.23
7.63
9.85
11.41
12.77
14.16
15.68
17.31
18.92
20.35
21.25
21.37
20.71
19.52
18.28
17.43
17.05
16.72
15.62
13.02
8.74
3.35
-1.98
-6.08
-8.41
-9.53
-11.01
-14.68
-21.68
-31.58
-42.26
-50.47
-53.09
-48.34
-36.59
-20.13
-2.19
14.28
27.48
37.10
43.75
48.42
51.71
53.76
54.44
53.69
51.79
49.34
47.02
45.45
44.80
44.87
45.17
45.14
44.41
42.97
41.13
39.34
37.97
37.00
36.08
34.60
32.00
28.06
23.06
17.69
12.80
9.03
6.50
4.84
3.23
0.92
-2.47
-6.76
-11.37
-15.58
-18.98
-21.57
-23.79
-26.25
-29.47
-33.80
-39.41
-46.28
-54.10
-62.02
-68.52
-71.61
-69.47
-61.15
-47.27
-29.90
-11.97
3.86
16.05
24.48
30.15
34.34
37.94
41.15
43.59
44.80
44.68
43.59
42.22
41.33
41.37
42.33
43.78
45.10
45.74
45.47
44.41
42.88
41.20
39.40
37.23
34.26
30.25
25.23
19.71
14.48
10.25
7.42
5.81
4.73
3.33
0.94
-2.64
-7.07
-11.64
-15.66
-18.71
-20.91
-22.77
-24.99
-28.19
-32.71
-38.62
-45.73
-53.49
-60.92
-66.53
-68.54
-65.42
-56.52
-42.57
-25.57
-8.20
7.01
18.58
26.32
31.04
33.93
35.86
37.10
37.47
36.75
35.05
32.90
31.06
30.13
30.26
31.04
31.81
31.90
31.02
29.28
27.07
24.84
22.78
20.77
18.52
15.75
12.45
8.93
5.79
3.60
2.63
2.65
2.99
2.71
1.15
-1.91
-5.99
-10.22
-13.71
-16.01
-17.29
-18.27
-19.89
-22.98
-27.98
-34.87
-43.09
-51.55
-58.64
-62.49
-61.40
-54.48
-42.10
-25.95
-8.56
7.48
20.39
29.47
35.14
38.34
40.02
40.80
40.92
40.47
39.53
38.27
36.96
35.82
35.04
34.71
34.83
35.30
35.92
36.46
36.66
36.35
35.33
33.44
30.39
25.85
19.58
11.67
2.61
-6.65
-14.94
-21.27
-25.08
-26.44
-25.91
-24.45
-22.99
-22.28
-22.67
-24.08
-26.08
-28.12
-29.70
-30.65
-31.13
-31.58
-32.59
-34.66
-38.15
-43.13
-49.20
-55.42
-60.20
-61.74
-58.49
-49.84
-36.51
-20.44
-4.15
10.12
21.11
28.82
34.08
37.97
41.18
43.80
45.44
45.74
44.69
42.79
40.87
39.66
39.44
40.01
40.82
41.35
41.35
40.91
40.32
39.77
39.20
38.26
36.54
33.78
30.00
25.49
20.78
16.33
12.54
9.55
7.33
5.62
4.11
2.51
0.55
-1.97
-5.13
-8.88
-12.96
-16.91
-20.19
-22.40
-23.54
-24.15
-25.16
-27.58
-32.06
-38.60
-46.35
-53.84
-59.27
-61.08
-58.28
-50.81
-39.50
-25.90
-11.78
1.20
11.92
19.81
24.87
27.49
28.25
27.79
26.75
25.62
24.72
24.09
23.61
23.16
22.74
22.46
22.54
23.03
23.83
24.54
24.76
24.22
22.91
21.08
19.09
17.16
15.34
13.53
11.55
9.35
7.00
4.60
2.24
-0.07
-2.33
-4.57
-6.76
-8.93
-11.17
-13.68
-16.66
-20.17
-23.98
-27.66
-30.72
-32.90
-34.38
-35.77
-37.87
-41.40
-46.63
-53.12
-59.71
-64.69
-66.21
-62.88
-54.27
-41.19
-25.47
-9.39
4.95
16.26
24.20
29.21
32.04
33.41
33.75
33.32
32.29
30.84
29.20
27.61
26.29
25.41
25.10
25.38
26.11
26.99
27.62
27.62
26.79
25.20
23.10
20.83
18.56
16.33
14.01
11.44
8.61
5.62
2.73
0.18
-1.86
-3.41
-4.66
-5.88
-7.36
-9.27
-11.64
-14.37
-17.22
-19.97
-22.39
-24.38
-25.94
-27.28
-28.76
-30.88
-34.15
-38.93
-45.17
-52.10
-58.27
-61.74
-60.76
-54.32
-42.74
-27.62
-11.44
3.31
14.85
22.59
26.97
29.00
29.73
29.76
29.27
28.20
26.55
24.57
22.78
21.71
21.65
22.51
23.81
24.89
25.28
24.82
23.78
22.58
21.59
20.81
20.01
18.72
16.56
13.44
9.65
5.73
2.32
-0.11
-1.42
-1.86
-1.99
-2.48
-3.80
-6.21
-9.55
-13.42
-17.29
-20.66
-23.22
-24.90
-26.06
-27.35
-29.62
-33.54
-39.36
-46.62
-54.13
-60.17
-62.83
-60.68
-53.09
-40.65
-25.03
-8.61
6.29
18.02
26.05
30.81
33.33
34.56
34.97
34.61
33.39
31.40
29.12
26.99
25.33
24.15
23.23
22.36
21.55
21.00
20.88
21.02
21.02
20.37
18.80
16.50
13.99
11.80
10.09
8.51
6.48
3.63
0.07
-3.51
-6.27
-7.72
-8.07
-8.31
-9.59
-12.66
-17.38
-22.74
-27.38
-30.32
-31.37
-31.25
-31.20
-32.30
-35.12
-39.61
-45.31
-51.50
-57.19
-61.21
-62.09
-58.55
-49.85
-36.45
-20.03
-3.03
12.20
24.04
32.08
36.83
39.25
40.16
40.09
39.24
37.84
36.22
34.81
33.97
33.84
34.24
34.82
35.21
35.30
35.22
35.21
35.46
35.91
36.26
36.10
35.22
33.74
32.13
30.96
30.61
31.09
32.05
33.00
33.63
33.99
34.50
35.76
38.19
41.77
45.95
49.87
52.74
54.29
54.96
55.72
57.70
61.32
66.32
72.07
77.89
83.33
88.07
91.89
94.62
96.15
96.05
94.33
91.47
87.89
82.95
74.14
57.19
27.52
-17.18
-76.10
-142.91
-206.55
-254.45
-276.81
-269.41
-233.58
-174.24
-97.46
-12.89
70.11
143.45
200.84
238.05
253.99
251.86
238.63
223.25
205.87
183.98
155.66
121.76
84.45
45.95
8.13
-27.53
-58.41
-93.48
-139.87
-198.10
-261.92
-323.53
-378.39
-425.38
-465.83
-499.17
-539.62
-598.66
-679.02
-774.50
-876.93
-981.29
-1085.72
-1190.56
-1213.47
-1107.38
-881.87
-599.34
-327.41
-104.34
61.08
175.89
236.05
264.31
266.82
249.37
223.56
205.59
206.98
228.36
267.85
309.11
338.25
336.98
300.09
238.69
174.59
128.09
109.88
119.99
148.32
187.46
226.95
261.70
292.79
325.08
354.25
370.80
380.82
386.02
380.38
358.64
319.31
265.50
203.48
139.14
76.32
15.93
-45.81
-109.85
-173.13
-228.86
-268.89
-287.43
-284.49
-265.03
-236.72
-208.66
-185.34
-165.35
-145.07
-122.20
-98.53
-79.98
-73.26
-82.39
-107.57
-143.12
-179.30
-207.25
-222.45
-226.24
-224.02
-221.61
-222.33
-226.38
-231.13
-233.03
-230.26
-223.29
-214.07
-204.30
-194.03
-181.62
-164.77
-141.35
-110.50
-73.11
-31.38
11.84
54.03
93.49
129.32
161.15
188.57
210.90
227.14
236.38
238.20
233.05
222.26
207.73
191.45
175.10
159.64
145.38
132.22
119.92
108.36
97.66
88.02
79.65
72.55
66.52
61.14
55.99
50.78
45.45
40.20
35.36
31.25
28.01
25.50
23.32
21.02
18.27
15.10
11.88
9.26
7.85
7.87
8.96
10.27
10.78
9.81
7.46
4.74
3.17
4.24
8.60
15.70
23.89
31.13
35.99
38.38
39.80
42.72
49.51
61.25
77.05
94.50
110.64
123.35
132.43
139.78
148.71
163.17
186.72
221.71
268.08
322.35
376.80
420.16
440.24
428.21
382.66
311.25
228.68
151.36
91.47
53.15
32.58
21.45
11.72
-1.12
-17.43
-35.05
-51.61
-65.80
-77.27
-85.69
-90.05
-88.56
-79.69
-63.24
-40.56
-14.21
13.12
39.85
66.23
94.06
125.63
161.96
201.54
239.93
270.90
288.68
290.41
277.51
255.27
230.60
209.04
192.68
179.83
166.73
150.11
129.10
105.56
82.89
64.14
50.67
42.01
36.66
33.01
30.02
27.11
23.94
20.25
15.87
10.99
6.14
2.04
-0.83
-2.40
-3.06
-3.42
-4.05
-5.44
-7.80
-11.17
-15.33
-19.79
-23.97
-27.31
-29.53
-30.70
-31.16
-31.37
-31.77
-32.66
-34.27
-36.65
-39.72
-43.42
-47.73
-52.77
-58.63
-65.04
-71.09
-75.09
-75.06
-69.60
-58.64
-43.89
-28.31
-15.11
-6.45
-2.71
-2.60
-4.00
-5.07
-5.06
-4.32
-3.80
-4.17
-5.39
-6.64
-6.93
-5.64
-2.96
0.24
2.94
4.57
5.40
6.40
8.67
12.71
18.01
23.12
26.27
26.21
22.95
17.73
12.47
8.83
7.44
7.71
8.22
7.49
4.74
0.03
-5.85
-11.91
-17.29
-21.38
-23.76
-24.17
-22.66
-19.74
-16.56
-14.74
-16.03
-21.61
-31.52
-44.22
-56.71
-65.26
-66.67
-59.47
-44.73
-25.85
-7.47
6.12
12.65
12.35
7.58
1.58
-3.15
-5.77
-7.27
-9.60
-14.68
-23.26
-34.83
-47.97
-61.15
-72.92
-81.74
-85.52
-81.70
-68.18
-44.84
-14.65
16.51
41.90
56.88
61.07
58.44
54.66
53.44
53.98
51.42
40.32
19.03
-7.87
-30.78
-39.70
-29.33
-1.84
34.12
67.80
91.29
102.48
104.42
102.21
99.56
97.00
92.67
84.87
74.38
65.13
62.61
70.93
90.30
116.35
141.78
159.45
165.71
161.00
148.67
132.22
113.33
91.61
66.20
37.58
8.40
-17.02
-34.70
-43.15
-43.70
-39.66
-34.50
-30.33
-27.58
-25.69
-23.41
-20.26
-16.87
-14.58
-14.59
-17.43
-22.13
-27.21
-31.67
-34.22
-35.18
-36.55
-40.72
-48.51
-58.62
-66.54
-67.63
-59.47
-39.54
-8.68
28.65
66.02
97.94
120.57
135.39
144.96
151.06
159.01
172.32
190.72
210.95
229.67
243.34
253.74
262.59
270.31
283.58
308.85
348.38
399.05
454.11
503.28
542.15
568.25
539.93
436.45
267.36
69.49
-116.21
-247.76
-335.40
-393.36
-431.95
-457.74
-471.05
-469.69
-455.54
-434.66
-413.37
-397.01
-382.04
-364.70
-344.43
-321.02
-294.00
-266.81
-246.83
-240.25
-252.43
-279.67
-313.53
-343.62
-357.45
-347.17
-314.35
-269.11
-224.73
-192.90
-176.15
-170.73
-170.24
-168.06
-161.41
-152.64
-146.67
-146.94
-153.76
-162.59
-167.54
-163.84
-148.60
-121.55
-85.20
-43.93
-2.74
33.43
61.48
80.28
90.85
95.99
99.19
102.65
106.11
106.44
98.49
76.96
38.33
-17.18
-84.76
-155.53
-218.50
-263.16
-282.24
-273.92
-242.52
-197.60
-151.15
-113.92
-92.29
-86.69
-92.36
-101.85
-108.09
-106.58
-95.93
-76.87
-50.75
-18.57
18.90
60.08
101.53
138.07
164.13
175.63
171.42
153.40
125.40
91.84
56.44
21.94
-9.38
-34.78
-50.75
-53.48
-40.14
-10.65
30.94
76.26
114.02
133.52
128.75
101.35
61.02
22.16
-1.81
-3.56
15.85
49.14
87.51
125.06
159.75
191.53
219.18
238.53
243.64
230.02
197.71
152.43
103.87
62.01
33.58
19.68
15.70
13.46
4.54
-16.27
-48.58
-86.31
-120.00
-140.53
-142.62
-125.92
-94.02
-52.59
-8.26
32.28
63.19
81.15
86.93
85.86
86.16
95.78
118.73
152.40
189.32
220.82
241.18
249.28
247.26
238.06
223.83
205.86
184.37
160.10
134.92
111.71
92.88
78.92
67.85
56.26
41.12
19.15
-12.04
-53.40
-104.24
-163.16
-229.64
-304.67
-389.21
-470.66
-529.77
-547.84
-517.66
-447.01
-352.96
-254.31
-166.11
-96.57
-46.38
-12.48
9.36
22.22
27.98
28.23
24.95
20.81
18.85
21.68
29.00
38.04
45.03
47.15
44.07
37.58
30.54
25.78
25.22
28.49
33.36
36.92
37.05
33.46
27.38
20.89
16.03
14.08
14.77
16.57
17.47
16.02
12.02
6.46
0.94
-2.99
-4.54
-4.09
-2.97
-2.89
-5.06
-9.59
-15.49
-21.12
-24.93
-26.20
-25.35
-23.77
-23.12
-24.64
-28.51
-33.76
-38.61
-40.89
-38.48
-29.73
-13.65
8.69
33.89
56.40
70.05
70.92
59.51
41.16
24.05
15.89
20.11
34.69
53.80
71.15
83.12
89.89
93.83
97.07
100.14
101.42
98.54
89.90
75.31
55.54
31.83
5.09
-23.57
-51.90
-76.15
-91.64
-93.96
-82.75
-61.64
-37.03
-15.63
-1.78
3.75
3.00
-1.09
-6.15
-11.28
-16.24
-20.64
-23.66
-24.43
-22.80
-19.87
-17.51
-17.37
-20.38
-25.85
-32.01
-36.92
-39.47
-39.90
-39.70
-40.79
-44.56
-51.23
-59.66
-67.95
-74.45
-78.69
-81.53
-84.68
-89.88
-97.90
-108.18
-118.80
-127.13
-130.30
-125.65
-111.40
-87.79
-57.42
-25.53
1.26
17.46
21.33
15.99
8.26
5.66
12.90
29.96
52.69
75.49
94.15
107.39
116.00
121.26
123.70
122.80
117.89
109.11
97.82
86.18
76.41
69.67
65.77
63.34
60.61
56.25
49.90
42.25
34.67
28.49
24.40
22.25
21.16
20.01
17.98
14.80
10.85
6.90
3.70
1.65
0.67
0.33
0.05
-0.59
-1.74
-3.23
-4.74
-5.93
-6.63
-6.87
-6.80
-6.64
-6.54
-6.58
-6.72
-6.87
-6.97
-6.96
-6.86
-6.68
-6.45
-6.20
-5.94
-5.67
-5.39
-5.11
-4.83
-4.54
-4.25
-3.95
-3.66
-3.35
-3.06
-2.75
-2.45
-2.15
-1.84
-1.54
-1.23
-0.92
-0.58
-0.21
0.19
0.63
1.07
1.49
1.87
2.22
2.57
2.98
3.49
4.16
4.96
5.85
6.77
7.68
8.58
9.51
10.54
11.74
13.15
14.76
16.46
18.17
19.81
21.36
22.92
24.66
26.65
29.00
31.54
33.97
35.90
36.99
37.22
36.77
36.06
35.50
35.42
35.74
36.03
35.65
34.13
31.30
27.46
23.14
18.73
14.42
9.65
3.40
-5.40
-17.36
-32.19
-48.65
-64.35
-77.93
-88.27
-95.36
-100.01
-103.37
-106.55
-110.47
-115.90
-123.02
-131.38
-138.07
-139.16
-130.84
-111.32
-82.34
-49.12
-18.53
3.73
15.21
17.33
13.78
8.30
2.98
-2.04
-7.52
-13.90
-20.65
-26.61
-30.79
-33.28
-35.19
-37.95
-42.73
-49.63
-57.72
-65.51
-71.47
-74.56
-74.61
-71.99
-67.31
-61.07
-52.97
-42.48
-29.05
-12.52
6.70
27.50
48.38
67.77
83.74
95.84
104.10
108.94
110.87
110.46
108.13
104.26
99.23
93.93
88.48
83.13
78.02
73.17
68.53
64.00
59.65
55.60
52.07
49.29
47.25
45.65
44.07
42.11
39.55
36.70
34.10
32.42
32.09
33.09
34.74
36.12
36.32
34.88
32.12
28.88
26.21
24.81
24.98
25.50
25.02
22.62
18.08
12.40
7.13
3.95
4.15
8.51
17.27
29.97
44.92
57.97
64.93
61.62
46.29
21.12
-8.12
-34.39
-52.18
-59.78
-59.27
-54.53
-49.03
-44.13
-39.22
-33.16
-25.86
-18.57
-13.14
-10.88
[truncated: 160,472 more rows]
