# Supplementary material for: Real-time Smartphone Activity Classification Using Inertial Sensors—Recognition of Scrolling, Typing, and Watching Videos While Sitting or Walking
Source: Sensors (Basel). 2020 Jan 24;20(3):655. doi: 10.3390/s20030655 (PMC7038357; doi:10.3390/s20030655)
Supplement: Supplementary file 1 [file sensors-20-00655-s001.zip › sensors-668083-supplementary/5Hz_data/2655/2019_09_03_12_04_41_Walking_Idle.csv]

time	accX	accY	accZ	rotX	rotY	rotZ	graX	graY	graZ	activity
12:16:08.686	0.08140534	4.7598186	7.0439563	0.25196177	-0.2894658	0.4980073	0.11158406	4.872051	8.510055	Walking_Idle
12:16:08.707	0.08140534	4.7598186	7.0439563	0.25196177	-0.2894658	0.4980073	0.11158406	4.872051	8.510055	Walking_Idle
12:16:08.728	0.08140534	4.7598186	7.0439563	0.25196177	-0.2894658	0.4980073	0.11158406	4.872051	8.510055	Walking_Idle
12:16:08.750	0.08140534	4.7598186	7.0439563	0.25196177	-0.2894658	0.4980073	0.11158406	4.872051	8.510055	Walking_Idle
12:16:08.772	-1.0079896	4.2665977	4.8364353	0.010669983	-0.7604429	0.008704219	0.3112528	4.3586183	8.779288	Walking_Idle
12:16:08.793	-1.0079896	4.2665977	4.8364353	0.010669983	-0.7604429	0.008704219	0.3112528	4.3586183	8.779288	Walking_Idle
12:16:08.814	-1.0079896	4.2665977	4.8364353	0.010669983	-0.7604429	0.008704219	0.3112528	4.3586183	8.779288	Walking_Idle
12:16:08.835	-1.0079896	4.2665977	4.8364353	0.010669983	-0.7604429	0.008704219	0.3112528	4.3586183	8.779288	Walking_Idle
12:16:08.856	-1.0079896	4.2665977	4.8364353	0.010669983	-0.7604429	0.008704219	0.3112528	4.3586183	8.779288	Walking_Idle
12:16:08.877	-1.0079896	4.2665977	4.8364353	0.010669983	-0.7604429	0.008704219	0.3112528	4.3586183	8.779288	Walking_Idle
12:16:08.898	-1.0079896	4.2665977	4.8364353	0.010669983	-0.7604429	0.008704219	0.3112528	4.3586183	8.779288	Walking_Idle
12:16:08.919	-1.0079896	4.2665977	4.8364353	0.010669983	-0.7604429	0.008704219	0.3112528	4.3586183	8.779288	Walking_Idle
12:16:08.940	0.48843205	4.271386	10.740717	-0.6380689	0.2267153	-0.19043785	0.49606138	4.310121	8.794723	Walking_Idle
12:16:08.961	0.48843205	4.271386	10.740717	-0.6380689	0.2267153	-0.19043785	0.49606138	4.310121	8.794723	Walking_Idle
12:16:08.982	0.48843205	4.271386	10.740717	-0.6380689	0.2267153	-0.19043785	0.49606138	4.310121	8.794723	Walking_Idle
12:16:09.003	0.48843205	4.271386	10.740717	-0.6380689	0.2267153	-0.19043785	0.49606138	4.310121	8.794723	Walking_Idle
12:16:09.025	0.48843205	4.271386	10.740717	-0.6380689	0.2267153	-0.19043785	0.49606138	4.310121	8.794723	Walking_Idle
12:16:09.046	0.48843205	4.271386	10.740717	-0.6380689	0.2267153	-0.19043785	0.49606138	4.310121	8.794723	Walking_Idle
12:16:09.067	0.48843205	4.271386	10.740717	-0.6380689	0.2267153	-0.19043785	0.49606138	4.310121	8.794723	Walking_Idle
12:16:09.089	0.48843205	4.271386	10.740717	-0.6380689	0.2267153	-0.19043785	0.49606138	4.310121	8.794723	Walking_Idle
12:16:09.110	0.48843205	4.271386	10.740717	-0.6380689	0.2267153	-0.19043785	0.49606138	4.310121	8.794723	Walking_Idle
12:16:09.131	0.7446195	4.6640472	8.25546	0.4352213	-0.71768236	-0.21426159	0.85112774	4.596892	8.620586	Walking_Idle
12:16:09.152	0.7446195	4.6640472	8.25546	0.4352213	-0.71768236	-0.21426159	0.85112774	4.596892	8.620586	Walking_Idle
12:16:09.173	0.7446195	4.6640472	8.25546	0.4352213	-0.71768236	-0.21426159	0.85112774	4.596892	8.620586	Walking_Idle
12:16:09.196	0.7446195	4.6640472	8.25546	0.4352213	-0.71768236	-0.21426159	0.85112774	4.596892	8.620586	Walking_Idle
12:16:09.218	0.7446195	4.6640472	8.25546	0.4352213	-0.71768236	-0.21426159	0.85112774	4.596892	8.620586	Walking_Idle
12:16:09.242	0.7446195	4.6640472	8.25546	0.4352213	-0.71768236	-0.21426159	0.85112774	4.596892	8.620586	Walking_Idle
12:16:09.263	0.7446195	4.6640472	8.25546	0.4352213	-0.71768236	-0.21426159	0.85112774	4.596892	8.620586	Walking_Idle
12:16:09.285	0.7446195	4.6640472	8.25546	0.4352213	-0.71768236	-0.21426159	0.85112774	4.596892	8.620586	Walking_Idle
12:16:09.308	0.6464542	4.2019525	7.3432407	-0.161594	0.21755232	0.083840646	1.0795493	4.683526	8.548071	Walking_Idle
12:16:09.331	0.6464542	4.2019525	7.3432407	-0.161594	0.21755232	0.083840646	1.0795493	4.683526	8.548071	Walking_Idle
12:16:09.353	0.6464542	4.2019525	7.3432407	-0.161594	0.21755232	0.083840646	1.0795493	4.683526	8.548071	Walking_Idle
12:16:09.376	0.6464542	4.2019525	7.3432407	-0.161594	0.21755232	0.083840646	1.0795493	4.683526	8.548071	Walking_Idle
12:16:09.398	0.6464542	4.2019525	7.3432407	-0.161594	0.21755232	0.083840646	1.0795493	4.683526	8.548071	Walking_Idle
12:16:09.420	0.6464542	4.2019525	7.3432407	-0.161594	0.21755232	0.083840646	1.0795493	4.683526	8.548071	Walking_Idle
12:16:09.443	0.6464542	4.2019525	7.3432407	-0.161594	0.21755232	0.083840646	1.0795493	4.683526	8.548071	Walking_Idle
12:16:09.465	0.6464542	4.2019525	7.3432407	-0.161594	0.21755232	0.083840646	1.0795493	4.683526	8.548071	Walking_Idle
12:16:09.488	1.8052832	4.9202347	8.518829	0.17621446	0.13569638	0.36544952	0.5058226	4.7433014	8.568291	Walking_Idle
12:16:09.509	1.8052832	4.9202347	8.518829	0.17621446	0.13569638	0.36544952	0.5058226	4.7433014	8.568291	Walking_Idle
12:16:09.531	1.8052832	4.9202347	8.518829	0.17621446	0.13569638	0.36544952	0.5058226	4.7433014	8.568291	Walking_Idle
12:16:09.554	1.8052832	4.9202347	8.518829	0.17621446	0.13569638	0.36544952	0.5058226	4.7433014	8.568291	Walking_Idle
12:16:09.577	1.8052832	4.9202347	8.518829	0.17621446	0.13569638	0.36544952	0.5058226	4.7433014	8.568291	Walking_Idle
12:16:09.599	1.8052832	4.9202347	8.518829	0.17621446	0.13569638	0.36544952	0.5058226	4.7433014	8.568291	Walking_Idle
12:16:09.623	1.8052832	4.9202347	8.518829	0.17621446	0.13569638	0.36544952	0.5058226	4.7433014	8.568291	Walking_Idle
12:16:09.646	1.8052832	4.9202347	8.518829	0.17621446	0.13569638	0.36544952	0.5058226	4.7433014	8.568291	Walking_Idle
12:16:09.669	-0.53871185	5.025583	8.581081	0.28067243	0.395925	0.32024547	0.36890888	4.921955	8.473997	Walking_Idle
12:16:09.691	-0.53871185	5.025583	8.581081	0.28067243	0.395925	0.32024547	0.36890888	4.921955	8.473997	Walking_Idle
12:16:09.713	-0.53871185	5.025583	8.581081	0.28067243	0.395925	0.32024547	0.36890888	4.921955	8.473997	Walking_Idle
12:16:09.735	-0.53871185	5.025583	8.581081	0.28067243	0.395925	0.32024547	0.36890888	4.921955	8.473997	Walking_Idle
12:16:09.756	-0.53871185	5.025583	8.581081	0.28067243	0.395925	0.32024547	0.36890888	4.921955	8.473997	Walking_Idle
12:16:09.778	-0.53871185	5.025583	8.581081	0.28067243	0.395925	0.32024547	0.36890888	4.921955	8.473997	Walking_Idle
12:16:09.801	-0.53871185	5.025583	8.581081	0.28067243	0.395925	0.32024547	0.36890888	4.921955	8.473997	Walking_Idle
12:16:09.823	-0.53871185	5.025583	8.581081	0.28067243	0.395925	0.32024547	0.36890888	4.921955	8.473997	Walking_Idle
12:16:09.845	-1.1779832	4.3958883	7.4461946	-0.3515731	0.46617448	0.5132789	0.0040011983	4.8316164	8.533805	Walking_Idle
12:16:09.868	-1.1779832	4.3958883	7.4461946	-0.3515731	0.46617448	0.5132789	0.0040011983	4.8316164	8.533805	Walking_Idle
12:16:09.890	-1.1779832	4.3958883	7.4461946	-0.3515731	0.46617448	0.5132789	0.0040011983	4.8316164	8.533805	Walking_Idle
12:16:09.913	-1.1779832	4.3958883	7.4461946	-0.3515731	0.46617448	0.5132789	0.0040011983	4.8316164	8.533805	Walking_Idle
12:16:09.935	-1.1779832	4.3958883	7.4461946	-0.3515731	0.46617448	0.5132789	0.0040011983	4.8316164	8.533805	Walking_Idle
12:16:09.958	-1.1779832	4.3958883	7.4461946	-0.3515731	0.46617448	0.5132789	0.0040011983	4.8316164	8.533805	Walking_Idle
12:16:09.980	-1.1779832	4.3958883	7.4461946	-0.3515731	0.46617448	0.5132789	0.0040011983	4.8316164	8.533805	Walking_Idle
12:16:10.004	-1.1779832	4.3958883	7.4461946	-0.3515731	0.46617448	0.5132789	0.0040011983	4.8316164	8.533805	Walking_Idle
12:16:10.027	-0.51955765	4.3599744	7.415069	0.01494604	0.19006339	0.38621894	-0.36749637	4.4281287	8.742252	Walking_Idle
12:16:10.050	-0.51955765	4.3599744	7.415069	0.01494604	0.19006339	0.38621894	-0.36749637	4.4281287	8.742252	Walking_Idle
12:16:10.072	-0.51955765	4.3599744	7.415069	0.01494604	0.19006339	0.38621894	-0.36749637	4.4281287	8.742252	Walking_Idle
12:16:10.095	-0.51955765	4.3599744	7.415069	0.01494604	0.19006339	0.38621894	-0.36749637	4.4281287	8.742252	Walking_Idle
12:16:10.118	-0.51955765	4.3599744	7.415069	0.01494604	0.19006339	0.38621894	-0.36749637	4.4281287	8.742252	Walking_Idle
12:16:10.141	-0.51955765	4.3599744	7.415069	0.01494604	0.19006339	0.38621894	-0.36749637	4.4281287	8.742252	Walking_Idle
12:16:10.163	-0.51955765	4.3599744	7.415069	0.01494604	0.19006339	0.38621894	-0.36749637	4.4281287	8.742252	Walking_Idle
12:16:10.185	-0.51955765	4.3599744	7.415069	0.01494604	0.19006339	0.38621894	-0.36749637	4.4281287	8.742252	Walking_Idle
12:16:10.208	-0.7805336	5.1429024	8.734315	0.64291555	-0.38414994	-0.02489337	-0.09634046	4.8326154	8.532696	Walking_Idle
12:16:10.232	-0.7805336	5.1429024	8.734315	0.64291555	-0.38414994	-0.02489337	-0.09634046	4.8326154	8.532696	Walking_Idle
12:16:10.254	-0.7805336	5.1429024	8.734315	0.64291555	-0.38414994	-0.02489337	-0.09634046	4.8326154	8.532696	Walking_Idle
12:16:10.277	-0.7805336	5.1429024	8.734315	0.64291555	-0.38414994	-0.02489337	-0.09634046	4.8326154	8.532696	Walking_Idle
12:16:10.299	-0.7805336	5.1429024	8.734315	0.64291555	-0.38414994	-0.02489337	-0.09634046	4.8326154	8.532696	Walking_Idle
12:16:10.321	-0.7805336	5.1429024	8.734315	0.64291555	-0.38414994	-0.02489337	-0.09634046	4.8326154	8.532696	Walking_Idle
12:16:10.342	-0.7805336	5.1429024	8.734315	0.64291555	-0.38414994	-0.02489337	-0.09634046	4.8326154	8.532696	Walking_Idle
12:16:10.364	-0.7805336	5.1429024	8.734315	0.64291555	-0.38414994	-0.02489337	-0.09634046	4.8326154	8.532696	Walking_Idle
12:16:10.385	1.2593886	4.9944572	8.516436	0.29044625	-0.5503053	-0.021839043	0.7353169	5.1906877	8.287726	Walking_Idle
12:16:10.408	1.2593886	4.9944572	8.516436	0.29044625	-0.5503053	-0.021839043	0.7353169	5.1906877	8.287726	Walking_Idle
12:16:10.429	1.2593886	4.9944572	8.516436	0.29044625	-0.5503053	-0.021839043	0.7353169	5.1906877	8.287726	Walking_Idle
12:16:10.452	1.2593886	4.9944572	8.516436	0.29044625	-0.5503053	-0.021839043	0.7353169	5.1906877	8.287726	Walking_Idle
12:16:10.474	1.2593886	4.9944572	8.516436	0.29044625	-0.5503053	-0.021839043	0.7353169	5.1906877	8.287726	Walking_Idle
12:16:10.496	1.2593886	4.9944572	8.516436	0.29044625	-0.5503053	-0.021839043	0.7353169	5.1906877	8.287726	Walking_Idle
12:16:10.519	1.2593886	4.9944572	8.516436	0.29044625	-0.5503053	-0.021839043	0.7353169	5.1906877	8.287726	Walking_Idle
12:16:10.541	1.2593886	4.9944572	8.516436	0.29044625	-0.5503053	-0.021839043	0.7353169	5.1906877	8.287726	Walking_Idle
12:16:10.564	0.49800915	4.522785	4.8316464	-0.17197873	0.24748473	-0.03649981	1.0038017	5.212678	8.245647	Walking_Idle
12:16:10.587	0.49800915	4.522785	4.8316464	-0.17197873	0.24748473	-0.03649981	1.0038017	5.212678	8.245647	Walking_Idle
12:16:10.610	0.49800915	4.522785	4.8316464	-0.17197873	0.24748473	-0.03649981	1.0038017	5.212678	8.245647	Walking_Idle
12:16:10.633	0.49800915	4.522785	4.8316464	-0.17197873	0.24748473	-0.03649981	1.0038017	5.212678	8.245647	Walking_Idle
12:16:10.655	0.49800915	4.522785	4.8316464	-0.17197873	0.24748473	-0.03649981	1.0038017	5.212678	8.245647	Walking_Idle
12:16:10.678	0.49800915	4.522785	4.8316464	-0.17197873	0.24748473	-0.03649981	1.0038017	5.212678	8.245647	Walking_Idle
12:16:10.701	0.49800915	4.522785	4.8316464	-0.17197873	0.24748473	-0.03649981	1.0038017	5.212678	8.245647	Walking_Idle
12:16:10.723	0.49800915	4.522785	4.8316464	-0.17197873	0.24748473	-0.03649981	1.0038017	5.212678	8.245647	Walking_Idle
12:16:10.746	1.4437478	5.0207944	7.9681463	-0.15243103	0.37576643	0.0019847013	0.59544355	5.2814455	8.2414875	Walking_Idle
12:16:10.769	1.4437478	5.0207944	7.9681463	-0.15243103	0.37576643	0.0019847013	0.59544355	5.2814455	8.2414875	Walking_Idle
12:16:10.792	1.4437478	5.0207944	7.9681463	-0.15243103	0.37576643	0.0019847013	0.59544355	5.2814455	8.2414875	Walking_Idle
12:16:10.815	1.4437478	5.0207944	7.9681463	-0.15243103	0.37576643	0.0019847013	0.59544355	5.2814455	8.2414875	Walking_Idle
12:16:10.838	1.4437478	5.0207944	7.9681463	-0.15243103	0.37576643	0.0019847013	0.59544355	5.2814455	8.2414875	Walking_Idle
12:16:10.861	1.4437478	5.0207944	7.9681463	-0.15243103	0.37576643	0.0019847013	0.59544355	5.2814455	8.2414875	Walking_Idle
12:16:10.883	1.4437478	5.0207944	7.9681463	-0.15243103	0.37576643	0.0019847013	0.59544355	5.2814455	8.2414875	Walking_Idle
12:16:10.907	1.4437478	5.0207944	7.9681463	-0.15243103	0.37576643	0.0019847013	0.59544355	5.2814455	8.2414875	Walking_Idle
12:16:10.929	0.23942748	6.016813	9.25866	-0.62585163	-0.216162	0.2988652	0.30576313	5.1604266	8.333477	Walking_Idle
12:16:10.951	0.23942748	6.016813	9.25866	-0.62585163	-0.216162	0.2988652	0.30576313	5.1604266	8.333477	Walking_Idle
12:16:10.974	0.23942748	6.016813	9.25866	-0.62585163	-0.216162	0.2988652	0.30576313	5.1604266	8.333477	Walking_Idle
12:16:10.996	0.23942748	6.016813	9.25866	-0.62585163	-0.216162	0.2988652	0.30576313	5.1604266	8.333477	Walking_Idle
12:16:11.020	0.23942748	6.016813	9.25866	-0.62585163	-0.216162	0.2988652	0.30576313	5.1604266	8.333477	Walking_Idle
12:16:11.043	0.23942748	6.016813	9.25866	-0.62585163	-0.216162	0.2988652	0.30576313	5.1604266	8.333477	Walking_Idle
12:16:11.065	0.23942748	6.016813	9.25866	-0.62585163	-0.216162	0.2988652	0.30576313	5.1604266	8.333477	Walking_Idle
12:16:11.087	0.23942748	6.016813	9.25866	-0.62585163	-0.216162	0.2988652	0.30576313	5.1604266	8.333477	Walking_Idle
12:16:11.109	-0.7589851	4.9968514	7.563514	0.18171225	0.062392555	0.74357516	0.31289238	4.8493586	8.517992	Walking_Idle
12:16:11.133	-0.7589851	4.9968514	7.563514	0.18171225	0.062392555	0.74357516	0.31289238	4.8493586	8.517992	Walking_Idle
12:16:11.155	-0.7589851	4.9968514	7.563514	0.18171225	0.062392555	0.74357516	0.31289238	4.8493586	8.517992	Walking_Idle
12:16:11.177	-0.7589851	4.9968514	7.563514	0.18171225	0.062392555	0.74357516	0.31289238	4.8493586	8.517992	Walking_Idle
12:16:11.200	-0.7589851	4.9968514	7.563514	0.18171225	0.062392555	0.74357516	0.31289238	4.8493586	8.517992	Walking_Idle
12:16:11.223	-0.7589851	4.9968514	7.563514	0.18171225	0.062392555	0.74357516	0.31289238	4.8493586	8.517992	Walking_Idle
12:16:11.246	-0.7589851	4.9968514	7.563514	0.18171225	0.062392555	0.74357516	0.31289238	4.8493586	8.517992	Walking_Idle
12:16:11.268	-0.7589851	4.9968514	7.563514	0.18171225	0.062392555	0.74357516	0.31289238	4.8493586	8.517992	Walking_Idle
12:16:11.290	0.8236305	4.5419393	6.605804	0.3038853	0.07338813	0.4692966	-0.23431072	4.978278	8.445838	Walking_Idle
12:16:11.312	0.8236305	4.5419393	6.605804	0.3038853	0.07338813	0.4692966	-0.23431072	4.978278	8.445838	Walking_Idle
12:16:11.335	0.8236305	4.5419393	6.605804	0.3038853	0.07338813	0.4692966	-0.23431072	4.978278	8.445838	Walking_Idle
12:16:11.358	0.8236305	4.5419393	6.605804	0.3038853	0.07338813	0.4692966	-0.23431072	4.978278	8.445838	Walking_Idle
12:16:11.380	0.8236305	4.5419393	6.605804	0.3038853	0.07338813	0.4692966	-0.23431072	4.978278	8.445838	Walking_Idle
12:16:11.402	0.8236305	4.5419393	6.605804	0.3038853	0.07338813	0.4692966	-0.23431072	4.978278	8.445838	Walking_Idle
12:16:11.425	0.8236305	4.5419393	6.605804	0.3038853	0.07338813	0.4692966	-0.23431072	4.978278	8.445838	Walking_Idle
12:16:11.447	0.8236305	4.5419393	6.605804	0.3038853	0.07338813	0.4692966	-0.23431072	4.978278	8.445838	Walking_Idle
12:16:11.471	0.9481328	5.691191	7.3863378	0.36130664	-0.38964772	0.0135911405	0.13580665	5.424112	8.168899	Walking_Idle
12:16:11.494	0.9481328	5.691191	7.3863378	0.36130664	-0.38964772	0.0135911405	0.13580665	5.424112	8.168899	Walking_Idle
12:16:11.516	0.9481328	5.691191	7.3863378	0.36130664	-0.38964772	0.0135911405	0.13580665	5.424112	8.168899	Walking_Idle
12:16:11.538	0.9481328	5.691191	7.3863378	0.36130664	-0.38964772	0.0135911405	0.13580665	5.424112	8.168899	Walking_Idle
12:16:11.560	0.9481328	5.691191	7.3863378	0.36130664	-0.38964772	0.0135911405	0.13580665	5.424112	8.168899	Walking_Idle
12:16:11.584	0.9481328	5.691191	7.3863378	0.36130664	-0.38964772	0.0135911405	0.13580665	5.424112	8.168899	Walking_Idle
12:16:11.606	0.9481328	5.691191	7.3863378	0.36130664	-0.38964772	0.0135911405	0.13580665	5.424112	8.168899	Walking_Idle
12:16:11.629	0.9481328	5.691191	7.3863378	0.36130664	-0.38964772	0.0135911405	0.13580665	5.424112	8.168899	Walking_Idle
12:16:11.652	3.059883	5.2578273	7.49408	0.5384576	-0.64987636	-0.824516	1.4229169	5.6511273	7.887355	Walking_Idle
12:16:11.674	3.059883	5.2578273	7.49408	0.5384576	-0.64987636	-0.824516	1.4229169	5.6511273	7.887355	Walking_Idle
12:16:11.698	3.059883	5.2578273	7.49408	0.5384576	-0.64987636	-0.824516	1.4229169	5.6511273	7.887355	Walking_Idle
12:16:11.720	3.059883	5.2578273	7.49408	0.5384576	-0.64987636	-0.824516	1.4229169	5.6511273	7.887355	Walking_Idle
12:16:11.742	3.059883	5.2578273	7.49408	0.5384576	-0.64987636	-0.824516	1.4229169	5.6511273	7.887355	Walking_Idle
12:16:11.765	3.059883	5.2578273	7.49408	0.5384576	-0.64987636	-0.824516	1.4229169	5.6511273	7.887355	Walking_Idle
12:16:11.788	3.059883	5.2578273	7.49408	0.5384576	-0.64987636	-0.824516	1.4229169	5.6511273	7.887355	Walking_Idle
12:16:11.811	3.059883	5.2578273	7.49408	0.5384576	-0.64987636	-0.824516	1.4229169	5.6511273	7.887355	Walking_Idle
12:16:11.834	1.5538844	5.973716	5.61218	-0.07424029	0.2951322	-0.30955657	1.6484345	6.099729	7.4997544	Walking_Idle
12:16:11.856	1.5538844	5.973716	5.61218	-0.07424029	0.2951322	-0.30955657	1.6484345	6.099729	7.4997544	Walking_Idle
12:16:11.878	1.5538844	5.973716	5.61218	-0.07424029	0.2951322	-0.30955657	1.6484345	6.099729	7.4997544	Walking_Idle
12:16:11.900	1.5538844	5.973716	5.61218	-0.07424029	0.2951322	-0.30955657	1.6484345	6.099729	7.4997544	Walking_Idle
12:16:11.923	1.5538844	5.973716	5.61218	-0.07424029	0.2951322	-0.30955657	1.6484345	6.099729	7.4997544	Walking_Idle
12:16:11.946	1.5538844	5.973716	5.61218	-0.07424029	0.2951322	-0.30955657	1.6484345	6.099729	7.4997544	Walking_Idle
12:16:11.969	1.5538844	5.973716	5.61218	-0.07424029	0.2951322	-0.30955657	1.6484345	6.099729	7.4997544	Walking_Idle
12:16:11.992	1.5538844	5.973716	5.61218	-0.07424029	0.2951322	-0.30955657	1.6484345	6.099729	7.4997544	Walking_Idle
12:16:12.013	0.14605077	7.187613	6.981705	-0.05530346	-0.09337808	0.019699793	0.6676336	6.187951	7.5785117	Walking_Idle
12:16:12.035	0.14605077	7.187613	6.981705	-0.05530346	-0.09337808	0.019699793	0.6676336	6.187951	7.5785117	Walking_Idle
12:16:12.058	0.14605077	7.187613	6.981705	-0.05530346	-0.09337808	0.019699793	0.6676336	6.187951	7.5785117	Walking_Idle
12:16:12.080	0.14605077	7.187613	6.981705	-0.05530346	-0.09337808	0.019699793	0.6676336	6.187951	7.5785117	Walking_Idle
12:16:12.102	0.14605077	7.187613	6.981705	-0.05530346	-0.09337808	0.019699793	0.6676336	6.187951	7.5785117	Walking_Idle
12:16:12.123	0.14605077	7.187613	6.981705	-0.05530346	-0.09337808	0.019699793	0.6676336	6.187951	7.5785117	Walking_Idle
12:16:12.146	0.14605077	7.187613	6.981705	-0.05530346	-0.09337808	0.019699793	0.6676336	6.187951	7.5785117	Walking_Idle
12:16:12.168	0.14605077	7.187613	6.981705	-0.05530346	-0.09337808	0.019699793	0.6676336	6.187951	7.5785117	Walking_Idle
12:16:12.190	-1.690358	5.846819	7.2354984	0.11451708	0.27680624	0.4338664	0.33252662	5.929199	7.804122	Walking_Idle
12:16:12.213	-1.690358	5.846819	7.2354984	0.11451708	0.27680624	0.4338664	0.33252662	5.929199	7.804122	Walking_Idle
12:16:12.235	-1.690358	5.846819	7.2354984	0.11451708	0.27680624	0.4338664	0.33252662	5.929199	7.804122	Walking_Idle
12:16:12.259	-1.690358	5.846819	7.2354984	0.11451708	0.27680624	0.4338664	0.33252662	5.929199	7.804122	Walking_Idle
12:16:12.282	-1.690358	5.846819	7.2354984	0.11451708	0.27680624	0.4338664	0.33252662	5.929199	7.804122	Walking_Idle
12:16:12.305	-1.690358	5.846819	7.2354984	0.11451708	0.27680624	0.4338664	0.33252662	5.929199	7.804122	Walking_Idle
12:16:12.328	-1.690358	5.846819	7.2354984	0.11451708	0.27680624	0.4338664	0.33252662	5.929199	7.804122	Walking_Idle
12:16:12.351	-1.690358	5.846819	7.2354984	0.11451708	0.27680624	0.4338664	0.33252662	5.929199	7.804122	Walking_Idle
12:16:12.374	0.076616794	4.731087	5.4110613	0.051597953	0.36538172	0.25427204	0.41457653	5.5641007	8.064693	Walking_Idle
12:16:12.397	0.076616794	4.731087	5.4110613	0.051597953	0.36538172	0.25427204	0.41457653	5.5641007	8.064693	Walking_Idle
12:16:12.420	0.076616794	4.731087	5.4110613	0.051597953	0.36538172	0.25427204	0.41457653	5.5641007	8.064693	Walking_Idle
12:16:12.442	0.076616794	4.731087	5.4110613	0.051597953	0.36538172	0.25427204	0.41457653	5.5641007	8.064693	Walking_Idle
12:16:12.464	0.076616794	4.731087	5.4110613	0.051597953	0.36538172	0.25427204	0.41457653	5.5641007	8.064693	Walking_Idle
12:16:12.488	0.076616794	4.731087	5.4110613	0.051597953	0.36538172	0.25427204	0.41457653	5.5641007	8.064693	Walking_Idle
12:16:12.511	0.076616794	4.731087	5.4110613	0.051597953	0.36538172	0.25427204	0.41457653	5.5641007	8.064693	Walking_Idle
12:16:12.533	0.076616794	4.731087	5.4110613	0.051597953	0.36538172	0.25427204	0.41457653	5.5641007	8.064693	Walking_Idle
12:16:12.556	0.6560313	4.6999617	8.38475	0.07419997	0.14852455	-0.21181813	0.25401422	5.660536	8.004005	Walking_Idle
12:16:12.579	0.6560313	4.6999617	8.38475	0.07419997	0.14852455	-0.21181813	0.25401422	5.660536	8.004005	Walking_Idle
12:16:12.602	0.6560313	4.6999617	8.38475	0.07419997	0.14852455	-0.21181813	0.25401422	5.660536	8.004005	Walking_Idle
12:16:12.624	0.6560313	4.6999617	8.38475	0.07419997	0.14852455	-0.21181813	0.25401422	5.660536	8.004005	Walking_Idle
12:16:12.647	0.6560313	4.6999617	8.38475	0.07419997	0.14852455	-0.21181813	0.25401422	5.660536	8.004005	Walking_Idle
12:16:12.670	0.6560313	4.6999617	8.38475	0.07419997	0.14852455	-0.21181813	0.25401422	5.660536	8.004005	Walking_Idle
12:16:12.692	0.6560313	4.6999617	8.38475	0.07419997	0.14852455	-0.21181813	0.25401422	5.660536	8.004005	Walking_Idle
12:16:12.715	0.6560313	4.6999617	8.38475	0.07419997	0.14852455	-0.21181813	0.25401422	5.660536	8.004005	Walking_Idle
12:16:12.736	2.691165	4.6760187	12.074327	-0.23123266	-0.98890656	-0.33399117	0.36281464	5.473636	8.128839	Walking_Idle
12:16:12.759	2.691165	4.6760187	12.074327	-0.23123266	-0.98890656	-0.33399117	0.36281464	5.473636	8.128839	Walking_Idle
12:16:12.780	2.691165	4.6760187	12.074327	-0.23123266	-0.98890656	-0.33399117	0.36281464	5.473636	8.128839	Walking_Idle
12:16:12.801	2.691165	4.6760187	12.074327	-0.23123266	-0.98890656	-0.33399117	0.36281464	5.473636	8.128839	Walking_Idle
12:16:12.826	2.691165	4.6760187	12.074327	-0.23123266	-0.98890656	-0.33399117	0.36281464	5.473636	8.128839	Walking_Idle
12:16:12.847	2.691165	4.6760187	12.074327	-0.23123266	-0.98890656	-0.33399117	0.36281464	5.473636	8.128839	Walking_Idle
12:16:12.870	2.691165	4.6760187	12.074327	-0.23123266	-0.98890656	-0.33399117	0.36281464	5.473636	8.128839	Walking_Idle
12:16:12.893	2.691165	4.6760187	12.074327	-0.23123266	-0.98890656	-0.33399117	0.36281464	5.473636	8.128839	Walking_Idle
12:16:12.916	-1.0774237	3.7183087	4.6137676	0.3826869	-0.4690602	-0.6290391	1.2933246	5.7018523	7.873154	Walking_Idle
12:16:12.940	-1.0774237	3.7183087	4.6137676	0.3826869	-0.4690602	-0.6290391	1.2933246	5.7018523	7.873154	Walking_Idle
12:16:12.963	-1.0774237	3.7183087	4.6137676	0.3826869	-0.4690602	-0.6290391	1.2933246	5.7018523	7.873154	Walking_Idle
12:16:12.986	-1.0774237	3.7183087	4.6137676	0.3826869	-0.4690602	-0.6290391	1.2933246	5.7018523	7.873154	Walking_Idle
12:16:13.009	-1.0774237	3.7183087	4.6137676	0.3826869	-0.4690602	-0.6290391	1.2933246	5.7018523	7.873154	Walking_Idle
12:16:13.032	-1.0774237	3.7183087	4.6137676	0.3826869	-0.4690602	-0.6290391	1.2933246	5.7018523	7.873154	Walking_Idle
12:16:13.054	-1.0774237	3.7183087	4.6137676	0.3826869	-0.4690602	-0.6290391	1.2933246	5.7018523	7.873154	Walking_Idle
12:16:13.076	-1.0774237	3.7183087	4.6137676	0.3826869	-0.4690602	-0.6290391	1.2933246	5.7018523	7.873154	Walking_Idle
12:16:13.099	-0.7685622	7.9489923	5.8013277	-0.041253563	0.9279886	0.23533522	-0.00044102178	5.8807583	7.847739	Walking_Idle
12:16:13.122	-0.7685622	7.9489923	5.8013277	-0.041253563	0.9279886	0.23533522	-0.00044102178	5.8807583	7.847739	Walking_Idle
12:16:13.145	-0.7685622	7.9489923	5.8013277	-0.041253563	0.9279886	0.23533522	-0.00044102178	5.8807583	7.847739	Walking_Idle
12:16:13.169	-0.7685622	7.9489923	5.8013277	-0.041253563	0.9279886	0.23533522	-0.00044102178	5.8807583	7.847739	Walking_Idle
12:16:13.192	-0.7685622	7.9489923	5.8013277	-0.041253563	0.9279886	0.23533522	-0.00044102178	5.8807583	7.847739	Walking_Idle
12:16:13.214	-0.7685622	7.9489923	5.8013277	-0.041253563	0.9279886	0.23533522	-0.00044102178	5.8807583	7.847739	Walking_Idle
12:16:13.237	-0.7685622	7.9489923	5.8013277	-0.041253563	0.9279886	0.23533522	-0.00044102178	5.8807583	7.847739	Walking_Idle
12:16:13.262	-0.7685622	7.9489923	5.8013277	-0.041253563	0.9279886	0.23533522	-0.00044102178	5.8807583	7.847739	Walking_Idle
12:16:13.285	-1.5490957	7.6521025	8.38475	-0.06568817	1.4490566	0.4326447	-1.5236028	6.4076657	7.2657294	Walking_Idle
12:16:13.308	-1.5490957	7.6521025	8.38475	-0.06568817	1.4490566	0.4326447	-1.5236028	6.4076657	7.2657294	Walking_Idle
12:16:13.331	-1.5490957	7.6521025	8.38475	-0.06568817	1.4490566	0.4326447	-1.5236028	6.4076657	7.2657294	Walking_Idle
12:16:13.353	-1.5490957	7.6521025	8.38475	-0.06568817	1.4490566	0.4326447	-1.5236028	6.4076657	7.2657294	Walking_Idle
12:16:13.376	-1.5490957	7.6521025	8.38475	-0.06568817	1.4490566	0.4326447	-1.5236028	6.4076657	7.2657294	Walking_Idle
12:16:13.400	-1.5490957	7.6521025	8.38475	-0.06568817	1.4490566	0.4326447	-1.5236028	6.4076657	7.2657294	Walking_Idle
12:16:13.422	-1.5490957	7.6521025	8.38475	-0.06568817	1.4490566	0.4326447	-1.5236028	6.4076657	7.2657294	Walking_Idle
12:16:13.446	-1.359948	7.5419655	8.274613	0.39123905	-0.24120748	1.1094834	-1.1802936	6.9709344	6.795827	Walking_Idle
12:16:13.469	-1.359948	7.5419655	8.274613	0.39123905	-0.24120748	1.1094834	-1.1802936	6.9709344	6.795827	Walking_Idle
12:16:13.492	-1.359948	7.5419655	8.274613	0.39123905	-0.24120748	1.1094834	-1.1802936	6.9709344	6.795827	Walking_Idle
12:16:13.515	-1.359948	7.5419655	8.274613	0.39123905	-0.24120748	1.1094834	-1.1802936	6.9709344	6.795827	Walking_Idle
12:16:13.537	-1.359948	7.5419655	8.274613	0.39123905	-0.24120748	1.1094834	-1.1802936	6.9709344	6.795827	Walking_Idle
12:16:13.560	-1.359948	7.5419655	8.274613	0.39123905	-0.24120748	1.1094834	-1.1802936	6.9709344	6.795827	Walking_Idle
12:16:13.583	-1.359948	7.5419655	8.274613	0.39123905	-0.24120748	1.1094834	-1.1802936	6.9709344	6.795827	Walking_Idle
12:16:13.605	-1.359948	7.5419655	8.274613	0.39123905	-0.24120748	1.1094834	-1.1802936	6.9709344	6.795827	Walking_Idle
12:16:13.628	-1.5826156	5.0231886	2.6887705	0.45476902	0.008025548	-0.03649981	-0.73788464	7.459069	6.323613	Walking_Idle
12:16:13.651	-1.5826156	5.0231886	2.6887705	0.45476902	0.008025548	-0.03649981	-0.73788464	7.459069	6.323613	Walking_Idle
12:16:13.673	-1.5826156	5.0231886	2.6887705	0.45476902	0.008025548	-0.03649981	-0.73788464	7.459069	6.323613	Walking_Idle
12:16:13.696	-1.5826156	5.0231886	2.6887705	0.45476902	0.008025548	-0.03649981	-0.73788464	7.459069	6.323613	Walking_Idle
12:16:13.718	-1.5826156	5.0231886	2.6887705	0.45476902	0.008025548	-0.03649981	-0.73788464	7.459069	6.323613	Walking_Idle
12:16:13.742	-1.5826156	5.0231886	2.6887705	0.45476902	0.008025548	-0.03649981	-0.73788464	7.459069	6.323613	Walking_Idle
12:16:13.765	-1.5826156	5.0231886	2.6887705	0.45476902	0.008025548	-0.03649981	-0.73788464	7.459069	6.323613	Walking_Idle
12:16:13.788	-1.5826156	5.0231886	2.6887705	0.45476902	0.008025548	-0.03649981	-0.73788464	7.459069	6.323613	Walking_Idle
12:16:13.811	-0.44772938	7.982512	6.6177754	-0.2287892	-0.67797613	-0.37369743	-0.70953155	7.8082433	5.890511	Walking_Idle
12:16:13.833	-0.44772938	7.982512	6.6177754	-0.2287892	-0.67797613	-0.37369743	-0.70953155	7.8082433	5.890511	Walking_Idle
12:16:13.856	-0.44772938	7.982512	6.6177754	-0.2287892	-0.67797613	-0.37369743	-0.70953155	7.8082433	5.890511	Walking_Idle
12:16:13.878	-0.44772938	7.982512	6.6177754	-0.2287892	-0.67797613	-0.37369743	-0.70953155	7.8082433	5.890511	Walking_Idle
12:16:13.901	-0.44772938	7.982512	6.6177754	-0.2287892	-0.67797613	-0.37369743	-0.70953155	7.8082433	5.890511	Walking_Idle
12:16:13.924	-0.44772938	7.982512	6.6177754	-0.2287892	-0.67797613	-0.37369743	-0.70953155	7.8082433	5.890511	Walking_Idle
12:16:13.947	-0.44772938	7.982512	6.6177754	-0.2287892	-0.67797613	-0.37369743	-0.70953155	7.8082433	5.890511	Walking_Idle
12:16:13.970	-0.44772938	7.982512	6.6177754	-0.2287892	-0.67797613	-0.37369743	-0.70953155	7.8082433	5.890511	Walking_Idle
12:16:13.992	1.0846065	7.18043	8.8324795	-0.21290669	-0.5417532	-0.5746721	-0.039495267	7.3672824	6.4723887	Walking_Idle
12:16:14.015	1.0846065	7.18043	8.8324795	-0.21290669	-0.5417532	-0.5746721	-0.039495267	7.3672824	6.4723887	Walking_Idle
12:16:14.038	1.0846065	7.18043	8.8324795	-0.21290669	-0.5417532	-0.5746721	-0.039495267	7.3672824	6.4723887	Walking_Idle
12:16:14.061	1.0846065	7.18043	8.8324795	-0.21290669	-0.5417532	-0.5746721	-0.039495267	7.3672824	6.4723887	Walking_Idle
12:16:14.084	1.0846065	7.18043	8.8324795	-0.21290669	-0.5417532	-0.5746721	-0.039495267	7.3672824	6.4723887	Walking_Idle
12:16:14.107	1.0846065	7.18043	8.8324795	-0.21290669	-0.5417532	-0.5746721	-0.039495267	7.3672824	6.4723887	Walking_Idle
12:16:14.129	1.0846065	7.18043	8.8324795	-0.21290669	-0.5417532	-0.5746721	-0.039495267	7.3672824	6.4723887	Walking_Idle
12:16:14.152	1.0846065	7.18043	8.8324795	-0.21290669	-0.5417532	-0.5746721	-0.039495267	7.3672824	6.4723887	Walking_Idle
12:16:14.174	-0.505192	6.5746784	3.545921	-0.08157067	-0.12269962	-0.6101023	-0.16747926	7.3753753	6.461116	Walking_Idle
12:16:14.198	-0.505192	6.5746784	3.545921	-0.08157067	-0.12269962	-0.6101023	-0.16747926	7.3753753	6.461116	Walking_Idle
12:16:14.222	-0.505192	6.5746784	3.545921	-0.08157067	-0.12269962	-0.6101023	-0.16747926	7.3753753	6.461116	Walking_Idle
12:16:14.245	-0.505192	6.5746784	3.545921	-0.08157067	-0.12269962	-0.6101023	-0.16747926	7.3753753	6.461116	Walking_Idle
12:16:14.268	-0.505192	6.5746784	3.545921	-0.08157067	-0.12269962	-0.6101023	-0.16747926	7.3753753	6.461116	Walking_Idle
12:16:14.290	-0.505192	6.5746784	3.545921	-0.08157067	-0.12269962	-0.6101023	-0.16747926	7.3753753	6.461116	Walking_Idle
12:16:14.313	-0.505192	6.5746784	3.545921	-0.08157067	-0.12269962	-0.6101023	-0.16747926	7.3753753	6.461116	Walking_Idle
12:16:14.336	-0.505192	6.5746784	3.545921	-0.08157067	-0.12269962	-0.6101023	-0.16747926	7.3753753	6.461116	Walking_Idle
12:16:14.359	-1.6783867	6.6848154	5.774991	0.25318348	0.25970203	0.14492717	-0.5983733	7.2706404	6.5536246	Walking_Idle
12:16:14.382	-1.6783867	6.6848154	5.774991	0.25318348	0.25970203	0.14492717	-0.5983733	7.2706404	6.5536246	Walking_Idle
12:16:14.405	-1.6783867	6.6848154	5.774991	0.25318348	0.25970203	0.14492717	-0.5983733	7.2706404	6.5536246	Walking_Idle
12:16:14.428	-1.6783867	6.6848154	5.774991	0.25318348	0.25970203	0.14492717	-0.5983733	7.2706404	6.5536246	Walking_Idle
12:16:14.451	-1.6783867	6.6848154	5.774991	0.25318348	0.25970203	0.14492717	-0.5983733	7.2706404	6.5536246	Walking_Idle
12:16:14.473	-1.6783867	6.6848154	5.774991	0.25318348	0.25970203	0.14492717	-0.5983733	7.2706404	6.5536246	Walking_Idle
12:16:14.496	-1.6783867	6.6848154	5.774991	0.25318348	0.25970203	0.14492717	-0.5983733	7.2706404	6.5536246	Walking_Idle
12:16:14.518	-1.6783867	6.6848154	5.774991	0.25318348	0.25970203	0.14492717	-0.5983733	7.2706404	6.5536246	Walking_Idle
12:16:14.543	-0.9529214	5.5810547	9.641745	-2.6740828	0.53947836	-0.68707126	0.014360826	6.5238266	7.3218694	Walking_Idle
12:16:14.566	-0.9529214	5.5810547	9.641745	-2.6740828	0.53947836	-0.68707126	0.014360826	6.5238266	7.3218694	Walking_Idle
12:16:14.589	-0.9529214	5.5810547	9.641745	-2.6740828	0.53947836	-0.68707126	0.014360826	6.5238266	7.3218694	Walking_Idle
12:16:14.612	-0.9529214	5.5810547	9.641745	-2.6740828	0.53947836	-0.68707126	0.014360826	6.5238266	7.3218694	Walking_Idle
12:16:14.635	-0.9529214	5.5810547	9.641745	-2.6740828	0.53947836	-0.68707126	0.014360826	6.5238266	7.3218694	Walking_Idle
12:16:14.657	-0.9529214	5.5810547	9.641745	-2.6740828	0.53947836	-0.68707126	0.014360826	6.5238266	7.3218694	Walking_Idle
12:16:14.680	-0.9529214	5.5810547	9.641745	-2.6740828	0.53947836	-0.68707126	0.014360826	6.5238266	7.3218694	Walking_Idle
12:16:14.703	0.35435268	0.9577099	13.872428	0.5115795	-0.38048473	0.30986077	0.5052961	4.612794	8.639281	Walking_Idle
12:16:14.726	0.35435268	0.9577099	13.872428	0.5115795	-0.38048473	0.30986077	0.5052961	4.612794	8.639281	Walking_Idle
12:16:14.749	0.35435268	0.9577099	13.872428	0.5115795	-0.38048473	0.30986077	0.5052961	4.612794	8.639281	Walking_Idle
12:16:14.772	0.35435268	0.9577099	13.872428	0.5115795	-0.38048473	0.30986077	0.5052961	4.612794	8.639281	Walking_Idle
12:16:14.794	0.35435268	0.9577099	13.872428	0.5115795	-0.38048473	0.30986077	0.5052961	4.612794	8.639281	Walking_Idle
12:16:14.817	0.35435268	0.9577099	13.872428	0.5115795	-0.38048473	0.30986077	0.5052961	4.612794	8.639281	Walking_Idle
12:16:14.840	0.35435268	0.9577099	13.872428	0.5115795	-0.38048473	0.30986077	0.5052961	4.612794	8.639281	Walking_Idle
12:16:14.863	0.35435268	0.9577099	13.872428	0.5115795	-0.38048473	0.30986077	0.5052961	4.612794	8.639281	Walking_Idle
12:16:14.887	0.9194015	2.5403256	6.352011	1.338691	-0.16484933	-0.09514288	0.77327013	5.1603003	8.303232	Walking_Idle
12:16:14.910	0.9194015	2.5403256	6.352011	1.338691	-0.16484933	-0.09514288	0.77327013	5.1603003	8.303232	Walking_Idle
12:16:14.933	0.9194015	2.5403256	6.352011	1.338691	-0.16484933	-0.09514288	0.77327013	5.1603003	8.303232	Walking_Idle
12:16:14.956	0.9194015	2.5403256	6.352011	1.338691	-0.16484933	-0.09514288	0.77327013	5.1603003	8.303232	Walking_Idle
12:16:14.979	0.9194015	2.5403256	6.352011	1.338691	-0.16484933	-0.09514288	0.77327013	5.1603003	8.303232	Walking_Idle
12:16:15.002	0.9194015	2.5403256	6.352011	1.338691	-0.16484933	-0.09514288	0.77327013	5.1603003	8.303232	Walking_Idle
12:16:15.025	0.9194015	2.5403256	6.352011	1.338691	-0.16484933	-0.09514288	0.77327013	5.1603003	8.303232	Walking_Idle
12:16:15.048	0.9194015	2.5403256	6.352011	1.338691	-0.16484933	-0.09514288	0.77327013	5.1603003	8.303232	Walking_Idle
12:16:15.072	1.1923488	5.973716	7.6904106	-1.2886404	-0.6156678	0.21823101	1.450261	5.6644087	7.8728333	Walking_Idle
12:16:15.094	1.1923488	5.973716	7.6904106	-1.2886404	-0.6156678	0.21823101	1.450261	5.6644087	7.8728333	Walking_Idle
12:16:15.118	1.1923488	5.973716	7.6904106	-1.2886404	-0.6156678	0.21823101	1.450261	5.6644087	7.8728333	Walking_Idle
12:16:15.140	1.1923488	5.973716	7.6904106	-1.2886404	-0.6156678	0.21823101	1.450261	5.6644087	7.8728333	Walking_Idle
12:16:15.163	1.1923488	5.973716	7.6904106	-1.2886404	-0.6156678	0.21823101	1.450261	5.6644087	7.8728333	Walking_Idle
12:16:15.186	1.1923488	5.973716	7.6904106	-1.2886404	-0.6156678	0.21823101	1.450261	5.6644087	7.8728333	Walking_Idle
12:16:15.209	1.1923488	5.973716	7.6904106	-1.2886404	-0.6156678	0.21823101	1.450261	5.6644087	7.8728333	Walking_Idle
12:16:15.233	1.1923488	5.973716	7.6904106	-1.2886404	-0.6156678	0.21823101	1.450261	5.6644087	7.8728333	Walking_Idle
12:16:15.255	2.413429	5.3296556	11.743917	-0.39616627	-0.9033854	-0.043830194	2.155303	3.8046076	8.777813	Walking_Idle
12:16:15.278	2.413429	5.3296556	11.743917	-0.39616627	-0.9033854	-0.043830194	2.155303	3.8046076	8.777813	Walking_Idle
12:16:15.301	2.413429	5.3296556	11.743917	-0.39616627	-0.9033854	-0.043830194	2.155303	3.8046076	8.777813	Walking_Idle
12:16:15.323	2.413429	5.3296556	11.743917	-0.39616627	-0.9033854	-0.043830194	2.155303	3.8046076	8.777813	Walking_Idle
12:16:15.346	2.413429	5.3296556	11.743917	-0.39616627	-0.9033854	-0.043830194	2.155303	3.8046076	8.777813	Walking_Idle
12:16:15.370	2.413429	5.3296556	11.743917	-0.39616627	-0.9033854	-0.043830194	2.155303	3.8046076	8.777813	Walking_Idle
12:16:15.392	2.413429	5.3296556	11.743917	-0.39616627	-0.9033854	-0.043830194	2.155303	3.8046076	8.777813	Walking_Idle
12:16:15.415	2.413429	5.3296556	11.743917	-0.39616627	-0.9033854	-0.043830194	2.155303	3.8046076	8.777813	Walking_Idle
12:16:15.437	2.4613144	4.5682764	5.2147307	-0.08340327	0.912717	0.13454247	2.768887	4.5827274	8.215972	Walking_Idle
12:16:15.461	2.4613144	4.5682764	5.2147307	-0.08340327	0.912717	0.13454247	2.768887	4.5827274	8.215972	Walking_Idle
12:16:15.484	2.4613144	4.5682764	5.2147307	-0.08340327	0.912717	0.13454247	2.768887	4.5827274	8.215972	Walking_Idle
12:16:15.507	2.4613144	4.5682764	5.2147307	-0.08340327	0.912717	0.13454247	2.768887	4.5827274	8.215972	Walking_Idle
12:16:15.530	2.4613144	4.5682764	5.2147307	-0.08340327	0.912717	0.13454247	2.768887	4.5827274	8.215972	Walking_Idle
12:16:15.553	2.4613144	4.5682764	5.2147307	-0.08340327	0.912717	0.13454247	2.768887	4.5827274	8.215972	Walking_Idle
12:16:15.575	2.4613144	4.5682764	5.2147307	-0.08340327	0.912717	0.13454247	2.768887	4.5827274	8.215972	Walking_Idle
12:16:15.597	2.4613144	4.5682764	5.2147307	-0.08340327	0.912717	0.13454247	2.768887	4.5827274	8.215972	Walking_Idle
12:16:15.621	2.1931558	5.97611	7.407886	-0.36501214	0.43746382	0.097279675	2.2579107	5.3008804	7.9355426	Walking_Idle
12:16:15.644	2.1931558	5.97611	7.407886	-0.36501214	0.43746382	0.097279675	2.2579107	5.3008804	7.9355426	Walking_Idle
12:16:15.667	2.1931558	5.97611	7.407886	-0.36501214	0.43746382	0.097279675	2.2579107	5.3008804	7.9355426	Walking_Idle
12:16:15.693	2.1931558	5.97611	7.407886	-0.36501214	0.43746382	0.097279675	2.2579107	5.3008804	7.9355426	Walking_Idle
12:16:15.715	2.1931558	5.97611	7.407886	-0.36501214	0.43746382	0.097279675	2.2579107	5.3008804	7.9355426	Walking_Idle
12:16:15.739	2.1931558	5.97611	7.407886	-0.36501214	0.43746382	0.097279675	2.2579107	5.3008804	7.9355426	Walking_Idle
12:16:15.761	2.1931558	5.97611	7.407886	-0.36501214	0.43746382	0.097279675	2.2579107	5.3008804	7.9355426	Walking_Idle
12:16:15.784	0.8978531	4.905869	9.229929	0.40651065	-0.29985052	-0.2967284	2.4551747	5.2329826	7.9220147	Walking_Idle
12:16:15.808	0.8978531	4.905869	9.229929	0.40651065	-0.29985052	-0.2967284	2.4551747	5.2329826	7.9220147	Walking_Idle
12:16:15.831	0.8978531	4.905869	9.229929	0.40651065	-0.29985052	-0.2967284	2.4551747	5.2329826	7.9220147	Walking_Idle
12:16:15.854	0.8978531	4.905869	9.229929	0.40651065	-0.29985052	-0.2967284	2.4551747	5.2329826	7.9220147	Walking_Idle
12:16:15.876	0.8978531	4.905869	9.229929	0.40651065	-0.29985052	-0.2967284	2.4551747	5.2329826	7.9220147	Walking_Idle
12:16:15.899	0.8978531	4.905869	9.229929	0.40651065	-0.29985052	-0.2967284	2.4551747	5.2329826	7.9220147	Walking_Idle
12:16:15.923	0.8978531	4.905869	9.229929	0.40651065	-0.29985052	-0.2967284	2.4551747	5.2329826	7.9220147	Walking_Idle
12:16:15.946	0.8978531	4.905869	9.229929	0.40651065	-0.29985052	-0.2967284	2.4551747	5.2329826	7.9220147	Walking_Idle
12:16:15.969	3.6177492	3.2777622	6.6081986	0.65085673	-0.7213475	0.37766683	3.097868	5.4622664	7.5324116	Walking_Idle
12:16:15.992	3.6177492	3.2777622	6.6081986	0.65085673	-0.7213475	0.37766683	3.097868	5.4622664	7.5324116	Walking_Idle
12:16:16.015	3.6177492	3.2777622	6.6081986	0.65085673	-0.7213475	0.37766683	3.097868	5.4622664	7.5324116	Walking_Idle
12:16:16.038	3.6177492	3.2777622	6.6081986	0.65085673	-0.7213475	0.37766683	3.097868	5.4622664	7.5324116	Walking_Idle
12:16:16.060	3.6177492	3.2777622	6.6081986	0.65085673	-0.7213475	0.37766683	3.097868	5.4622664	7.5324116	Walking_Idle
12:16:16.082	3.6177492	3.2777622	6.6081986	0.65085673	-0.7213475	0.37766683	3.097868	5.4622664	7.5324116	Walking_Idle
12:16:16.105	3.6177492	3.2777622	6.6081986	0.65085673	-0.7213475	0.37766683	3.097868	5.4622664	7.5324116	Walking_Idle
12:16:16.128	3.6177492	3.2777622	6.6081986	0.65085673	-0.7213475	0.37766683	3.097868	5.4622664	7.5324116	Walking_Idle
12:16:16.151	4.252232	4.905869	4.9609375	0.10963015	-0.58756804	-0.085979894	3.7187734	5.2047825	7.4331164	Walking_Idle
12:16:16.174	4.252232	4.905869	4.9609375	0.10963015	-0.58756804	-0.085979894	3.7187734	5.2047825	7.4331164	Walking_Idle
12:16:16.197	4.252232	4.905869	4.9609375	0.10963015	-0.58756804	-0.085979894	3.7187734	5.2047825	7.4331164	Walking_Idle
12:16:16.220	4.252232	4.905869	4.9609375	0.10963015	-0.58756804	-0.085979894	3.7187734	5.2047825	7.4331164	Walking_Idle
12:16:16.242	4.252232	4.905869	4.9609375	0.10963015	-0.58756804	-0.085979894	3.7187734	5.2047825	7.4331164	Walking_Idle
12:16:16.265	4.252232	4.905869	4.9609375	0.10963015	-0.58756804	-0.085979894	3.7187734	5.2047825	7.4331164	Walking_Idle
12:16:16.288	4.252232	4.905869	4.9609375	0.10963015	-0.58756804	-0.085979894	3.7187734	5.2047825	7.4331164	Walking_Idle
12:16:16.311	4.252232	4.905869	4.9609375	0.10963015	-0.58756804	-0.085979894	3.7187734	5.2047825	7.4331164	Walking_Idle
12:16:16.334	7.326481	5.688797	11.030424	-1.0161945	-0.7451713	0.060627766	4.2406034	4.5882993	7.5587764	Walking_Idle
12:16:16.357	7.326481	5.688797	11.030424	-1.0161945	-0.7451713	0.060627766	4.2406034	4.5882993	7.5587764	Walking_Idle
12:16:16.380	7.326481	5.688797	11.030424	-1.0161945	-0.7451713	0.060627766	4.2406034	4.5882993	7.5587764	Walking_Idle
12:16:16.403	7.326481	5.688797	11.030424	-1.0161945	-0.7451713	0.060627766	4.2406034	4.5882993	7.5587764	Walking_Idle
12:16:16.426	7.326481	5.688797	11.030424	-1.0161945	-0.7451713	0.060627766	4.2406034	4.5882993	7.5587764	Walking_Idle
12:16:16.449	7.326481	5.688797	11.030424	-1.0161945	-0.7451713	0.060627766	4.2406034	4.5882993	7.5587764	Walking_Idle
12:16:16.472	7.326481	5.688797	11.030424	-1.0161945	-0.7451713	0.060627766	4.2406034	4.5882993	7.5587764	Walking_Idle
12:16:16.496	7.326481	5.688797	11.030424	-1.0161945	-0.7451713	0.060627766	4.2406034	4.5882993	7.5587764	Walking_Idle
12:16:16.519	1.9752767	4.807704	4.9393888	0.41933882	0.4869439	-0.09086681	4.234325	4.469411	7.6331644	Walking_Idle
12:16:16.542	1.9752767	4.807704	4.9393888	0.41933882	0.4869439	-0.09086681	4.234325	4.469411	7.6331644	Walking_Idle
12:16:16.564	1.9752767	4.807704	4.9393888	0.41933882	0.4869439	-0.09086681	4.234325	4.469411	7.6331644	Walking_Idle
12:16:16.587	1.9752767	4.807704	4.9393888	0.41933882	0.4869439	-0.09086681	4.234325	4.469411	7.6331644	Walking_Idle
12:16:16.611	1.9752767	4.807704	4.9393888	0.41933882	0.4869439	-0.09086681	4.234325	4.469411	7.6331644	Walking_Idle
12:16:16.634	1.9752767	4.807704	4.9393888	0.41933882	0.4869439	-0.09086681	4.234325	4.469411	7.6331644	Walking_Idle
12:16:16.657	1.9752767	4.807704	4.9393888	0.41933882	0.4869439	-0.09086681	4.234325	4.469411	7.6331644	Walking_Idle
12:16:16.681	1.9752767	4.807704	4.9393888	0.41933882	0.4869439	-0.09086681	4.234325	4.469411	7.6331644	Walking_Idle
12:16:16.703	2.9329867	4.113364	6.6249585	-0.38944674	1.438061	0.21395494	3.405595	4.516431	8.010875	Walking_Idle
12:16:16.727	2.9329867	4.113364	6.6249585	-0.38944674	1.438061	0.21395494	3.405595	4.516431	8.010875	Walking_Idle
12:16:16.749	2.9329867	4.113364	6.6249585	-0.38944674	1.438061	0.21395494	3.405595	4.516431	8.010875	Walking_Idle
12:16:16.771	2.9329867	4.113364	6.6249585	-0.38944674	1.438061	0.21395494	3.405595	4.516431	8.010875	Walking_Idle
12:16:16.794	2.9329867	4.113364	6.6249585	-0.38944674	1.438061	0.21395494	3.405595	4.516431	8.010875	Walking_Idle
12:16:16.817	2.9329867	4.113364	6.6249585	-0.38944674	1.438061	0.21395494	3.405595	4.516431	8.010875	Walking_Idle
12:16:16.841	2.9329867	4.113364	6.6249585	-0.38944674	1.438061	0.21395494	3.405595	4.516431	8.010875	Walking_Idle
12:16:16.864	6.9074826	4.268992	10.33369	0.5732769	-0.30290487	0.617126	3.2326834	4.0949974	8.3036785	Walking_Idle
12:16:16.887	6.9074826	4.268992	10.33369	0.5732769	-0.30290487	0.617126	3.2326834	4.0949974	8.3036785	Walking_Idle
12:16:16.910	6.9074826	4.268992	10.33369	0.5732769	-0.30290487	0.617126	3.2326834	4.0949974	8.3036785	Walking_Idle
12:16:16.933	6.9074826	4.268992	10.33369	0.5732769	-0.30290487	0.617126	3.2326834	4.0949974	8.3036785	Walking_Idle
12:16:16.956	6.9074826	4.268992	10.33369	0.5732769	-0.30290487	0.617126	3.2326834	4.0949974	8.3036785	Walking_Idle
12:16:16.980	6.9074826	4.268992	10.33369	0.5732769	-0.30290487	0.617126	3.2326834	4.0949974	8.3036785	Walking_Idle
12:16:17.002	6.9074826	4.268992	10.33369	0.5732769	-0.30290487	0.617126	3.2326834	4.0949974	8.3036785	Walking_Idle
12:16:17.025	6.9074826	4.268992	10.33369	0.5732769	-0.30290487	0.617126	3.2326834	4.0949974	8.3036785	Walking_Idle
12:16:17.048	4.982486	2.753416	10.501289	-0.20007852	-1.3755842	0.6934841	4.2399487	3.780822	7.993657	Walking_Idle
12:16:17.071	4.982486	2.753416	10.501289	-0.20007852	-1.3755842	0.6934841	4.2399487	3.780822	7.993657	Walking_Idle
12:16:17.094	4.982486	2.753416	10.501289	-0.20007852	-1.3755842	0.6934841	4.2399487	3.780822	7.993657	Walking_Idle
12:16:17.117	4.982486	2.753416	10.501289	-0.20007852	-1.3755842	0.6934841	4.2399487	3.780822	7.993657	Walking_Idle
12:16:17.140	4.982486	2.753416	10.501289	-0.20007852	-1.3755842	0.6934841	4.2399487	3.780822	7.993657	Walking_Idle
12:16:17.162	4.982486	2.753416	10.501289	-0.20007852	-1.3755842	0.6934841	4.2399487	3.780822	7.993657	Walking_Idle
12:16:17.186	4.982486	2.753416	10.501289	-0.20007852	-1.3755842	0.6934841	4.2399487	3.780822	7.993657	Walking_Idle
12:16:17.209	4.982486	2.753416	10.501289	-0.20007852	-1.3755842	0.6934841	4.2399487	3.780822	7.993657	Walking_Idle
12:16:17.232	2.4780743	3.301705	4.9705143	0.5219642	0.518098	0.07712112	3.8388095	3.3617613	8.374513	Walking_Idle
12:16:17.254	2.4780743	3.301705	4.9705143	0.5219642	0.518098	0.07712112	3.8388095	3.3617613	8.374513	Walking_Idle
12:16:17.277	2.4780743	3.301705	4.9705143	0.5219642	0.518098	0.07712112	3.8388095	3.3617613	8.374513	Walking_Idle
12:16:17.301	2.4780743	3.301705	4.9705143	0.5219642	0.518098	0.07712112	3.8388095	3.3617613	8.374513	Walking_Idle
12:16:17.324	2.4780743	3.301705	4.9705143	0.5219642	0.518098	0.07712112	3.8388095	3.3617613	8.374513	Walking_Idle
12:16:17.347	2.4780743	3.301705	4.9705143	0.5219642	0.518098	0.07712112	3.8388095	3.3617613	8.374513	Walking_Idle
12:16:17.370	2.4780743	3.301705	4.9705143	0.5219642	0.518098	0.07712112	3.8388095	3.3617613	8.374513	Walking_Idle
12:16:17.393	2.4780743	3.301705	4.9705143	0.5219642	0.518098	0.07712112	3.8388095	3.3617613	8.374513	Walking_Idle
12:16:17.415	5.995264	1.7047237	6.7566433	-0.39677712	-0.46172982	-1.1006271	3.9238672	3.645738	8.214754	Walking_Idle
12:16:17.438	5.995264	1.7047237	6.7566433	-0.39677712	-0.46172982	-1.1006271	3.9238672	3.645738	8.214754	Walking_Idle
12:16:17.461	5.995264	1.7047237	6.7566433	-0.39677712	-0.46172982	-1.1006271	3.9238672	3.645738	8.214754	Walking_Idle
12:16:17.484	5.995264	1.7047237	6.7566433	-0.39677712	-0.46172982	-1.1006271	3.9238672	3.645738	8.214754	Walking_Idle
12:16:17.506	5.995264	1.7047237	6.7566433	-0.39677712	-0.46172982	-1.1006271	3.9238672	3.645738	8.214754	Walking_Idle
12:16:17.530	5.995264	1.7047237	6.7566433	-0.39677712	-0.46172982	-1.1006271	3.9238672	3.645738	8.214754	Walking_Idle
12:16:17.553	5.995264	1.7047237	6.7566433	-0.39677712	-0.46172982	-1.1006271	3.9238672	3.645738	8.214754	Walking_Idle
12:16:17.576	5.995264	1.7047237	6.7566433	-0.39677712	-0.46172982	-1.1006271	3.9238672	3.645738	8.214754	Walking_Idle
12:16:17.598	6.6967864	2.9569294	9.043176	-0.31675377	-1.3065565	-1.2228001	4.5060053	3.071303	8.150665	Walking_Idle
12:16:17.621	6.6967864	2.9569294	9.043176	-0.31675377	-1.3065565	-1.2228001	4.5060053	3.071303	8.150665	Walking_Idle
12:16:17.645	6.6967864	2.9569294	9.043176	-0.31675377	-1.3065565	-1.2228001	4.5060053	3.071303	8.150665	Walking_Idle
12:16:17.668	6.6967864	2.9569294	9.043176	-0.31675377	-1.3065565	-1.2228001	4.5060053	3.071303	8.150665	Walking_Idle
12:16:17.691	6.6967864	2.9569294	9.043176	-0.31675377	-1.3065565	-1.2228001	4.5060053	3.071303	8.150665	Walking_Idle
12:16:17.713	6.6967864	2.9569294	9.043176	-0.31675377	-1.3065565	-1.2228001	4.5060053	3.071303	8.150665	Walking_Idle
12:16:17.736	6.6967864	2.9569294	9.043176	-0.31675377	-1.3065565	-1.2228001	4.5060053	3.071303	8.150665	Walking_Idle
12:16:17.759	6.6967864	2.9569294	9.043176	-0.31675377	-1.3065565	-1.2228001	4.5060053	3.071303	8.150665	Walking_Idle
12:16:17.782	4.3887057	4.008016	-0.7015225	1.2464503	-1.643754	0.29275656	5.672778	4.0858784	6.8771663	Walking_Idle
12:16:17.804	4.3887057	4.008016	-0.7015225	1.2464503	-1.643754	0.29275656	5.672778	4.0858784	6.8771663	Walking_Idle
12:16:17.827	4.3887057	4.008016	-0.7015225	1.2464503	-1.643754	0.29275656	5.672778	4.0858784	6.8771663	Walking_Idle
12:16:17.850	4.3887057	4.008016	-0.7015225	1.2464503	-1.643754	0.29275656	5.672778	4.0858784	6.8771663	Walking_Idle
12:16:17.874	4.3887057	4.008016	-0.7015225	1.2464503	-1.643754	0.29275656	5.672778	4.0858784	6.8771663	Walking_Idle
12:16:17.897	4.3887057	4.008016	-0.7015225	1.2464503	-1.643754	0.29275656	5.672778	4.0858784	6.8771663	Walking_Idle
12:16:17.920	4.3887057	4.008016	-0.7015225	1.2464503	-1.643754	0.29275656	5.672778	4.0858784	6.8771663	Walking_Idle
12:16:17.942	5.5738716	1.7813405	2.6121538	-1.7229656	-2.9522276	0.64950186	7.5701575	3.9738746	4.8032537	Walking_Idle
12:16:17.965	5.5738716	1.7813405	2.6121538	-1.7229656	-2.9522276	0.64950186	7.5701575	3.9738746	4.8032537	Walking_Idle
12:16:17.989	5.5738716	1.7813405	2.6121538	-1.7229656	-2.9522276	0.64950186	7.5701575	3.9738746	4.8032537	Walking_Idle
12:16:18.011	5.5738716	1.7813405	2.6121538	-1.7229656	-2.9522276	0.64950186	7.5701575	3.9738746	4.8032537	Walking_Idle
12:16:18.034	5.5738716	1.7813405	2.6121538	-1.7229656	-2.9522276	0.64950186	7.5701575	3.9738746	4.8032537	Walking_Idle
12:16:18.057	5.5738716	1.7813405	2.6121538	-1.7229656	-2.9522276	0.64950186	7.5701575	3.9738746	4.8032537	Walking_Idle
12:16:18.080	5.5738716	1.7813405	2.6121538	-1.7229656	-2.9522276	0.64950186	7.5701575	3.9738746	4.8032537	Walking_Idle
12:16:18.104	5.5738716	1.7813405	2.6121538	-1.7229656	-2.9522276	0.64950186	7.5701575	3.9738746	4.8032537	Walking_Idle
12:16:18.127	14.430294	-2.7127132	1.4174107	1.1309968	-3.2436101	2.54013	9.774818	0.57750326	-0.53804946	Walking_Idle
12:16:18.150	14.430294	-2.7127132	1.4174107	1.1309968	-3.2436101	2.54013	9.774818	0.57750326	-0.53804946	Walking_Idle
12:16:18.173	14.430294	-2.7127132	1.4174107	1.1309968	-3.2436101	2.54013	9.774818	0.57750326	-0.53804946	Walking_Idle
12:16:18.196	14.430294	-2.7127132	1.4174107	1.1309968	-3.2436101	2.54013	9.774818	0.57750326	-0.53804946	Walking_Idle
12:16:18.220	14.430294	-2.7127132	1.4174107	1.1309968	-3.2436101	2.54013	9.774818	0.57750326	-0.53804946	Walking_Idle
12:16:18.242	14.430294	-2.7127132	1.4174107	1.1309968	-3.2436101	2.54013	9.774818	0.57750326	-0.53804946	Walking_Idle
12:16:18.265	14.430294	-2.7127132	1.4174107	1.1309968	-3.2436101	2.54013	9.774818	0.57750326	-0.53804946	Walking_Idle
12:16:18.288	14.430294	-2.7127132	1.4174107	1.1309968	-3.2436101	2.54013	9.774818	0.57750326	-0.53804946	Walking_Idle
12:16:18.312	13.194848	1.1277034	-1.7717633	1.8768632	-1.3004477	-0.18616179	9.094801	-3.4262815	-1.3095821	Walking_Idle
12:16:18.335	13.194848	1.1277034	-1.7717633	1.8768632	-1.3004477	-0.18616179	9.094801	-3.4262815	-1.3095821	Walking_Idle
12:16:18.358	13.194848	1.1277034	-1.7717633	1.8768632	-1.3004477	-0.18616179	9.094801	-3.4262815	-1.3095821	Walking_Idle
12:16:18.381	13.194848	1.1277034	-1.7717633	1.8768632	-1.3004477	-0.18616179	9.094801	-3.4262815	-1.3095821	Walking_Idle
12:16:18.403	13.194848	1.1277034	-1.7717633	1.8768632	-1.3004477	-0.18616179	9.094801	-3.4262815	-1.3095821	Walking_Idle
12:16:18.426	13.194848	1.1277034	-1.7717633	1.8768632	-1.3004477	-0.18616179	9.094801	-3.4262815	-1.3095821	Walking_Idle
12:16:18.450	13.194848	1.1277034	-1.7717633	1.8768632	-1.3004477	-0.18616179	9.094801	-3.4262815	-1.3095821	Walking_Idle
12:16:18.473	13.194848	1.1277034	-1.7717633	1.8768632	-1.3004477	-0.18616179	9.094801	-3.4262815	-1.3095821	Walking_Idle
12:16:18.495	8.971348	-5.193182	-1.8292259	0.047932763	0.026351506	-0.9130914	9.654138	-1.6048431	-0.62622225	Walking_Idle
12:16:18.519	8.971348	-5.193182	-1.8292259	0.047932763	0.026351506	-0.9130914	9.654138	-1.6048431	-0.62622225	Walking_Idle
12:16:18.541	8.971348	-5.193182	-1.8292259	0.047932763	0.026351506	-0.9130914	9.654138	-1.6048431	-0.62622225	Walking_Idle
12:16:18.564	8.971348	-5.193182	-1.8292259	0.047932763	0.026351506	-0.9130914	9.654138	-1.6048431	-0.62622225	Walking_Idle
12:16:18.588	8.971348	-5.193182	-1.8292259	0.047932763	0.026351506	-0.9130914	9.654138	-1.6048431	-0.62622225	Walking_Idle
12:16:18.611	8.971348	-5.193182	-1.8292259	0.047932763	0.026351506	-0.9130914	9.654138	-1.6048431	-0.62622225	Walking_Idle
12:16:18.633	8.971348	-5.193182	-1.8292259	0.047932763	0.026351506	-0.9130914	9.654138	-1.6048431	-0.62622225	Walking_Idle
12:16:18.655	8.971348	-5.193182	-1.8292259	0.047932763	0.026351506	-0.9130914	9.654138	-1.6048431	-0.62622225	Walking_Idle
12:16:18.677	9.433443	-3.799714	-2.2027328	-1.7021961	0.09782274	0.7295252	9.467497	-2.3695729	-0.9601386	Walking_Idle
12:16:18.699	9.433443	-3.799714	-2.2027328	-1.7021961	0.09782274	0.7295252	9.467497	-2.3695729	-0.9601386	Walking_Idle
12:16:18.722	9.433443	-3.799714	-2.2027328	-1.7021961	0.09782274	0.7295252	9.467497	-2.3695729	-0.9601386	Walking_Idle
12:16:18.744	9.433443	-3.799714	-2.2027328	-1.7021961	0.09782274	0.7295252	9.467497	-2.3695729	-0.9601386	Walking_Idle
12:16:18.767	9.433443	-3.799714	-2.2027328	-1.7021961	0.09782274	0.7295252	9.467497	-2.3695729	-0.9601386	Walking_Idle
12:16:18.791	9.433443	-3.799714	-2.2027328	-1.7021961	0.09782274	0.7295252	9.467497	-2.3695729	-0.9601386	Walking_Idle
12:16:18.814	9.433443	-3.799714	-2.2027328	-1.7021961	0.09782274	0.7295252	9.467497	-2.3695729	-0.9601386	Walking_Idle
12:16:18.837	9.433443	-3.799714	-2.2027328	-1.7021961	0.09782274	0.7295252	9.467497	-2.3695729	-0.9601386	Walking_Idle
12:16:18.859	8.399116	-0.68236834	0.15802214	-0.5293349	-0.08665856	0.6721039	8.950668	-3.7688756	-1.3605566	Walking_Idle
12:16:18.882	8.399116	-0.68236834	0.15802214	-0.5293349	-0.08665856	0.6721039	8.950668	-3.7688756	-1.3605566	Walking_Idle
12:16:18.905	8.399116	-0.68236834	0.15802214	-0.5293349	-0.08665856	0.6721039	8.950668	-3.7688756	-1.3605566	Walking_Idle
12:16:18.928	8.399116	-0.68236834	0.15802214	-0.5293349	-0.08665856	0.6721039	8.950668	-3.7688756	-1.3605566	Walking_Idle
12:16:18.951	8.399116	-0.68236834	0.15802214	-0.5293349	-0.08665856	0.6721039	8.950668	-3.7688756	-1.3605566	Walking_Idle
12:16:18.973	8.399116	-0.68236834	0.15802214	-0.5293349	-0.08665856	0.6721039	8.950668	-3.7688756	-1.3605566	Walking_Idle
12:16:18.996	8.399116	-0.68236834	0.15802214	-0.5293349	-0.08665856	0.6721039	8.950668	-3.7688756	-1.3605566	Walking_Idle
12:16:19.020	8.399116	-0.68236834	0.15802214	-0.5293349	-0.08665856	0.6721039	9.237946	-3.2309558	-0.6256658	Walking_Idle
12:16:19.043	8.447001	-1.9010541	-1.0534809	-0.7755136	0.80215037	-0.047495384	9.237946	-3.2309558	-0.6256658	Walking_Idle
12:16:19.066	8.447001	-1.9010541	-1.0534809	-0.7755136	0.80215037	-0.047495384	9.237946	-3.2309558	-0.6256658	Walking_Idle
12:16:19.089	8.447001	-1.9010541	-1.0534809	-0.7755136	0.80215037	-0.047495384	9.237946	-3.2309558	-0.6256658	Walking_Idle
12:16:19.112	8.447001	-1.9010541	-1.0534809	-0.7755136	0.80215037	-0.047495384	9.237946	-3.2309558	-0.6256658	Walking_Idle
12:16:19.136	8.447001	-1.9010541	-1.0534809	-0.7755136	0.80215037	-0.047495384	9.237946	-3.2309558	-0.6256658	Walking_Idle
12:16:19.159	8.447001	-1.9010541	-1.0534809	-0.7755136	0.80215037	-0.047495384	9.237946	-3.2309558	-0.6256658	Walking_Idle
12:16:19.181	8.447001	-1.9010541	-1.0534809	-0.7755136	0.80215037	-0.047495384	9.237946	-3.2309558	-0.6256658	Walking_Idle
12:16:19.204	12.895564	-3.4573328	0.7134939	-0.20863065	0.42219216	0.48212478	9.105859	-3.6401849	-0.049320787	Walking_Idle
12:16:19.226	12.895564	-3.4573328	0.7134939	-0.20863065	0.42219216	0.48212478	9.105859	-3.6401849	-0.049320787	Walking_Idle
12:16:19.250	12.895564	-3.4573328	0.7134939	-0.20863065	0.42219216	0.48212478	9.105859	-3.6401849	-0.049320787	Walking_Idle
12:16:19.273	12.895564	-3.4573328	0.7134939	-0.20863065	0.42219216	0.48212478	9.105859	-3.6401849	-0.049320787	Walking_Idle
12:16:19.296	12.895564	-3.4573328	0.7134939	-0.20863065	0.42219216	0.48212478	9.105859	-3.6401849	-0.049320787	Walking_Idle
12:16:19.319	12.895564	-3.4573328	0.7134939	-0.20863065	0.42219216	0.48212478	9.105859	-3.6401849	-0.049320787	Walking_Idle
12:16:19.342	12.895564	-3.4573328	0.7134939	-0.20863065	0.42219216	0.48212478	9.105859	-3.6401849	-0.049320787	Walking_Idle
12:16:19.366	12.895564	-3.4573328	0.7134939	-0.20863065	0.42219216	0.48212478	9.105859	-3.6401849	-0.049320787	Walking_Idle
12:16:19.389	9.555551	-2.9114382	1.8172545	1.1719248	-0.6749218	-0.42928615	9.167198	-3.4827673	0.053550974	Walking_Idle
12:16:19.411	9.555551	-2.9114382	1.8172545	1.1719248	-0.6749218	-0.42928615	9.167198	-3.4827673	0.053550974	Walking_Idle
12:16:19.434	9.555551	-2.9114382	1.8172545	1.1719248	-0.6749218	-0.42928615	9.167198	-3.4827673	0.053550974	Walking_Idle
12:16:19.456	9.555551	-2.9114382	1.8172545	1.1719248	-0.6749218	-0.42928615	9.167198	-3.4827673	0.053550974	Walking_Idle
12:16:19.480	9.555551	-2.9114382	1.8172545	1.1719248	-0.6749218	-0.42928615	9.167198	-3.4827673	0.053550974	Walking_Idle
12:16:19.503	9.555551	-2.9114382	1.8172545	1.1719248	-0.6749218	-0.42928615	9.167198	-3.4827673	0.053550974	Walking_Idle
12:16:19.526	9.555551	-2.9114382	1.8172545	1.1719248	-0.6749218	-0.42928615	9.167198	-3.4827673	0.053550974	Walking_Idle
12:16:19.549	9.555551	-2.9114382	1.8172545	1.1719248	-0.6749218	-0.42928615	9.167198	-3.4827673	0.053550974	Walking_Idle
12:16:19.572	6.2346916	-3.4621215	-0.38068968	0.8750443	-0.5747399	-0.82940286	9.571097	-2.1340325	-0.09988661	Walking_Idle
12:16:19.595	6.2346916	-3.4621215	-0.38068968	0.8750443	-0.5747399	-0.82940286	9.571097	-2.1340325	-0.09988661	Walking_Idle
12:16:19.618	6.2346916	-3.4621215	-0.38068968	0.8750443	-0.5747399	-0.82940286	9.571097	-2.1340325	-0.09988661	Walking_Idle
12:16:19.641	6.2346916	-3.4621215	-0.38068968	0.8750443	-0.5747399	-0.82940286	9.571097	-2.1340325	-0.09988661	Walking_Idle
12:16:19.664	6.2346916	-3.4621215	-0.38068968	0.8750443	-0.5747399	-0.82940286	9.571097	-2.1340325	-0.09988661	Walking_Idle
12:16:19.687	6.2346916	-3.4621215	-0.38068968	0.8750443	-0.5747399	-0.82940286	9.571097	-2.1340325	-0.09988661	Walking_Idle
12:16:19.711	6.2346916	-3.4621215	-0.38068968	0.8750443	-0.5747399	-0.82940286	9.571097	-2.1340325	-0.09988661	Walking_Idle
12:16:19.733	6.2346916	-3.4621215	-0.38068968	0.8750443	-0.5747399	-0.82940286	9.571097	-2.1340325	-0.09988661	Walking_Idle
12:16:19.756	8.10462	-6.7446723	0.25379312	-1.123096	0.4869439	0.42164913	9.47633	-2.4687243	-0.5240245	Walking_Idle
12:16:19.779	8.10462	-6.7446723	0.25379312	-1.123096	0.4869439	0.42164913	9.47633	-2.4687243	-0.5240245	Walking_Idle
12:16:19.801	8.10462	-6.7446723	0.25379312	-1.123096	0.4869439	0.42164913	9.47633	-2.4687243	-0.5240245	Walking_Idle
12:16:19.825	8.10462	-6.7446723	0.25379312	-1.123096	0.4869439	0.42164913	9.47633	-2.4687243	-0.5240245	Walking_Idle
12:16:19.848	8.10462	-6.7446723	0.25379312	-1.123096	0.4869439	0.42164913	9.47633	-2.4687243	-0.5240245	Walking_Idle
12:16:19.870	8.10462	-6.7446723	0.25379312	-1.123096	0.4869439	0.42164913	9.47633	-2.4687243	-0.5240245	Walking_Idle
12:16:19.893	8.10462	-6.7446723	0.25379312	-1.123096	0.4869439	0.42164913	9.47633	-2.4687243	-0.5240245	Walking_Idle
12:16:19.915	8.10462	-6.7446723	0.25379312	-1.123096	0.4869439	0.42164913	9.47633	-2.4687243	-0.5240245	Walking_Idle
12:16:19.938	13.051192	-1.9226027	1.1037607	-0.33507973	-0.20394468	0.91400653	8.6058855	-4.6918163	-0.30957332	Walking_Idle
12:16:19.961	13.051192	-1.9226027	1.1037607	-0.33507973	-0.20394468	0.91400653	8.6058855	-4.6918163	-0.30957332	Walking_Idle
12:16:19.984	13.051192	-1.9226027	1.1037607	-0.33507973	-0.20394468	0.91400653	8.6058855	-4.6918163	-0.30957332	Walking_Idle
12:16:20.007	13.051192	-1.9226027	1.1037607	-0.33507973	-0.20394468	0.91400653	8.6058855	-4.6918163	-0.30957332	Walking_Idle
12:16:20.030	13.051192	-1.9226027	1.1037607	-0.33507973	-0.20394468	0.91400653	8.6058855	-4.6918163	-0.30957332	Walking_Idle
12:16:20.054	13.051192	-1.9226027	1.1037607	-0.33507973	-0.20394468	0.91400653	8.6058855	-4.6918163	-0.30957332	Walking_Idle
12:16:20.077	13.051192	-1.9226027	1.1037607	-0.33507973	-0.20394468	0.91400653	8.6058855	-4.6918163	-0.30957332	Walking_Idle
12:16:20.100	7.1493044	-1.611347	1.1803775	0.29044625	0.2810823	-0.34865195	8.99409	-3.8309755	0.7745564	Walking_Idle
12:16:20.124	7.1493044	-1.611347	1.1803775	0.29044625	0.2810823	-0.34865195	8.99409	-3.8309755	0.7745564	Walking_Idle
12:16:20.146	7.1493044	-1.611347	1.1803775	0.29044625	0.2810823	-0.34865195	8.99409	-3.8309755	0.7745564	Walking_Idle
12:16:20.169	7.1493044	-1.611347	1.1803775	0.29044625	0.2810823	-0.34865195	8.99409	-3.8309755	0.7745564	Walking_Idle
12:16:20.192	7.1493044	-1.611347	1.1803775	0.29044625	0.2810823	-0.34865195	8.99409	-3.8309755	0.7745564	Walking_Idle
12:16:20.214	7.1493044	-1.611347	1.1803775	0.29044625	0.2810823	-0.34865195	8.99409	-3.8309755	0.7745564	Walking_Idle
12:16:20.237	7.1493044	-1.611347	1.1803775	0.29044625	0.2810823	-0.34865195	8.99409	-3.8309755	0.7745564	Walking_Idle
12:16:20.260	7.1493044	-1.611347	1.1803775	0.29044625	0.2810823	-0.34865195	8.99409	-3.8309755	0.7745564	Walking_Idle
12:16:20.283	9.177256	-3.4333901	1.324034	0.69483906	-0.161795	0.32452154	9.212121	-3.1385021	1.2069407	Walking_Idle
12:16:20.306	9.177256	-3.4333901	1.324034	0.69483906	-0.161795	0.32452154	9.212121	-3.1385021	1.2069407	Walking_Idle
12:16:20.329	9.177256	-3.4333901	1.324034	0.69483906	-0.161795	0.32452154	9.212121	-3.1385021	1.2069407	Walking_Idle
12:16:20.352	9.177256	-3.4333901	1.324034	0.69483906	-0.161795	0.32452154	9.212121	-3.1385021	1.2069407	Walking_Idle
12:16:20.374	9.177256	-3.4333901	1.324034	0.69483906	-0.161795	0.32452154	9.212121	-3.1385021	1.2069407	Walking_Idle
12:16:20.397	9.177256	-3.4333901	1.324034	0.69483906	-0.161795	0.32452154	9.212121	-3.1385021	1.2069407	Walking_Idle
12:16:20.420	9.177256	-3.4333901	1.324034	0.69483906	-0.161795	0.32452154	9.212121	-3.1385021	1.2069407	Walking_Idle
12:16:20.442	9.177256	-3.4333901	1.324034	0.69483906	-0.161795	0.32452154	9.212121	-3.1385021	1.2069407	Walking_Idle
12:16:20.464	15.0480175	-2.954535	4.824464	2.417479	-2.0163817	0.42959037	8.903216	-4.0672894	0.5999509	Walking_Idle
12:16:20.485	15.0480175	-2.954535	4.824464	2.417479	-2.0163817	0.42959037	8.903216	-4.0672894	0.5999509	Walking_Idle
12:16:20.508	15.0480175	-2.954535	4.824464	2.417479	-2.0163817	0.42959037	8.903216	-4.0672894	0.5999509	Walking_Idle
12:16:20.530	15.0480175	-2.954535	4.824464	2.417479	-2.0163817	0.42959037	8.903216	-4.0672894	0.5999509	Walking_Idle
12:16:20.552	15.0480175	-2.954535	4.824464	2.417479	-2.0163817	0.42959037	8.903216	-4.0672894	0.5999509	Walking_Idle
12:16:20.576	15.0480175	-2.954535	4.824464	2.417479	-2.0163817	0.42959037	8.903216	-4.0672894	0.5999509	Walking_Idle
12:16:20.599	15.0480175	-2.954535	4.824464	2.417479	-2.0163817	0.42959037	8.903216	-4.0672894	0.5999509	Walking_Idle
12:16:20.622	15.0480175	-2.954535	4.824464	2.417479	-2.0163817	0.42959037	8.903216	-4.0672894	0.5999509	Walking_Idle
12:16:20.646	5.62894	-3.0287576	-0.6464542	2.793772	-1.1098579	-1.4732549	9.533505	-1.9793861	1.1681273	Walking_Idle
12:16:20.668	5.62894	-3.0287576	-0.6464542	2.793772	-1.1098579	-1.4732549	9.533505	-1.9793861	1.1681273	Walking_Idle
12:16:20.691	5.62894	-3.0287576	-0.6464542	2.793772	-1.1098579	-1.4732549	9.533505	-1.9793861	1.1681273	Walking_Idle
12:16:20.714	5.62894	-3.0287576	-0.6464542	2.793772	-1.1098579	-1.4732549	9.533505	-1.9793861	1.1681273	Walking_Idle
12:16:20.737	5.62894	-3.0287576	-0.6464542	2.793772	-1.1098579	-1.4732549	9.533505	-1.9793861	1.1681273	Walking_Idle
12:16:20.760	5.62894	-3.0287576	-0.6464542	2.793772	-1.1098579	-1.4732549	9.533505	-1.9793861	1.1681273	Walking_Idle
12:16:20.782	5.62894	-3.0287576	-0.6464542	2.793772	-1.1098579	-1.4732549	9.533505	-1.9793861	1.1681273	Walking_Idle
12:16:20.804	5.62894	-3.0287576	-0.6464542	2.793772	-1.1098579	-1.4732549	9.533505	-1.9793861	1.1681273	Walking_Idle
12:16:20.827	8.830086	-6.6201696	1.1037607	-1.1371458	0.4362421	-0.6827952	9.746685	-1.0683918	-0.17520635	Walking_Idle
12:16:20.851	8.830086	-6.6201696	1.1037607	-1.1371458	0.4362421	-0.6827952	9.746685	-1.0683918	-0.17520635	Walking_Idle
12:16:20.874	8.830086	-6.6201696	1.1037607	-1.1371458	0.4362421	-0.6827952	9.746685	-1.0683918	-0.17520635	Walking_Idle
12:16:20.897	8.830086	-6.6201696	1.1037607	-1.1371458	0.4362421	-0.6827952	9.746685	-1.0683918	-0.17520635	Walking_Idle
12:16:20.920	8.830086	-6.6201696	1.1037607	-1.1371458	0.4362421	-0.6827952	9.746685	-1.0683918	-0.17520635	Walking_Idle
12:16:20.942	8.830086	-6.6201696	1.1037607	-1.1371458	0.4362421	-0.6827952	9.746685	-1.0683918	-0.17520635	Walking_Idle
12:16:20.966	8.830086	-6.6201696	1.1037607	-1.1371458	0.4362421	-0.6827952	9.746685	-1.0683918	-0.17520635	Walking_Idle
12:16:20.989	8.830086	-6.6201696	1.1037607	-1.1371458	0.4362421	-0.6827952	9.746685	-1.0683918	-0.17520635	Walking_Idle
12:16:21.012	11.4446335	-2.2985039	-1.8435916	-0.13288334	-0.095821545	0.7527381	9.288027	-3.0258012	0.86432725	Walking_Idle
12:16:21.035	11.4446335	-2.2985039	-1.8435916	-0.13288334	-0.095821545	0.7527381	9.288027	-3.0258012	0.86432725	Walking_Idle
12:16:21.057	11.4446335	-2.2985039	-1.8435916	-0.13288334	-0.095821545	0.7527381	9.288027	-3.0258012	0.86432725	Walking_Idle
12:16:21.080	11.4446335	-2.2985039	-1.8435916	-0.13288334	-0.095821545	0.7527381	9.288027	-3.0258012	0.86432725	Walking_Idle
12:16:21.102	11.4446335	-2.2985039	-1.8435916	-0.13288334	-0.095821545	0.7527381	9.288027	-3.0258012	0.86432725	Walking_Idle
12:16:21.123	11.4446335	-2.2985039	-1.8435916	-0.13288334	-0.095821545	0.7527381	9.288027	-3.0258012	0.86432725	Walking_Idle
12:16:21.145	11.4446335	-2.2985039	-1.8435916	-0.13288334	-0.095821545	0.7527381	9.288027	-3.0258012	0.86432725	Walking_Idle
12:16:21.167	11.4446335	-2.2985039	-1.8435916	-0.13288334	-0.095821545	0.7527381	9.288027	-3.0258012	0.86432725	Walking_Idle
12:16:21.191	5.8252707	-1.0008069	0.68236834	-1.6643225	0.7575572	-0.32604992	9.416692	-2.7228086	0.2870856	Walking_Idle
12:16:21.213	5.8252707	-1.0008069	0.68236834	-1.6643225	0.7575572	-0.32604992	9.416692	-2.7228086	0.2870856	Walking_Idle
12:16:21.235	5.8252707	-1.0008069	0.68236834	-1.6643225	0.7575572	-0.32604992	9.416692	-2.7228086	0.2870856	Walking_Idle
12:16:21.257	5.8252707	-1.0008069	0.68236834	-1.6643225	0.7575572	-0.32604992	9.416692	-2.7228086	0.2870856	Walking_Idle
12:16:21.280	5.8252707	-1.0008069	0.68236834	-1.6643225	0.7575572	-0.32604992	9.416692	-2.7228086	0.2870856	Walking_Idle
12:16:21.302	5.8252707	-1.0008069	0.68236834	-1.6643225	0.7575572	-0.32604992	9.416692	-2.7228086	0.2870856	Walking_Idle
12:16:21.324	5.8252707	-1.0008069	0.68236834	-1.6643225	0.7575572	-0.32604992	9.416692	-2.7228086	0.2870856	Walking_Idle
12:16:21.346	5.8252707	-1.0008069	0.68236834	-1.6643225	0.7575572	-0.32604992	9.416692	-2.7228086	0.2870856	Walking_Idle
12:16:21.368	10.929865	-2.7677817	2.7127132	-0.98381865	0.41547266	0.9366085	9.334123	-2.8940225	0.81775606	Walking_Idle
12:16:21.391	10.929865	-2.7677817	2.7127132	-0.98381865	0.41547266	0.9366085	9.334123	-2.8940225	0.81775606	Walking_Idle
12:16:21.414	10.929865	-2.7677817	2.7127132	-0.98381865	0.41547266	0.9366085	9.334123	-2.8940225	0.81775606	Walking_Idle
12:16:21.436	10.929865	-2.7677817	2.7127132	-0.98381865	0.41547266	0.9366085	9.334123	-2.8940225	0.81775606	Walking_Idle
12:16:21.459	10.929865	-2.7677817	2.7127132	-0.98381865	0.41547266	0.9366085	9.334123	-2.8940225	0.81775606	Walking_Idle
12:16:21.482	10.929865	-2.7677817	2.7127132	-0.98381865	0.41547266	0.9366085	9.334123	-2.8940225	0.81775606	Walking_Idle
12:16:21.505	10.929865	-2.7677817	2.7127132	-0.98381865	0.41547266	0.9366085	9.334123	-2.8940225	0.81775606	Walking_Idle
12:16:21.528	10.929865	-2.7677817	2.7127132	-0.98381865	0.41547266	0.9366085	9.334123	-2.8940225	0.81775606	Walking_Idle
12:16:21.549	11.81814	-2.083019	2.597788	0.94101775	-0.64193505	0.6543888	8.971771	-3.7301455	1.3279058	Walking_Idle
12:16:21.571	11.81814	-2.083019	2.597788	0.94101775	-0.64193505	0.6543888	8.971771	-3.7301455	1.3279058	Walking_Idle
12:16:21.593	11.81814	-2.083019	2.597788	0.94101775	-0.64193505	0.6543888	8.971771	-3.7301455	1.3279058	Walking_Idle
12:16:21.615	11.81814	-2.083019	2.597788	0.94101775	-0.64193505	0.6543888	8.971771	-3.7301455	1.3279058	Walking_Idle
12:16:21.637	11.81814	-2.083019	2.597788	0.94101775	-0.64193505	0.6543888	8.971771	-3.7301455	1.3279058	Walking_Idle
12:16:21.659	11.81814	-2.083019	2.597788	0.94101775	-0.64193505	0.6543888	8.971771	-3.7301455	1.3279058	Walking_Idle
12:16:21.681	11.81814	-2.083019	2.597788	0.94101775	-0.64193505	0.6543888	8.971771	-3.7301455	1.3279058	Walking_Idle
12:16:21.704	11.81814	-2.083019	2.597788	0.94101775	-0.64193505	0.6543888	8.971771	-3.7301455	1.3279058	Walking_Idle
12:16:21.727	8.475733	-1.6257126	1.472479	1.660006	-0.6303286	-0.8856025	9.283729	-2.8502774	1.3631922	Walking_Idle
12:16:21.750	8.475733	-1.6257126	1.472479	1.660006	-0.6303286	-0.8856025	9.283729	-2.8502774	1.3631922	Walking_Idle
12:16:21.772	8.475733	-1.6257126	1.472479	1.660006	-0.6303286	-0.8856025	9.283729	-2.8502774	1.3631922	Walking_Idle
12:16:21.794	8.475733	-1.6257126	1.472479	1.660006	-0.6303286	-0.8856025	9.283729	-2.8502774	1.3631922	Walking_Idle
12:16:21.815	8.475733	-1.6257126	1.472479	1.660006	-0.6303286	-0.8856025	9.283729	-2.8502774	1.3631922	Walking_Idle
12:16:21.837	8.475733	-1.6257126	1.472479	1.660006	-0.6303286	-0.8856025	9.283729	-2.8502774	1.3631922	Walking_Idle
12:16:21.859	8.475733	-1.6257126	1.472479	1.660006	-0.6303286	-0.8856025	9.283729	-2.8502774	1.3631922	Walking_Idle
12:16:21.881	8.475733	-1.6257126	1.472479	1.660006	-0.6303286	-0.8856025	9.283729	-2.8502774	1.3631922	Walking_Idle
12:16:21.902	9.502876	-6.3998966	-0.08619389	-0.7614637	0.27191934	-1.5251784	9.727633	-0.8351333	0.9196093	Walking_Idle
12:16:21.923	9.502876	-6.3998966	-0.08619389	-0.7614637	0.27191934	-1.5251784	9.727633	-0.8351333	0.9196093	Walking_Idle
12:16:21.944	9.502876	-6.3998966	-0.08619389	-0.7614637	0.27191934	-1.5251784	9.727633	-0.8351333	0.9196093	Walking_Idle
12:16:21.966	9.502876	-6.3998966	-0.08619389	-0.7614637	0.27191934	-1.5251784	9.727633	-0.8351333	0.9196093	Walking_Idle
12:16:21.988	9.502876	-6.3998966	-0.08619389	-0.7614637	0.27191934	-1.5251784	9.727633	-0.8351333	0.9196093	Walking_Idle
12:16:22.010	9.502876	-6.3998966	-0.08619389	-0.7614637	0.27191934	-1.5251784	9.727633	-0.8351333	0.9196093	Walking_Idle
12:16:22.033	9.502876	-6.3998966	-0.08619389	-0.7614637	0.27191934	-1.5251784	9.727633	-0.8351333	0.9196093	Walking_Idle
12:16:22.055	9.502876	-6.3998966	-0.08619389	-0.7614637	0.27191934	-1.5251784	9.727633	-0.8351333	0.9196093	Walking_Idle
12:16:22.078	9.502876	-6.3998966	-0.08619389	-0.7614637	0.27191934	-1.5251784	9.471917	-2.2330458	1.2109424	Walking_Idle
12:16:22.100	6.7063637	-4.024776	-0.11253092	-1.4554067	0.39531413	1.2793039	9.471917	-2.2330458	1.2109424	Walking_Idle
12:16:22.123	6.7063637	-4.024776	-0.11253092	-1.4554067	0.39531413	1.2793039	9.471917	-2.2330458	1.2109424	Walking_Idle
12:16:22.145	6.7063637	-4.024776	-0.11253092	-1.4554067	0.39531413	1.2793039	9.471917	-2.2330458	1.2109424	Walking_Idle
12:16:22.168	6.7063637	-4.024776	-0.11253092	-1.4554067	0.39531413	1.2793039	9.471917	-2.2330458	1.2109424	Walking_Idle
12:16:22.191	6.7063637	-4.024776	-0.11253092	-1.4554067	0.39531413	1.2793039	9.471917	-2.2330458	1.2109424	Walking_Idle
12:16:22.213	6.7063637	-4.024776	-0.11253092	-1.4554067	0.39531413	1.2793039	9.471917	-2.2330458	1.2109424	Walking_Idle
12:16:22.234	6.7063637	-4.024776	-0.11253092	-1.4554067	0.39531413	1.2793039	9.471917	-2.2330458	1.2109424	Walking_Idle
12:16:22.256	6.7063637	-4.024776	-0.11253092	-1.4554067	0.39531413	1.2793039	9.471917	-2.2330458	1.2109424	Walking_Idle
12:16:22.278	11.159715	-1.2522057	4.2546263	-1.6252272	0.63721675	1.2035567	8.337999	-5.161747	0.065521985	Walking_Idle
12:16:22.301	11.159715	-1.2522057	4.2546263	-1.6252272	0.63721675	1.2035567	8.337999	-5.161747	0.065521985	Walking_Idle
12:16:22.324	11.159715	-1.2522057	4.2546263	-1.6252272	0.63721675	1.2035567	8.337999	-5.161747	0.065521985	Walking_Idle
12:16:22.346	11.159715	-1.2522057	4.2546263	-1.6252272	0.63721675	1.2035567	8.337999	-5.161747	0.065521985	Walking_Idle
12:16:22.369	11.159715	-1.2522057	4.2546263	-1.6252272	0.63721675	1.2035567	8.337999	-5.161747	0.065521985	Walking_Idle
12:16:22.392	11.159715	-1.2522057	4.2546263	-1.6252272	0.63721675	1.2035567	8.337999	-5.161747	0.065521985	Walking_Idle
12:16:22.415	11.159715	-1.2522057	4.2546263	-1.6252272	0.63721675	1.2035567	8.337999	-5.161747	0.065521985	Walking_Idle
12:16:22.437	12.955421	0.7326481	5.791751	-1.6252272	0.63721675	1.2035567	8.885435	-3.9476814	1.2785972	Walking_Idle
12:16:22.460	12.955421	0.7326481	5.791751	0.486534	0.7520594	-1.0633643	8.885435	-3.9476814	1.2785972	Walking_Idle
12:16:22.485	12.955421	0.7326481	5.791751	0.486534	0.7520594	-1.0633643	8.885435	-3.9476814	1.2785972	Walking_Idle
12:16:22.507	12.955421	0.7326481	5.791751	0.486534	0.7520594	-1.0633643	8.885435	-3.9476814	1.2785972	Walking_Idle
12:16:22.530	12.955421	0.7326481	5.791751	0.486534	0.7520594	-1.0633643	8.885435	-3.9476814	1.2785972	Walking_Idle
12:16:22.551	12.955421	0.7326481	5.791751	0.486534	0.7520594	-1.0633643	8.885435	-3.9476814	1.2785972	Walking_Idle
12:16:22.573	12.955421	0.7326481	5.791751	0.486534	0.7520594	-1.0633643	8.885435	-3.9476814	1.2785972	Walking_Idle
12:16:22.594	12.955421	0.7326481	5.791751	0.486534	0.7520594	-1.0633643	8.885435	-3.9476814	1.2785972	Walking_Idle
12:16:22.616	12.955421	0.7326481	5.791751	0.486534	0.7520594	-1.0633643	8.885435	-3.9476814	1.2785972	Walking_Idle
12:16:22.637	8.341654	-3.5985951	5.6409116	1.4284881	1.560845	-1.2105827	9.070121	-0.29695582	3.716838	Walking_Idle
12:16:22.659	8.341654	-3.5985951	5.6409116	1.4284881	1.560845	-1.2105827	9.070121	-0.29695582	3.716838	Walking_Idle
12:16:22.681	8.341654	-3.5985951	5.6409116	1.4284881	1.560845	-1.2105827	9.070121	-0.29695582	3.716838	Walking_Idle
12:16:22.703	8.341654	-3.5985951	5.6409116	1.4284881	1.560845	-1.2105827	9.070121	-0.29695582	3.716838	Walking_Idle
12:16:22.726	8.341654	-3.5985951	5.6409116	1.4284881	1.560845	-1.2105827	9.070121	-0.29695582	3.716838	Walking_Idle
12:16:22.751	8.341654	-3.5985951	5.6409116	1.4284881	1.560845	-1.2105827	9.070121	-0.29695582	3.716838	Walking_Idle
12:16:22.775	8.341654	-3.5985951	5.6409116	1.4284881	1.560845	-1.2105827	9.070121	-0.29695582	3.716838	Walking_Idle
12:16:22.799	8.341654	-3.5985951	5.6409116	1.4284881	1.560845	-1.2105827	9.070121	-0.29695582	3.716838	Walking_Idle
12:16:22.821	4.486871	-2.360755	3.962525	1.3484648	0.68730766	0.8608612	8.309656	-0.15224399	5.2054467	Walking_Idle
12:16:22.843	4.486871	-2.360755	3.962525	1.3484648	0.68730766	0.8608612	8.309656	-0.15224399	5.2054467	Walking_Idle
12:16:22.866	4.486871	-2.360755	3.962525	1.3484648	0.68730766	0.8608612	8.309656	-0.15224399	5.2054467	Walking_Idle
12:16:22.888	4.486871	-2.360755	3.962525	1.3484648	0.68730766	0.8608612	8.309656	-0.15224399	5.2054467	Walking_Idle
12:16:22.910	4.486871	-2.360755	3.962525	1.3484648	0.68730766	0.8608612	8.309656	-0.15224399	5.2054467	Walking_Idle
12:16:22.933	4.486871	-2.360755	3.962525	1.3484648	0.68730766	0.8608612	8.309656	-0.15224399	5.2054467	Walking_Idle
12:16:22.955	4.486871	-2.360755	3.962525	1.3484648	0.68730766	0.8608612	8.309656	-0.15224399	5.2054467	Walking_Idle
12:16:22.978	11.063944	-0.9529214	3.8643596	-2.0662718	2.3519156	-0.8257377	7.469528	-1.1289295	6.253159	Walking_Idle
12:16:22.999	11.063944	-0.9529214	3.8643596	-2.0662718	2.3519156	-0.8257377	7.469528	-1.1289295	6.253159	Walking_Idle
12:16:23.021	11.063944	-0.9529214	3.8643596	-2.0662718	2.3519156	-0.8257377	7.469528	-1.1289295	6.253159	Walking_Idle
12:16:23.043	11.063944	-0.9529214	3.8643596	-2.0662718	2.3519156	-0.8257377	7.469528	-1.1289295	6.253159	Walking_Idle
12:16:23.064	11.063944	-0.9529214	3.8643596	-2.0662718	2.3519156	-0.8257377	7.469528	-1.1289295	6.253159	Walking_Idle
12:16:23.086	11.063944	-0.9529214	3.8643596	-2.0662718	2.3519156	-0.8257377	7.469528	-1.1289295	6.253159	Walking_Idle
12:16:23.108	11.063944	-0.9529214	3.8643596	-2.0662718	2.3519156	-0.8257377	7.469528	-1.1289295	6.253159	Walking_Idle
12:16:23.131	11.063944	-0.9529214	3.8643596	-2.0662718	2.3519156	-0.8257377	7.469528	-1.1289295	6.253159	Walking_Idle
12:16:23.154	11.063944	-0.9529214	3.8643596	-2.0662718	2.3519156	-0.8257377	7.469528	-1.1289295	6.253159	Walking_Idle
12:16:23.177	1.7789462	-6.471725	6.639324	-0.70343155	-0.43118656	-1.5581652	5.567619	-2.2158787	7.762848	Walking_Idle
12:16:23.200	1.7789462	-6.471725	6.639324	-0.70343155	-0.43118656	-1.5581652	5.567619	-2.2158787	7.762848	Walking_Idle
12:16:23.222	1.7789462	-6.471725	6.639324	-0.70343155	-0.43118656	-1.5581652	5.567619	-2.2158787	7.762848	Walking_Idle
12:16:23.245	1.7789462	-6.471725	6.639324	-0.70343155	-0.43118656	-1.5581652	5.567619	-2.2158787	7.762848	Walking_Idle
12:16:23.267	1.7789462	-6.471725	6.639324	-0.70343155	-0.43118656	-1.5581652	5.567619	-2.2158787	7.762848	Walking_Idle
12:16:23.290	1.7789462	-6.471725	6.639324	-0.70343155	-0.43118656	-1.5581652	5.567619	-2.2158787	7.762848	Walking_Idle
12:16:23.314	1.7789462	-6.471725	6.639324	-0.70343155	-0.43118656	-1.5581652	5.567619	-2.2158787	7.762848	Walking_Idle
12:16:23.337	1.7789462	-6.471725	6.639324	-0.70343155	-0.43118656	-1.5581652	5.567619	-2.2158787	7.762848	Walking_Idle
12:16:23.361	12.84289	-5.133325	-4.041536	0.94529384	-4.7695518	3.4619255	8.627438	-4.3545427	1.6659493	Walking_Idle
12:16:23.384	12.84289	-5.133325	-4.041536	0.94529384	-4.7695518	3.4619255	8.627438	-4.3545427	1.6659493	Walking_Idle
12:16:23.407	12.84289	-5.133325	-4.041536	0.94529384	-4.7695518	3.4619255	8.627438	-4.3545427	1.6659493	Walking_Idle
12:16:23.431	12.84289	-5.133325	-4.041536	0.94529384	-4.7695518	3.4619255	8.627438	-4.3545427	1.6659493	Walking_Idle
12:16:23.454	12.84289	-5.133325	-4.041536	0.94529384	-4.7695518	3.4619255	8.627438	-4.3545427	1.6659493	Walking_Idle
12:16:23.477	12.84289	-5.133325	-4.041536	0.94529384	-4.7695518	3.4619255	8.627438	-4.3545427	1.6659493	Walking_Idle
12:16:23.500	12.84289	-5.133325	-4.041536	0.94529384	-4.7695518	3.4619255	8.627438	-4.3545427	1.6659493	Walking_Idle
12:16:23.522	12.383189	-0.19393626	4.436591	-0.8964649	0.79726344	0.5016725	7.2180734	-6.6384425	-0.023496611	Walking_Idle
12:16:23.545	12.383189	-0.19393626	4.436591	-0.8964649	0.79726344	0.5016725	7.2180734	-6.6384425	-0.023496611	Walking_Idle
12:16:23.568	12.383189	-0.19393626	4.436591	-0.8964649	0.79726344	0.5016725	7.2180734	-6.6384425	-0.023496611	Walking_Idle
12:16:23.591	12.383189	-0.19393626	4.436591	-0.8964649	0.79726344	0.5016725	7.2180734	-6.6384425	-0.023496611	Walking_Idle
12:16:23.613	12.383189	-0.19393626	4.436591	-0.8964649	0.79726344	0.5016725	7.2180734	-6.6384425	-0.023496611	Walking_Idle
12:16:23.636	12.383189	-0.19393626	4.436591	-0.8964649	0.79726344	0.5016725	7.2180734	-6.6384425	-0.023496611	Walking_Idle
12:16:23.660	12.383189	-0.19393626	4.436591	-0.8964649	0.79726344	0.5016725	7.2180734	-6.6384425	-0.023496611	Walking_Idle
12:16:23.683	12.383189	-0.19393626	4.436591	-0.8964649	0.79726344	0.5016725	7.2180734	-6.6384425	-0.023496611	Walking_Idle
12:16:23.705	11.842083	-3.703943	3.0886145	1.021652	-0.6272743	-0.26374167	8.361661	-4.866017	1.6045477	Walking_Idle
12:16:23.728	11.842083	-3.703943	3.0886145	1.021652	-0.6272743	-0.26374167	8.361661	-4.866017	1.6045477	Walking_Idle
12:16:23.751	11.842083	-3.703943	3.0886145	1.021652	-0.6272743	-0.26374167	8.361661	-4.866017	1.6045477	Walking_Idle
12:16:23.773	11.842083	-3.703943	3.0886145	1.021652	-0.6272743	-0.26374167	8.361661	-4.866017	1.6045477	Walking_Idle
12:16:23.795	11.842083	-3.703943	3.0886145	1.021652	-0.6272743	-0.26374167	8.361661	-4.866017	1.6045477	Walking_Idle
12:16:23.818	11.842083	-3.703943	3.0886145	1.021652	-0.6272743	-0.26374167	8.361661	-4.866017	1.6045477	Walking_Idle
12:16:23.841	11.842083	-3.703943	3.0886145	1.021652	-0.6272743	-0.26374167	8.361661	-4.866017	1.6045477	Walking_Idle
12:16:23.863	11.842083	-3.703943	3.0886145	1.021652	-0.6272743	-0.26374167	8.361661	-4.866017	1.6045477	Walking_Idle
12:16:23.887	9.632168	-6.186806	3.1748085	1.1493227	-0.39881068	-0.25396782	8.934295	-3.3526492	2.2601428	Walking_Idle
12:16:23.910	9.632168	-6.186806	3.1748085	1.1493227	-0.39881068	-0.25396782	8.934295	-3.3526492	2.2601428	Walking_Idle
12:16:23.933	9.632168	-6.186806	3.1748085	1.1493227	-0.39881068	-0.25396782	8.934295	-3.3526492	2.2601428	Walking_Idle
12:16:23.955	9.632168	-6.186806	3.1748085	1.1493227	-0.39881068	-0.25396782	8.934295	-3.3526492	2.2601428	Walking_Idle
12:16:23.979	9.632168	-6.186806	3.1748085	1.1493227	-0.39881068	-0.25396782	8.934295	-3.3526492	2.2601428	Walking_Idle
12:16:24.001	9.632168	-6.186806	3.1748085	1.1493227	-0.39881068	-0.25396782	8.934295	-3.3526492	2.2601428	Walking_Idle
12:16:24.023	9.632168	-6.186806	3.1748085	1.1493227	-0.39881068	-0.25396782	8.934295	-3.3526492	2.2601428	Walking_Idle
12:16:24.045	9.632168	-6.186806	3.1748085	1.1493227	-0.39881068	-0.25396782	8.934295	-3.3526492	2.2601428	Walking_Idle
12:16:24.068	6.150892	-3.3591676	2.238647	2.073562	-0.003580892	-0.74082744	8.975334	-2.5069425	3.0543172	Walking_Idle
12:16:24.091	6.150892	-3.3591676	2.238647	2.073562	-0.003580892	-0.74082744	8.975334	-2.5069425	3.0543172	Walking_Idle
12:16:24.115	6.150892	-3.3591676	2.238647	2.073562	-0.003580892	-0.74082744	8.975334	-2.5069425	3.0543172	Walking_Idle
12:16:24.137	6.150892	-3.3591676	2.238647	2.073562	-0.003580892	-0.74082744	8.975334	-2.5069425	3.0543172	Walking_Idle
12:16:24.160	6.150892	-3.3591676	2.238647	2.073562	-0.003580892	-0.74082744	8.975334	-2.5069425	3.0543172	Walking_Idle
12:16:24.183	6.150892	-3.3591676	2.238647	2.073562	-0.003580892	-0.74082744	8.975334	-2.5069425	3.0543172	Walking_Idle
12:16:24.206	6.150892	-3.3591676	2.238647	2.073562	-0.003580892	-0.74082744	8.975334	-2.5069425	3.0543172	Walking_Idle
12:16:24.230	6.150892	-3.3591676	2.238647	2.073562	-0.003580892	-0.74082744	8.975334	-2.5069425	3.0543172	Walking_Idle
12:16:24.253	7.6640735	-6.0263896	0.6057515	0.4346105	-0.64071333	-0.1562294	9.378783	-1.967911	2.082235	Walking_Idle
12:16:24.276	7.6640735	-6.0263896	0.6057515	0.4346105	-0.64071333	-0.1562294	9.378783	-1.967911	2.082235	Walking_Idle
12:16:24.299	7.6640735	-6.0263896	0.6057515	0.4346105	-0.64071333	-0.1562294	9.378783	-1.967911	2.082235	Walking_Idle
12:16:24.322	7.6640735	-6.0263896	0.6057515	0.4346105	-0.64071333	-0.1562294	9.378783	-1.967911	2.082235	Walking_Idle
12:16:24.345	7.6640735	-6.0263896	0.6057515	0.4346105	-0.64071333	-0.1562294	9.378783	-1.967911	2.082235	Walking_Idle
12:16:24.368	7.6640735	-6.0263896	0.6057515	0.4346105	-0.64071333	-0.1562294	9.378783	-1.967911	2.082235	Walking_Idle
12:16:24.390	7.6640735	-6.0263896	0.6057515	0.4346105	-0.64071333	-0.1562294	9.378783	-1.967911	2.082235	Walking_Idle
12:16:24.413	7.6640735	-6.0263896	0.6057515	0.4346105	-0.64071333	-0.1562294	9.378783	-1.967911	2.082235	Walking_Idle
12:16:24.436	7.881953	-4.6496816	1.8004947	-1.8646863	0.06422515	1.3458881	8.888407	-4.11957	0.44197688	Walking_Idle
12:16:24.460	7.881953	-4.6496816	1.8004947	-1.8646863	0.06422515	1.3458881	8.888407	-4.11957	0.44197688	Walking_Idle
12:16:24.483	7.881953	-4.6496816	1.8004947	-1.8646863	0.06422515	1.3458881	8.888407	-4.11957	0.44197688	Walking_Idle
12:16:24.506	7.881953	-4.6496816	1.8004947	-1.8646863	0.06422515	1.3458881	8.888407	-4.11957	0.44197688	Walking_Idle
12:16:24.529	7.881953	-4.6496816	1.8004947	-1.8646863	0.06422515	1.3458881	8.888407	-4.11957	0.44197688	Walking_Idle
12:16:24.552	7.881953	-4.6496816	1.8004947	-1.8646863	0.06422515	1.3458881	8.888407	-4.11957	0.44197688	Walking_Idle
12:16:24.575	7.881953	-4.6496816	1.8004947	-1.8646863	0.06422515	1.3458881	8.888407	-4.11957	0.44197688	Walking_Idle
12:16:24.599	7.881953	-4.6496816	1.8004947	-1.8646863	0.06422515	1.3458881	8.888407	-4.11957	0.44197688	Walking_Idle
12:16:24.621	11.174081	-0.8092649	1.324034	-0.8708086	-0.16301672	0.7790053	7.8010893	-5.841576	-1.0904081	Walking_Idle
12:16:24.644	11.174081	-0.8092649	1.324034	-0.8708086	-0.16301672	0.7790053	7.8010893	-5.841576	-1.0904081	Walking_Idle
12:16:24.667	11.174081	-0.8092649	1.324034	-0.8708086	-0.16301672	0.7790053	7.8010893	-5.841576	-1.0904081	Walking_Idle
12:16:24.691	11.174081	-0.8092649	1.324034	-0.8708086	-0.16301672	0.7790053	7.8010893	-5.841576	-1.0904081	Walking_Idle
12:16:24.714	11.174081	-0.8092649	1.324034	-0.8708086	-0.16301672	0.7790053	7.8010893	-5.841576	-1.0904081	Walking_Idle
12:16:24.737	11.174081	-0.8092649	1.324034	-0.8708086	-0.16301672	0.7790053	7.8010893	-5.841576	-1.0904081	Walking_Idle
12:16:24.760	11.174081	-0.8092649	1.324034	-0.8708086	-0.16301672	0.7790053	7.8010893	-5.841576	-1.0904081	Walking_Idle
12:16:24.783	9.541185	-1.9273912	0.3902668	-0.3863924	0.40569884	-0.22403544	8.764018	-4.381764	-0.4025427	Walking_Idle
12:16:24.805	9.541185	-1.9273912	0.3902668	-0.3863924	0.40569884	-0.22403544	8.764018	-4.381764	-0.4025427	Walking_Idle
12:16:24.827	9.541185	-1.9273912	0.3902668	-0.3863924	0.40569884	-0.22403544	8.764018	-4.381764	-0.4025427	Walking_Idle
12:16:24.850	9.541185	-1.9273912	0.3902668	-0.3863924	0.40569884	-0.22403544	8.764018	-4.381764	-0.4025427	Walking_Idle
12:16:24.873	9.541185	-1.9273912	0.3902668	-0.3863924	0.40569884	-0.22403544	8.764018	-4.381764	-0.4025427	Walking_Idle
12:16:24.896	9.541185	-1.9273912	0.3902668	-0.3863924	0.40569884	-0.22403544	8.764018	-4.381764	-0.4025427	Walking_Idle
12:16:24.920	9.541185	-1.9273912	0.3902668	-0.3863924	0.40569884	-0.22403544	8.764018	-4.381764	-0.4025427	Walking_Idle
12:16:24.942	9.541185	-1.9273912	0.3902668	-0.3863924	0.40569884	-0.22403544	8.764018	-4.381764	-0.4025427	Walking_Idle
12:16:24.966	10.33369	-5.774991	3.4812756	0.18110138	0.70868796	-0.44883385	9.284396	-3.1239634	0.45927522	Walking_Idle
12:16:24.988	10.33369	-5.774991	3.4812756	0.18110138	0.70868796	-0.44883385	9.284396	-3.1239634	0.45927522	Walking_Idle
12:16:25.011	10.33369	-5.774991	3.4812756	0.18110138	0.70868796	-0.44883385	9.284396	-3.1239634	0.45927522	Walking_Idle
12:16:25.035	10.33369	-5.774991	3.4812756	0.18110138	0.70868796	-0.44883385	9.284396	-3.1239634	0.45927522	Walking_Idle
12:16:25.059	10.33369	-5.774991	3.4812756	0.18110138	0.70868796	-0.44883385	9.284396	-3.1239634	0.45927522	Walking_Idle
12:16:25.081	10.33369	-5.774991	3.4812756	0.18110138	0.70868796	-0.44883385	9.284396	-3.1239634	0.45927522	Walking_Idle
12:16:25.103	10.33369	-5.774991	3.4812756	0.18110138	0.70868796	-0.44883385	9.284396	-3.1239634	0.45927522	Walking_Idle
12:16:25.125	10.33369	-5.774991	3.4812756	0.18110138	0.70868796	-0.44883385	9.284396	-3.1239634	0.45927522	Walking_Idle
12:16:25.148	9.560339	-3.3950818	0.84278476	3.0454485	-1.8154073	-0.4213449	9.254502	-3.1690679	0.69382924	Walking_Idle
12:16:25.171	9.560339	-3.3950818	0.84278476	3.0454485	-1.8154073	-0.4213449	9.254502	-3.1690679	0.69382924	Walking_Idle
12:16:25.193	9.560339	-3.3950818	0.84278476	3.0454485	-1.8154073	-0.4213449	9.254502	-3.1690679	0.69382924	Walking_Idle
12:16:25.216	9.560339	-3.3950818	0.84278476	3.0454485	-1.8154073	-0.4213449	9.254502	-3.1690679	0.69382924	Walking_Idle
12:16:25.239	9.560339	-3.3950818	0.84278476	3.0454485	-1.8154073	-0.4213449	9.254502	-3.1690679	0.69382924	Walking_Idle
12:16:25.263	9.560339	-3.3950818	0.84278476	3.0454485	-1.8154073	-0.4213449	9.254502	-3.1690679	0.69382924	Walking_Idle
12:16:25.286	9.560339	-3.3950818	0.84278476	3.0454485	-1.8154073	-0.4213449	9.254502	-3.1690679	0.69382924	Walking_Idle
12:16:25.309	9.560339	-3.3950818	0.84278476	3.0454485	-1.8154073	-0.4213449	9.254502	-3.1690679	0.69382924	Walking_Idle
12:16:25.331	4.8316464	-4.173221	0.19633053	0.518299	0.08316197	-0.66996706	9.646595	-1.659873	0.5982672	Walking_Idle
12:16:25.354	4.8316464	-4.173221	0.19633053	0.518299	0.08316197	-0.66996706	9.646595	-1.659873	0.5982672	Walking_Idle
12:16:25.378	4.8316464	-4.173221	0.19633053	0.518299	0.08316197	-0.66996706	9.646595	-1.659873	0.5982672	Walking_Idle
12:16:25.402	4.8316464	-4.173221	0.19633053	0.518299	0.08316197	-0.66996706	9.646595	-1.659873	0.5982672	Walking_Idle
12:16:25.424	4.8316464	-4.173221	0.19633053	0.518299	0.08316197	-0.66996706	9.646595	-1.659873	0.5982672	Walking_Idle
12:16:25.447	4.8316464	-4.173221	0.19633053	0.518299	0.08316197	-0.66996706	9.646595	-1.659873	0.5982672	Walking_Idle
12:16:25.470	4.8316464	-4.173221	0.19633053	0.518299	0.08316197	-0.66996706	9.646595	-1.659873	0.5982672	Walking_Idle
12:16:25.494	4.8316464	-4.173221	0.19633053	0.518299	0.08316197	-0.66996706	9.646595	-1.659873	0.5982672	Walking_Idle
12:16:25.516	9.543579	-7.2714124	-0.9289786	-1.2416037	-0.1404147	1.373988	9.184979	-3.4048963	-0.46121234	Walking_Idle
12:16:25.539	9.543579	-7.2714124	-0.9289786	-1.2416037	-0.1404147	1.373988	9.184979	-3.4048963	-0.46121234	Walking_Idle
12:16:25.562	9.543579	-7.2714124	-0.9289786	-1.2416037	-0.1404147	1.373988	9.184979	-3.4048963	-0.46121234	Walking_Idle
12:16:25.584	9.543579	-7.2714124	-0.9289786	-1.2416037	-0.1404147	1.373988	9.184979	-3.4048963	-0.46121234	Walking_Idle
12:16:25.608	9.543579	-7.2714124	-0.9289786	-1.2416037	-0.1404147	1.373988	9.184979	-3.4048963	-0.46121234	Walking_Idle
12:16:25.631	9.543579	-7.2714124	-0.9289786	-1.2416037	-0.1404147	1.373988	9.184979	-3.4048963	-0.46121234	Walking_Idle
12:16:25.654	9.543579	-7.2714124	-0.9289786	-1.2416037	-0.1404147	1.373988	9.184979	-3.4048963	-0.46121234	Walking_Idle
12:16:25.677	9.543579	-7.2714124	-0.9289786	-1.2416037	-0.1404147	1.373988	9.184979	-3.4048963	-0.46121234	Walking_Idle
12:16:25.700	13.197243	-2.1452703	0.30646718	-1.0485703	-0.11353663	0.55909383	8.029387	-5.366773	-1.7020097	Walking_Idle
12:16:25.723	13.197243	-2.1452703	0.30646718	-1.0485703	-0.11353663	0.55909383	8.029387	-5.366773	-1.7020097	Walking_Idle
12:16:25.746	13.197243	-2.1452703	0.30646718	-1.0485703	-0.11353663	0.55909383	8.029387	-5.366773	-1.7020097	Walking_Idle
12:16:25.769	13.197243	-2.1452703	0.30646718	-1.0485703	-0.11353663	0.55909383	8.029387	-5.366773	-1.7020097	Walking_Idle
12:16:25.792	13.197243	-2.1452703	0.30646718	-1.0485703	-0.11353663	0.55909383	8.029387	-5.366773	-1.7020097	Walking_Idle
12:16:25.814	13.197243	-2.1452703	0.30646718	-1.0485703	-0.11353663	0.55909383	8.029387	-5.366773	-1.7020097	Walking_Idle
12:16:25.838	13.197243	-2.1452703	0.30646718	-1.0485703	-0.11353663	0.55909383	8.029387	-5.366773	-1.7020097	Walking_Idle
12:16:25.860	6.0766697	-2.0518935	1.0750294	-0.4309856	0.36965778	-0.21059641	9.015174	-3.787571	-0.7421102	Walking_Idle
12:16:25.883	6.0766697	-2.0518935	1.0750294	-0.4309856	0.36965778	-0.21059641	9.015174	-3.787571	-0.7421102	Walking_Idle
12:16:25.906	6.0766697	-2.0518935	1.0750294	-0.4309856	0.36965778	-0.21059641	9.015174	-3.787571	-0.7421102	Walking_Idle
12:16:25.929	6.0766697	-2.0518935	1.0750294	-0.4309856	0.36965778	-0.21059641	9.015174	-3.787571	-0.7421102	Walking_Idle
12:16:25.953	6.0766697	-2.0518935	1.0750294	-0.4309856	0.36965778	-0.21059641	9.015174	-3.787571	-0.7421102	Walking_Idle
12:16:25.976	6.0766697	-2.0518935	1.0750294	-0.4309856	0.36965778	-0.21059641	9.015174	-3.787571	-0.7421102	Walking_Idle
12:16:25.999	6.0766697	-2.0518935	1.0750294	-0.4309856	0.36965778	-0.21059641	9.015174	-3.787571	-0.7421102	Walking_Idle
12:16:26.022	6.0766697	-2.0518935	1.0750294	-0.4309856	0.36965778	-0.21059641	9.015174	-3.787571	-0.7421102	Walking_Idle
12:16:26.044	12.153339	-3.512401	0.30646718	0.40651065	-0.18745132	0.4466946	9.015029	-3.8542993	-0.2091127	Walking_Idle
12:16:26.068	12.153339	-3.512401	0.30646718	0.40651065	-0.18745132	0.4466946	9.015029	-3.8542993	-0.2091127	Walking_Idle
12:16:26.091	12.153339	-3.512401	0.30646718	0.40651065	-0.18745132	0.4466946	9.015029	-3.8542993	-0.2091127	Walking_Idle
12:16:26.114	12.153339	-3.512401	0.30646718	0.40651065	-0.18745132	0.4466946	9.015029	-3.8542993	-0.2091127	Walking_Idle
12:16:26.137	12.153339	-3.512401	0.30646718	0.40651065	-0.18745132	0.4466946	9.015029	-3.8542993	-0.2091127	Walking_Idle
12:16:26.160	12.153339	-3.512401	0.30646718	0.40651065	-0.18745132	0.4466946	9.015029	-3.8542993	-0.2091127	Walking_Idle
12:16:26.182	12.153339	-3.512401	0.30646718	0.40651065	-0.18745132	0.4466946	9.015029	-3.8542993	-0.2091127	Walking_Idle
12:16:26.203	12.153339	-3.512401	0.30646718	0.40651065	-0.18745132	0.4466946	9.015029	-3.8542993	-0.2091127	Walking_Idle
12:16:26.224	11.056761	-4.853195	0.5147691	1.4920182	-0.9870739	0.22250704	8.946785	-4.005924	0.27846038	Walking_Idle
12:16:26.246	11.056761	-4.853195	0.5147691	1.4920182	-0.9870739	0.22250704	8.946785	-4.005924	0.27846038	Walking_Idle
12:16:26.267	11.056761	-4.853195	0.5147691	1.4920182	-0.9870739	0.22250704	8.946785	-4.005924	0.27846038	Walking_Idle
12:16:26.288	11.056761	-4.853195	0.5147691	1.4920182	-0.9870739	0.22250704	8.946785	-4.005924	0.27846038	Walking_Idle
12:16:26.309	11.056761	-4.853195	0.5147691	1.4920182	-0.9870739	0.22250704	8.946785	-4.005924	0.27846038	Walking_Idle
12:16:26.331	11.056761	-4.853195	0.5147691	1.4920182	-0.9870739	0.22250704	8.946785	-4.005924	0.27846038	Walking_Idle
12:16:26.354	11.056761	-4.853195	0.5147691	1.4920182	-0.9870739	0.22250704	8.946785	-4.005924	0.27846038	Walking_Idle
12:16:26.377	11.056761	-4.853195	0.5147691	1.4920182	-0.9870739	0.22250704	8.946785	-4.005924	0.27846038	Walking_Idle
12:16:26.400	6.572284	-2.5379312	0.038308397	1.5097333	-0.35910445	-1.046871	9.2565155	-3.2221358	0.32376903	Walking_Idle
12:16:26.422	6.572284	-2.5379312	0.038308397	1.5097333	-0.35910445	-1.046871	9.2565155	-3.2221358	0.32376903	Walking_Idle
12:16:26.445	6.572284	-2.5379312	0.038308397	1.5097333	-0.35910445	-1.046871	9.2565155	-3.2221358	0.32376903	Walking_Idle
12:16:26.469	6.572284	-2.5379312	0.038308397	1.5097333	-0.35910445	-1.046871	9.2565155	-3.2221358	0.32376903	Walking_Idle
12:16:26.491	6.572284	-2.5379312	0.038308397	1.5097333	-0.35910445	-1.046871	9.2565155	-3.2221358	0.32376903	Walking_Idle
12:16:26.515	6.572284	-2.5379312	0.038308397	1.5097333	-0.35910445	-1.046871	9.2565155	-3.2221358	0.32376903	Walking_Idle
12:16:26.538	6.572284	-2.5379312	0.038308397	1.5097333	-0.35910445	-1.046871	9.2565155	-3.2221358	0.32376903	Walking_Idle
12:16:26.561	6.572284	-2.5379312	0.038308397	1.5097333	-0.35910445	-1.046871	9.2565155	-3.2221358	0.32376903	Walking_Idle
12:16:26.585	9.462174	-6.7997403	-1.6328955	-0.6551732	-0.2955745	-0.15745112	9.489613	-2.4657576	-0.1934937	Walking_Idle
12:16:26.607	9.462174	-6.7997403	-1.6328955	-0.6551732	-0.2955745	-0.15745112	9.489613	-2.4657576	-0.1934937	Walking_Idle
12:16:26.631	9.462174	-6.7997403	-1.6328955	-0.6551732	-0.2955745	-0.15745112	9.489613	-2.4657576	-0.1934937	Walking_Idle
12:16:26.654	9.462174	-6.7997403	-1.6328955	-0.6551732	-0.2955745	-0.15745112	9.489613	-2.4657576	-0.1934937	Walking_Idle
12:16:26.677	9.462174	-6.7997403	-1.6328955	-0.6551732	-0.2955745	-0.15745112	9.489613	-2.4657576	-0.1934937	Walking_Idle
12:16:26.700	9.462174	-6.7997403	-1.6328955	-0.6551732	-0.2955745	-0.15745112	9.489613	-2.4657576	-0.1934937	Walking_Idle
12:16:26.723	9.462174	-6.7997403	-1.6328955	-0.6551732	-0.2955745	-0.15745112	9.489613	-2.4657576	-0.1934937	Walking_Idle
12:16:26.746	9.462174	-6.7997403	-1.6328955	-0.6551732	-0.2955745	-0.15745112	9.489613	-2.4657576	-0.1934937	Walking_Idle
12:16:26.773	8.954588	-3.5770466	-0.40223816	-1.2287756	0.55963683	0.8730785	8.926535	-4.035379	-0.45024085	Walking_Idle
12:16:26.795	8.954588	-3.5770466	-0.40223816	-1.2287756	0.55963683	0.8730785	8.926535	-4.035379	-0.45024085	Walking_Idle
12:16:26.817	8.954588	-3.5770466	-0.40223816	-1.2287756	0.55963683	0.8730785	8.926535	-4.035379	-0.45024085	Walking_Idle
12:16:26.840	8.954588	-3.5770466	-0.40223816	-1.2287756	0.55963683	0.8730785	8.926535	-4.035379	-0.45024085	Walking_Idle
12:16:26.862	8.954588	-3.5770466	-0.40223816	-1.2287756	0.55963683	0.8730785	8.926535	-4.035379	-0.45024085	Walking_Idle
12:16:26.883	8.954588	-3.5770466	-0.40223816	-1.2287756	0.55963683	0.8730785	8.926535	-4.035379	-0.45024085	Walking_Idle
12:16:26.905	8.954588	-3.5770466	-0.40223816	-1.2287756	0.55963683	0.8730785	8.926535	-4.035379	-0.45024085	Walking_Idle
12:16:26.928	8.954588	-3.5770466	-0.40223816	-1.2287756	0.55963683	0.8730785	8.926535	-4.035379	-0.45024085	Walking_Idle
12:16:26.950	8.9498	-0.7134939	2.4421604	-0.81766325	0.42891172	0.47174007	8.494551	-4.8742976	-0.5038707	Walking_Idle
12:16:26.974	8.9498	-0.7134939	2.4421604	-0.81766325	0.42891172	0.47174007	8.494551	-4.8742976	-0.5038707	Walking_Idle
12:16:26.997	8.9498	-0.7134939	2.4421604	-0.81766325	0.42891172	0.47174007	8.494551	-4.8742976	-0.5038707	Walking_Idle
12:16:27.020	8.9498	-0.7134939	2.4421604	-0.81766325	0.42891172	0.47174007	8.494551	-4.8742976	-0.5038707	Walking_Idle
12:16:27.043	8.9498	-0.7134939	2.4421604	-0.81766325	0.42891172	0.47174007	8.494551	-4.8742976	-0.5038707	Walking_Idle
12:16:27.066	8.9498	-0.7134939	2.4421604	-0.81766325	0.42891172	0.47174007	8.494551	-4.8742976	-0.5038707	Walking_Idle
12:16:27.089	8.9498	-0.7134939	2.4421604	-0.81766325	0.42891172	0.47174007	8.494551	-4.8742976	-0.5038707	Walking_Idle
12:16:27.112	8.9498	-0.7134939	2.4421604	-0.81766325	0.42891172	0.47174007	8.494551	-4.8742976	-0.5038707	Walking_Idle
12:16:27.136	9.196409	-2.4110348	-0.11253092	0.6978934	-0.11536923	-0.05971269	8.949584	-4.006615	0.1481389	Walking_Idle
12:16:27.159	9.196409	-2.4110348	-0.11253092	0.6978934	-0.11536923	-0.05971269	8.949584	-4.006615	0.1481389	Walking_Idle
12:16:27.181	9.196409	-2.4110348	-0.11253092	0.6978934	-0.11536923	-0.05971269	8.949584	-4.006615	0.1481389	Walking_Idle
12:16:27.205	9.196409	-2.4110348	-0.11253092	0.6978934	-0.11536923	-0.05971269	8.949584	-4.006615	0.1481389	Walking_Idle
12:16:27.228	9.196409	-2.4110348	-0.11253092	0.6978934	-0.11536923	-0.05971269	8.949584	-4.006615	0.1481389	Walking_Idle
12:16:27.251	9.196409	-2.4110348	-0.11253092	0.6978934	-0.11536923	-0.05971269	8.949584	-4.006615	0.1481389	Walking_Idle
12:16:27.274	9.196409	-2.4110348	-0.11253092	0.6978934	-0.11536923	-0.05971269	8.949584	-4.006615	0.1481389	Walking_Idle
12:16:27.297	9.196409	-2.4110348	-0.11253092	0.6978934	-0.11536923	-0.05971269	8.949584	-4.006615	0.1481389	Walking_Idle
12:16:27.321	10.558752	-4.908263	0.7805336	0.41872796	0.19433945	-0.28756544	9.18355	-3.429231	0.27011284	Walking_Idle
12:16:27.344	10.558752	-4.908263	0.7805336	0.41872796	0.19433945	-0.28756544	9.18355	-3.429231	0.27011284	Walking_Idle
12:16:27.367	10.558752	-4.908263	0.7805336	0.41872796	0.19433945	-0.28756544	9.18355	-3.429231	0.27011284	Walking_Idle
12:16:27.390	10.558752	-4.908263	0.7805336	0.41872796	0.19433945	-0.28756544	9.18355	-3.429231	0.27011284	Walking_Idle
12:16:27.412	10.558752	-4.908263	0.7805336	0.41872796	0.19433945	-0.28756544	9.18355	-3.429231	0.27011284	Walking_Idle
12:16:27.436	10.558752	-4.908263	0.7805336	0.41872796	0.19433945	-0.28756544	9.18355	-3.429231	0.27011284	Walking_Idle
12:16:27.458	10.558752	-4.908263	0.7805336	0.41872796	0.19433945	-0.28756544	9.18355	-3.429231	0.27011284	Walking_Idle
12:16:27.480	9.890749	-2.535537	1.4389591	1.6496215	-0.528925	-0.602161	9.274953	-3.1670191	0.33950552	Walking_Idle
12:16:27.503	9.890749	-2.535537	1.4389591	1.6496215	-0.528925	-0.602161	9.274953	-3.1670191	0.33950552	Walking_Idle
12:16:27.526	9.890749	-2.535537	1.4389591	1.6496215	-0.528925	-0.602161	9.274953	-3.1670191	0.33950552	Walking_Idle
12:16:27.549	9.890749	-2.535537	1.4389591	1.6496215	-0.528925	-0.602161	9.274953	-3.1670191	0.33950552	Walking_Idle
12:16:27.572	9.890749	-2.535537	1.4389591	1.6496215	-0.528925	-0.602161	9.274953	-3.1670191	0.33950552	Walking_Idle
12:16:27.595	9.890749	-2.535537	1.4389591	1.6496215	-0.528925	-0.602161	9.274953	-3.1670191	0.33950552	Walking_Idle
12:16:27.617	9.890749	-2.535537	1.4389591	1.6496215	-0.528925	-0.602161	9.274953	-3.1670191	0.33950552	Walking_Idle
12:16:27.640	9.890749	-2.535537	1.4389591	1.6496215	-0.528925	-0.602161	9.274953	-3.1670191	0.33950552	Walking_Idle
12:16:27.664	5.3033185	-3.407053	-0.8786988	0.16766235	-0.06283482	-0.7725924	9.689923	-1.495428	0.19761516	Walking_Idle
12:16:27.687	5.3033185	-3.407053	-0.8786988	0.16766235	-0.06283482	-0.7725924	9.689923	-1.495428	0.19761516	Walking_Idle
12:16:27.710	5.3033185	-3.407053	-0.8786988	0.16766235	-0.06283482	-0.7725924	9.689923	-1.495428	0.19761516	Walking_Idle
12:16:27.733	5.3033185	-3.407053	-0.8786988	0.16766235	-0.06283482	-0.7725924	9.689923	-1.495428	0.19761516	Walking_Idle
12:16:27.756	5.3033185	-3.407053	-0.8786988	0.16766235	-0.06283482	-0.7725924	9.689923	-1.495428	0.19761516	Walking_Idle
12:16:27.779	5.3033185	-3.407053	-0.8786988	0.16766235	-0.06283482	-0.7725924	9.689923	-1.495428	0.19761516	Walking_Idle
12:16:27.802	5.3033185	-3.407053	-0.8786988	0.16766235	-0.06283482	-0.7725924	9.689923	-1.495428	0.19761516	Walking_Idle
12:16:27.824	5.3033185	-3.407053	-0.8786988	0.16766235	-0.06283482	-0.7725924	9.689923	-1.495428	0.19761516	Walking_Idle
12:16:27.847	10.939442	-5.4661293	2.2075214	-0.46030712	-0.120256156	1.3629924	9.2965145	-3.1211152	-0.059642863	Walking_Idle
12:16:27.870	10.939442	-5.4661293	2.2075214	-0.46030712	-0.120256156	1.3629924	9.2965145	-3.1211152	-0.059642863	Walking_Idle
12:16:27.893	10.939442	-5.4661293	2.2075214	-0.46030712	-0.120256156	1.3629924	9.2965145	-3.1211152	-0.059642863	Walking_Idle
12:16:27.916	10.939442	-5.4661293	2.2075214	-0.46030712	-0.120256156	1.3629924	9.2965145	-3.1211152	-0.059642863	Walking_Idle
12:16:27.939	10.939442	-5.4661293	2.2075214	-0.46030712	-0.120256156	1.3629924	9.2965145	-3.1211152	-0.059642863	Walking_Idle
12:16:27.961	10.939442	-5.4661293	2.2075214	-0.46030712	-0.120256156	1.3629924	9.2965145	-3.1211152	-0.059642863	Walking_Idle
12:16:27.984	10.939442	-5.4661293	2.2075214	-0.46030712	-0.120256156	1.3629924	9.2965145	-3.1211152	-0.059642863	Walking_Idle
12:16:28.008	10.939442	-5.4661293	2.2075214	-0.46030712	-0.120256156	1.3629924	9.2965145	-3.1211152	-0.059642863	Walking_Idle
12:16:28.031	10.817333	-3.0431232	0.7110996	-0.5464392	0.047731787	-0.24175054	8.952833	-3.9899673	-0.31131053	Walking_Idle
12:16:28.054	10.817333	-3.0431232	0.7110996	-0.5464392	0.047731787	-0.24175054	8.952833	-3.9899673	-0.31131053	Walking_Idle
12:16:28.076	10.817333	-3.0431232	0.7110996	-0.5464392	0.047731787	-0.24175054	8.952833	-3.9899673	-0.31131053	Walking_Idle
12:16:28.099	10.817333	-3.0431232	0.7110996	-0.5464392	0.047731787	-0.24175054	8.952833	-3.9899673	-0.31131053	Walking_Idle
12:16:28.123	10.817333	-3.0431232	0.7110996	-0.5464392	0.047731787	-0.24175054	8.952833	-3.9899673	-0.31131053	Walking_Idle
12:16:28.146	10.817333	-3.0431232	0.7110996	-0.5464392	0.047731787	-0.24175054	8.952833	-3.9899673	-0.31131053	Walking_Idle
12:16:28.169	10.817333	-3.0431232	0.7110996	-0.5464392	0.047731787	-0.24175054	8.952833	-3.9899673	-0.31131053	Walking_Idle
12:16:28.192	10.817333	-3.0431232	0.7110996	-0.5464392	0.047731787	-0.24175054	8.952833	-3.9899673	-0.31131053	Walking_Idle
12:16:28.215	7.4533772	-1.3383996	-1.359948	0.8157904	-0.4586755	-0.15073161	9.321177	-3.044296	-0.13394086	Walking_Idle
12:16:28.239	7.4533772	-1.3383996	-1.359948	0.8157904	-0.4586755	-0.15073161	9.321177	-3.044296	-0.13394086	Walking_Idle
12:16:28.261	7.4533772	-1.3383996	-1.359948	0.8157904	-0.4586755	-0.15073161	9.321177	-3.044296	-0.13394086	Walking_Idle
12:16:28.284	7.4533772	-1.3383996	-1.359948	0.8157904	-0.4586755	-0.15073161	9.321177	-3.044296	-0.13394086	Walking_Idle
12:16:28.307	7.4533772	-1.3383996	-1.359948	0.8157904	-0.4586755	-0.15073161	9.321177	-3.044296	-0.13394086	Walking_Idle
12:16:28.330	7.4533772	-1.3383996	-1.359948	0.8157904	-0.4586755	-0.15073161	9.321177	-3.044296	-0.13394086	Walking_Idle
12:16:28.354	7.4533772	-1.3383996	-1.359948	0.8157904	-0.4586755	-0.15073161	9.321177	-3.044296	-0.13394086	Walking_Idle
12:16:28.376	7.4533772	-1.3383996	-1.359948	0.8157904	-0.4586755	-0.15073161	9.321177	-3.044296	-0.13394086	Walking_Idle
12:16:28.401	11.032818	-3.9457648	-0.6249057	1.3209759	-0.6901934	0.09972314	9.364897	-2.8914008	-0.32951897	Walking_Idle
12:16:28.423	11.032818	-3.9457648	-0.6249057	1.3209759	-0.6901934	0.09972314	9.364897	-2.8914008	-0.32951897	Walking_Idle
12:16:28.446	11.032818	-3.9457648	-0.6249057	1.3209759	-0.6901934	0.09972314	9.364897	-2.8914008	-0.32951897	Walking_Idle
12:16:28.470	11.032818	-3.9457648	-0.6249057	1.3209759	-0.6901934	0.09972314	9.364897	-2.8914008	-0.32951897	Walking_Idle
12:16:28.492	11.032818	-3.9457648	-0.6249057	1.3209759	-0.6901934	0.09972314	9.364897	-2.8914008	-0.32951897	Walking_Idle
12:16:28.515	11.032818	-3.9457648	-0.6249057	1.3209759	-0.6901934	0.09972314	9.364897	-2.8914008	-0.32951897	Walking_Idle
12:16:28.538	11.032818	-3.9457648	-0.6249057	1.3209759	-0.6901934	0.09972314	9.364897	-2.8914008	-0.32951897	Walking_Idle
12:16:28.560	9.641745	-5.954561	0.07422252	-1.258708	1.1607282	-0.928363	9.553727	-2.2094276	0.12130641	Walking_Idle
12:16:28.583	9.641745	-5.954561	0.07422252	-1.258708	1.1607282	-0.928363	9.553727	-2.2094276	0.12130641	Walking_Idle
12:16:28.606	9.641745	-5.954561	0.07422252	-1.258708	1.1607282	-0.928363	9.553727	-2.2094276	0.12130641	Walking_Idle
12:16:28.630	9.641745	-5.954561	0.07422252	-1.258708	1.1607282	-0.928363	9.553727	-2.2094276	0.12130641	Walking_Idle
12:16:28.653	9.641745	-5.954561	0.07422252	-1.258708	1.1607282	-0.928363	9.553727	-2.2094276	0.12130641	Walking_Idle
12:16:28.676	9.641745	-5.954561	0.07422252	-1.258708	1.1607282	-0.928363	9.553727	-2.2094276	0.12130641	Walking_Idle
12:16:28.699	9.641745	-5.954561	0.07422252	-1.258708	1.1607282	-0.928363	9.553727	-2.2094276	0.12130641	Walking_Idle
12:16:28.721	9.641745	-5.954561	0.07422252	-1.258708	1.1607282	-0.928363	9.553727	-2.2094276	0.12130641	Walking_Idle
12:16:28.742	9.534002	-1.4389591	0.9768641	-4.993538	6.973722	-1.9051366	8.745351	-2.7645042	3.4708157	Walking_Idle
12:16:28.765	9.534002	-1.4389591	0.9768641	-4.993538	6.973722	-1.9051366	8.745351	-2.7645042	3.4708157	Walking_Idle
12:16:28.787	9.534002	-1.4389591	0.9768641	-4.993538	6.973722	-1.9051366	8.745351	-2.7645042	3.4708157	Walking_Idle
12:16:28.811	9.534002	-1.4389591	0.9768641	-4.993538	6.973722	-1.9051366	8.745351	-2.7645042	3.4708157	Walking_Idle
12:16:28.834	9.534002	-1.4389591	0.9768641	-4.993538	6.973722	-1.9051366	8.745351	-2.7645042	3.4708157	Walking_Idle
12:16:28.857	9.534002	-1.4389591	0.9768641	-4.993538	6.973722	-1.9051366	8.745351	-2.7645042	3.4708157	Walking_Idle
12:16:28.880	9.534002	-1.4389591	0.9768641	-4.993538	6.973722	-1.9051366	8.745351	-2.7645042	3.4708157	Walking_Idle
12:16:28.903	9.534002	-1.4389591	0.9768641	-4.993538	6.973722	-1.9051366	8.745351	-2.7645042	3.4708157	Walking_Idle
12:16:28.927	0.6201172	-7.266624	6.32328	3.102259	-5.5135856	-0.14462295	7.435652	-2.264533	5.979408	Walking_Idle
12:16:28.950	0.6201172	-7.266624	6.32328	3.102259	-5.5135856	-0.14462295	7.435652	-2.264533	5.979408	Walking_Idle
12:16:28.973	0.6201172	-7.266624	6.32328	3.102259	-5.5135856	-0.14462295	7.435652	-2.264533	5.979408	Walking_Idle
12:16:28.995	0.6201172	-7.266624	6.32328	3.102259	-5.5135856	-0.14462295	7.435652	-2.264533	5.979408	Walking_Idle
12:16:29.018	0.6201172	-7.266624	6.32328	3.102259	-5.5135856	-0.14462295	7.435652	-2.264533	5.979408	Walking_Idle
12:16:29.042	0.6201172	-7.266624	6.32328	3.102259	-5.5135856	-0.14462295	7.435652	-2.264533	5.979408	Walking_Idle
12:16:29.065	0.6201172	-7.266624	6.32328	3.102259	-5.5135856	-0.14462295	7.435652	-2.264533	5.979408	Walking_Idle
12:16:29.088	0.6201172	-7.266624	6.32328	3.102259	-5.5135856	-0.14462295	7.435652	-2.264533	5.979408	Walking_Idle
12:16:29.111	13.659338	-3.4142358	2.3392065	-1.2660383	0.23771088	2.2530231	8.346735	-5.1474447	-0.076661214	Walking_Idle
12:16:29.134	13.659338	-3.4142358	2.3392065	-1.2660383	0.23771088	2.2530231	8.346735	-5.1474447	-0.076661214	Walking_Idle
12:16:29.157	13.659338	-3.4142358	2.3392065	-1.2660383	0.23771088	2.2530231	8.346735	-5.1474447	-0.076661214	Walking_Idle
12:16:29.180	13.659338	-3.4142358	2.3392065	-1.2660383	0.23771088	2.2530231	8.346735	-5.1474447	-0.076661214	Walking_Idle
12:16:29.202	13.659338	-3.4142358	2.3392065	-1.2660383	0.23771088	2.2530231	8.346735	-5.1474447	-0.076661214	Walking_Idle
12:16:29.225	13.659338	-3.4142358	2.3392065	-1.2660383	0.23771088	2.2530231	8.346735	-5.1474447	-0.076661214	Walking_Idle
12:16:29.248	13.659338	-3.4142358	2.3392065	-1.2660383	0.23771088	2.2530231	8.346735	-5.1474447	-0.076661214	Walking_Idle
12:16:29.271	13.659338	-3.4142358	2.3392065	-1.2660383	0.23771088	2.2530231	8.346735	-5.1474447	-0.076661214	Walking_Idle
12:16:29.295	8.365596	-1.3647367	1.0462981	-2.1029239	1.7654848	-0.04138673	8.219643	-5.3410807	-0.28337038	Walking_Idle
12:16:29.318	8.365596	-1.3647367	1.0462981	-2.1029239	1.7654848	-0.04138673	8.219643	-5.3410807	-0.28337038	Walking_Idle
12:16:29.341	8.365596	-1.3647367	1.0462981	-2.1029239	1.7654848	-0.04138673	8.219643	-5.3410807	-0.28337038	Walking_Idle
12:16:29.363	8.365596	-1.3647367	1.0462981	-2.1029239	1.7654848	-0.04138673	8.219643	-5.3410807	-0.28337038	Walking_Idle
12:16:29.387	8.365596	-1.3647367	1.0462981	-2.1029239	1.7654848	-0.04138673	8.219643	-5.3410807	-0.28337038	Walking_Idle
12:16:29.409	8.365596	-1.3647367	1.0462981	-2.1029239	1.7654848	-0.04138673	8.219643	-5.3410807	-0.28337038	Walking_Idle
12:16:29.431	8.365596	-1.3647367	1.0462981	-2.1029239	1.7654848	-0.04138673	8.219643	-5.3410807	-0.28337038	Walking_Idle
12:16:29.454	8.365596	-1.3647367	1.0462981	-2.1029239	1.7654848	-0.04138673	8.219643	-5.3410807	-0.28337038	Walking_Idle
12:16:29.476	8.454185	-1.3192455	-0.21548474	0.30083096	-0.091545485	0.043523535	8.8659725	-4.17688	0.34435236	Walking_Idle
12:16:29.500	8.454185	-1.3192455	-0.21548474	0.30083096	-0.091545485	0.043523535	8.8659725	-4.17688	0.34435236	Walking_Idle
12:16:29.524	8.454185	-1.3192455	-0.21548474	0.30083096	-0.091545485	0.043523535	8.8659725	-4.17688	0.34435236	Walking_Idle
12:16:29.547	8.454185	-1.3192455	-0.21548474	0.30083096	-0.091545485	0.043523535	8.8659725	-4.17688	0.34435236	Walking_Idle
12:16:29.570	8.454185	-1.3192455	-0.21548474	0.30083096	-0.091545485	0.043523535	8.8659725	-4.17688	0.34435236	Walking_Idle
12:16:29.593	8.454185	-1.3192455	-0.21548474	0.30083096	-0.091545485	0.043523535	8.8659725	-4.17688	0.34435236	Walking_Idle
12:16:29.615	8.454185	-1.3192455	-0.21548474	0.30083096	-0.091545485	0.043523535	8.8659725	-4.17688	0.34435236	Walking_Idle
12:16:29.637	8.454185	-1.3192455	-0.21548474	0.30083096	-0.091545485	0.043523535	8.8659725	-4.17688	0.34435236	Walking_Idle
12:16:29.661	13.81736	-4.810098	1.350371	0.22447282	-0.3163439	-0.056658365	9.022658	-3.8418696	0.04063304	Walking_Idle
12:16:29.683	13.81736	-4.810098	1.350371	0.22447282	-0.3163439	-0.056658365	9.022658	-3.8418696	0.04063304	Walking_Idle
12:16:29.706	13.81736	-4.810098	1.350371	0.22447282	-0.3163439	-0.056658365	9.022658	-3.8418696	0.04063304	Walking_Idle
12:16:29.730	13.81736	-4.810098	1.350371	0.22447282	-0.3163439	-0.056658365	9.022658	-3.8418696	0.04063304	Walking_Idle
12:16:29.753	13.81736	-4.810098	1.350371	0.22447282	-0.3163439	-0.056658365	9.022658	-3.8418696	0.04063304	Walking_Idle
12:16:29.776	13.81736	-4.810098	1.350371	0.22447282	-0.3163439	-0.056658365	9.022658	-3.8418696	0.04063304	Walking_Idle
12:16:29.799	13.81736	-4.810098	1.350371	0.22447282	-0.3163439	-0.056658365	9.022658	-3.8418696	0.04063304	Walking_Idle
12:16:29.821	8.897125	-3.6225379	1.036721	0.91169626	-0.14530164	-0.6198761	9.275749	-3.1713023	0.27101183	Walking_Idle
12:16:29.845	8.897125	-3.6225379	1.036721	0.91169626	-0.14530164	-0.6198761	9.275749	-3.1713023	0.27101183	Walking_Idle
12:16:29.868	8.897125	-3.6225379	1.036721	0.91169626	-0.14530164	-0.6198761	9.275749	-3.1713023	0.27101183	Walking_Idle
12:16:29.891	8.897125	-3.6225379	1.036721	0.91169626	-0.14530164	-0.6198761	9.275749	-3.1713023	0.27101183	Walking_Idle
12:16:29.914	8.897125	-3.6225379	1.036721	0.91169626	-0.14530164	-0.6198761	9.275749	-3.1713023	0.27101183	Walking_Idle
12:16:29.936	8.897125	-3.6225379	1.036721	0.91169626	-0.14530164	-0.6198761	9.275749	-3.1713023	0.27101183	Walking_Idle
12:16:29.960	8.897125	-3.6225379	1.036721	0.91169626	-0.14530164	-0.6198761	9.275749	-3.1713023	0.27101183	Walking_Idle
12:16:29.984	8.897125	-3.6225379	1.036721	0.91169626	-0.14530164	-0.6198761	9.275749	-3.1713023	0.27101183	Walking_Idle
12:16:30.007	5.794145	-3.624932	-0.22745611	0.84999883	-0.2723616	-0.61437833	9.556387	-2.0885768	0.6952765	Walking_Idle
12:16:30.030	5.794145	-3.624932	-0.22745611	0.84999883	-0.2723616	-0.61437833	9.556387	-2.0885768	0.6952765	Walking_Idle
12:16:30.053	5.794145	-3.624932	-0.22745611	0.84999883	-0.2723616	-0.61437833	9.556387	-2.0885768	0.6952765	Walking_Idle
12:16:30.076	5.794145	-3.624932	-0.22745611	0.84999883	-0.2723616	-0.61437833	9.556387	-2.0885768	0.6952765	Walking_Idle
12:16:30.099	5.794145	-3.624932	-0.22745611	0.84999883	-0.2723616	-0.61437833	9.556387	-2.0885768	0.6952765	Walking_Idle
12:16:30.122	5.794145	-3.624932	-0.22745611	0.84999883	-0.2723616	-0.61437833	9.556387	-2.0885768	0.6952765	Walking_Idle
12:16:30.145	5.794145	-3.624932	-0.22745611	0.84999883	-0.2723616	-0.61437833	9.556387	-2.0885768	0.6952765	Walking_Idle
12:16:30.168	5.794145	-3.624932	-0.22745611	0.84999883	-0.2723616	-0.61437833	9.556387	-2.0885768	0.6952765	Walking_Idle
12:16:30.191	9.876384	-7.065505	1.1109436	-1.3741615	0.17540261	0.635452	9.340948	-2.9854376	0.061821375	Walking_Idle
12:16:30.214	9.876384	-7.065505	1.1109436	-1.3741615	0.17540261	0.635452	9.340948	-2.9854376	0.061821375	Walking_Idle
12:16:30.237	9.876384	-7.065505	1.1109436	-1.3741615	0.17540261	0.635452	9.340948	-2.9854376	0.061821375	Walking_Idle
12:16:30.260	9.876384	-7.065505	1.1109436	-1.3741615	0.17540261	0.635452	9.340948	-2.9854376	0.061821375	Walking_Idle
12:16:30.282	9.876384	-7.065505	1.1109436	-1.3741615	0.17540261	0.635452	9.340948	-2.9854376	0.061821375	Walking_Idle
12:16:30.306	9.876384	-7.065505	1.1109436	-1.3741615	0.17540261	0.635452	9.340948	-2.9854376	0.061821375	Walking_Idle
12:16:30.329	9.876384	-7.065505	1.1109436	-1.3741615	0.17540261	0.635452	9.340948	-2.9854376	0.061821375	Walking_Idle
12:16:30.352	9.876384	-7.065505	1.1109436	-1.3741615	0.17540261	0.635452	9.340948	-2.9854376	0.061821375	Walking_Idle
12:16:30.375	11.231544	-1.376708	-0.80208206	-0.45908538	-0.334059	-0.021228177	9.04803	-3.7818985	0.020538347	Walking_Idle
12:16:30.398	11.231544	-1.376708	-0.80208206	-0.45908538	-0.334059	-0.021228177	9.04803	-3.7818985	0.020538347	Walking_Idle
12:16:30.421	11.231544	-1.376708	-0.80208206	-0.45908538	-0.334059	-0.021228177	9.04803	-3.7818985	0.020538347	Walking_Idle
12:16:30.443	11.231544	-1.376708	-0.80208206	-0.45908538	-0.334059	-0.021228177	9.04803	-3.7818985	0.020538347	Walking_Idle
12:16:30.464	11.231544	-1.376708	-0.80208206	-0.45908538	-0.334059	-0.021228177	9.04803	-3.7818985	0.020538347	Walking_Idle
12:16:30.486	11.231544	-1.376708	-0.80208206	-0.45908538	-0.334059	-0.021228177	9.04803	-3.7818985	0.020538347	Walking_Idle
12:16:30.509	11.231544	-1.376708	-0.80208206	-0.45908538	-0.334059	-0.021228177	9.04803	-3.7818985	0.020538347	Walking_Idle
12:16:30.531	11.231544	-1.376708	-0.80208206	-0.45908538	-0.334059	-0.021228177	9.04803	-3.7818985	0.020538347	Walking_Idle
12:16:30.552	7.0870533	-0.1340794	0.31365	0.38757384	-0.23082277	-0.3480411	9.487113	-2.481317	0.086862296	Walking_Idle
12:16:30.574	7.0870533	-0.1340794	0.31365	0.38757384	-0.23082277	-0.3480411	9.487113	-2.481317	0.086862296	Walking_Idle
12:16:30.596	7.0870533	-0.1340794	0.31365	0.38757384	-0.23082277	-0.3480411	9.487113	-2.481317	0.086862296	Walking_Idle
12:16:30.619	7.0870533	-0.1340794	0.31365	0.38757384	-0.23082277	-0.3480411	9.487113	-2.481317	0.086862296	Walking_Idle
12:16:30.643	7.0870533	-0.1340794	0.31365	0.38757384	-0.23082277	-0.3480411	9.487113	-2.481317	0.086862296	Walking_Idle
12:16:30.666	7.0870533	-0.1340794	0.31365	0.38757384	-0.23082277	-0.3480411	9.487113	-2.481317	0.086862296	Walking_Idle
12:16:30.689	7.0870533	-0.1340794	0.31365	0.38757384	-0.23082277	-0.3480411	9.487113	-2.481317	0.086862296	Walking_Idle
12:16:30.712	7.0870533	-0.1340794	0.31365	0.38757384	-0.23082277	-0.3480411	9.487113	-2.481317	0.086862296	Walking_Idle
12:16:30.735	13.319351	-1.5610672	0.22266756	1.1077839	-1.1458989	-0.2246463	9.639171	-1.7470173	-0.4518623	Walking_Idle
12:16:30.759	13.319351	-1.5610672	0.22266756	1.1077839	-1.1458989	-0.2246463	9.639171	-1.7470173	-0.4518623	Walking_Idle
12:16:30.782	13.319351	-1.5610672	0.22266756	1.1077839	-1.1458989	-0.2246463	9.639171	-1.7470173	-0.4518623	Walking_Idle
12:16:30.805	13.319351	-1.5610672	0.22266756	1.1077839	-1.1458989	-0.2246463	9.639171	-1.7470173	-0.4518623	Walking_Idle
12:16:30.828	13.319351	-1.5610672	0.22266756	1.1077839	-1.1458989	-0.2246463	9.639171	-1.7470173	-0.4518623	Walking_Idle
12:16:30.851	13.319351	-1.5610672	0.22266756	1.1077839	-1.1458989	-0.2246463	9.639171	-1.7470173	-0.4518623	Walking_Idle
12:16:30.874	13.319351	-1.5610672	0.22266756	1.1077839	-1.1458989	-0.2246463	9.639171	-1.7470173	-0.4518623	Walking_Idle
12:16:30.896	13.319351	-1.5610672	0.22266756	1.1077839	-1.1458989	-0.2246463	9.639171	-1.7470173	-0.4518623	Walking_Idle
12:16:30.919	11.8061695	-3.1293173	2.1452703	0.5555618	1.203489	-0.4744902	9.723799	-1.1902227	0.44858432	Walking_Idle
12:16:30.942	11.8061695	-3.1293173	2.1452703	0.5555618	1.203489	-0.4744902	9.723799	-1.1902227	0.44858432	Walking_Idle
12:16:30.964	11.8061695	-3.1293173	2.1452703	0.5555618	1.203489	-0.4744902	9.723799	-1.1902227	0.44858432	Walking_Idle
12:16:30.988	11.8061695	-3.1293173	2.1452703	0.5555618	1.203489	-0.4744902	9.723799	-1.1902227	0.44858432	Walking_Idle
12:16:31.011	11.8061695	-3.1293173	2.1452703	0.5555618	1.203489	-0.4744902	9.723799	-1.1902227	0.44858432	Walking_Idle
12:16:31.033	11.8061695	-3.1293173	2.1452703	0.5555618	1.203489	-0.4744902	9.723799	-1.1902227	0.44858432	Walking_Idle
12:16:31.056	11.8061695	-3.1293173	2.1452703	0.5555618	1.203489	-0.4744902	9.723799	-1.1902227	0.44858432	Walking_Idle
12:16:31.079	8.8324795	-0.36632404	1.2641771	-0.085235864	1.5968862	-1.4109466	9.723799	-1.1902227	0.44858432	Walking_Idle
12:16:31.102	8.8324795	-0.36632404	1.2641771	-0.085235864	1.5968862	-1.4109466	9.47505	-0.13812253	2.5247982	Walking_Idle
12:16:31.126	8.8324795	-0.36632404	1.2641771	-0.085235864	1.5968862	-1.4109466	9.47505	-0.13812253	2.5247982	Walking_Idle
12:16:31.148	8.8324795	-0.36632404	1.2641771	-0.085235864	1.5968862	-1.4109466	9.47505	-0.13812253	2.5247982	Walking_Idle
12:16:31.171	8.8324795	-0.36632404	1.2641771	-0.085235864	1.5968862	-1.4109466	9.47505	-0.13812253	2.5247982	Walking_Idle
12:16:31.194	8.8324795	-0.36632404	1.2641771	-0.085235864	1.5968862	-1.4109466	9.47505	-0.13812253	2.5247982	Walking_Idle
12:16:31.218	8.8324795	-0.36632404	1.2641771	-0.085235864	1.5968862	-1.4109466	9.47505	-0.13812253	2.5247982	Walking_Idle
12:16:31.240	8.8324795	-0.36632404	1.2641771	-0.085235864	1.5968862	-1.4109466	9.47505	-0.13812253	2.5247982	Walking_Idle
12:16:31.263	8.7534685	0.66321415	1.5443072	0.08519554	-0.26564208	-0.8532266	9.379616	2.0663135	1.9807338	Walking_Idle
12:16:31.286	8.7534685	0.66321415	1.5443072	0.08519554	-0.26564208	-0.8532266	9.379616	2.0663135	1.9807338	Walking_Idle
12:16:31.307	8.7534685	0.66321415	1.5443072	0.08519554	-0.26564208	-0.8532266	9.379616	2.0663135	1.9807338	Walking_Idle
12:16:31.331	8.7534685	0.66321415	1.5443072	0.08519554	-0.26564208	-0.8532266	9.379616	2.0663135	1.9807338	Walking_Idle
12:16:31.354	8.7534685	0.66321415	1.5443072	0.08519554	-0.26564208	-0.8532266	9.379616	2.0663135	1.9807338	Walking_Idle
12:16:31.376	8.7534685	0.66321415	1.5443072	0.08519554	-0.26564208	-0.8532266	9.379616	2.0663135	1.9807338	Walking_Idle
12:16:31.400	8.7534685	0.66321415	1.5443072	0.08519554	-0.26564208	-0.8532266	9.379616	2.0663135	1.9807338	Walking_Idle
12:16:31.423	8.7534685	0.66321415	1.5443072	0.08519554	-0.26564208	-0.8532266	9.379616	2.0663135	1.9807338	Walking_Idle
12:16:31.446	10.3743925	3.7781656	2.3655436	-1.1744086	-0.28152457	-0.6638584	9.417939	2.5384967	1.0141189	Walking_Idle
12:16:31.468	10.3743925	3.7781656	2.3655436	-1.1744086	-0.28152457	-0.6638584	9.417939	2.5384967	1.0141189	Walking_Idle
12:16:31.491	10.3743925	3.7781656	2.3655436	-1.1744086	-0.28152457	-0.6638584	9.417939	2.5384967	1.0141189	Walking_Idle
12:16:31.514	10.3743925	3.7781656	2.3655436	-1.1744086	-0.28152457	-0.6638584	9.417939	2.5384967	1.0141189	Walking_Idle
12:16:31.536	10.3743925	3.7781656	2.3655436	-1.1744086	-0.28152457	-0.6638584	9.417939	2.5384967	1.0141189	Walking_Idle
12:16:31.560	10.3743925	3.7781656	2.3655436	-1.1744086	-0.28152457	-0.6638584	9.417939	2.5384967	1.0141189	Walking_Idle
12:16:31.583	10.3743925	3.7781656	2.3655436	-1.1744086	-0.28152457	-0.6638584	9.417939	2.5384967	1.0141189	Walking_Idle
12:16:31.606	10.3743925	3.7781656	2.3655436	-1.1744086	-0.28152457	-0.6638584	9.417939	2.5384967	1.0141189	Walking_Idle
12:16:31.629	6.591439	3.5746522	1.9489397	-0.8060568	-0.7604429	-1.2588412	8.982012	3.871955	0.7081407	Walking_Idle
12:16:31.652	6.591439	3.5746522	1.9489397	-0.8060568	-0.7604429	-1.2588412	8.982012	3.871955	0.7081407	Walking_Idle
12:16:31.674	6.591439	3.5746522	1.9489397	-0.8060568	-0.7604429	-1.2588412	8.982012	3.871955	0.7081407	Walking_Idle
12:16:31.697	6.591439	3.5746522	1.9489397	-0.8060568	-0.7604429	-1.2588412	8.982012	3.871955	0.7081407	Walking_Idle
12:16:31.719	6.591439	3.5746522	1.9489397	-0.8060568	-0.7604429	-1.2588412	8.982012	3.871955	0.7081407	Walking_Idle
12:16:31.742	6.591439	3.5746522	1.9489397	-0.8060568	-0.7604429	-1.2588412	8.982012	3.871955	0.7081407	Walking_Idle
12:16:31.765	6.591439	3.5746522	1.9489397	-0.8060568	-0.7604429	-1.2588412	8.982012	3.871955	0.7081407	Walking_Idle
12:16:31.788	6.591439	3.5746522	1.9489397	-0.8060568	-0.7604429	-1.2588412	8.982012	3.871955	0.7081407	Walking_Idle
12:16:31.811	6.3113084	6.854809	-0.5650489	-0.19580248	-0.0017482964	-1.3162625	7.510387	6.302851	-0.19528614	Walking_Idle
12:16:31.834	6.3113084	6.854809	-0.5650489	-0.19580248	-0.0017482964	-1.3162625	7.510387	6.302851	-0.19528614	Walking_Idle
12:16:31.857	6.3113084	6.854809	-0.5650489	-0.19580248	-0.0017482964	-1.3162625	7.510387	6.302851	-0.19528614	Walking_Idle
12:16:31.880	6.3113084	6.854809	-0.5650489	-0.19580248	-0.0017482964	-1.3162625	7.510387	6.302851	-0.19528614	Walking_Idle
12:16:31.904	6.3113084	6.854809	-0.5650489	-0.19580248	-0.0017482964	-1.3162625	7.510387	6.302851	-0.19528614	Walking_Idle
12:16:31.927	6.3113084	6.854809	-0.5650489	-0.19580248	-0.0017482964	-1.3162625	7.510387	6.302851	-0.19528614	Walking_Idle
12:16:31.950	6.3113084	6.854809	-0.5650489	-0.19580248	-0.0017482964	-1.3162625	7.510387	6.302851	-0.19528614	Walking_Idle
12:16:31.973	6.3113084	6.854809	-0.5650489	-0.19580248	-0.0017482964	-1.3162625	7.510387	6.302851	-0.19528614	Walking_Idle
12:16:31.996	7.980118	8.207574	-0.21309046	0.47981447	0.5303153	0.3483453	6.3554544	7.467744	-0.104916275	Walking_Idle
12:16:32.020	7.980118	8.207574	-0.21309046	0.47981447	0.5303153	0.3483453	6.3554544	7.467744	-0.104916275	Walking_Idle
12:16:32.042	7.980118	8.207574	-0.21309046	0.47981447	0.5303153	0.3483453	6.3554544	7.467744	-0.104916275	Walking_Idle
12:16:32.065	7.980118	8.207574	-0.21309046	0.47981447	0.5303153	0.3483453	6.3554544	7.467744	-0.104916275	Walking_Idle
12:16:32.087	7.980118	8.207574	-0.21309046	0.47981447	0.5303153	0.3483453	6.3554544	7.467744	-0.104916275	Walking_Idle
12:16:32.110	7.980118	8.207574	-0.21309046	0.47981447	0.5303153	0.3483453	6.3554544	7.467744	-0.104916275	Walking_Idle
12:16:32.134	7.980118	8.207574	-0.21309046	0.47981447	0.5303153	0.3483453	6.3554544	7.467744	-0.104916275	Walking_Idle
12:16:32.157	7.980118	8.207574	-0.21309046	0.47981447	0.5303153	0.3483453	6.3554544	7.467744	-0.104916275	Walking_Idle
12:16:32.180	5.6552773	4.4461684	0.74222517	0.48103622	1.1008636	0.27320886	7.0422263	6.687084	1.3638073	Walking_Idle
12:16:32.204	5.6552773	4.4461684	0.74222517	0.48103622	1.1008636	0.27320886	7.0422263	6.687084	1.3638073	Walking_Idle
12:16:32.227	5.6552773	4.4461684	0.74222517	0.48103622	1.1008636	0.27320886	7.0422263	6.687084	1.3638073	Walking_Idle
12:16:32.249	5.6552773	4.4461684	0.74222517	0.48103622	1.1008636	0.27320886	7.0422263	6.687084	1.3638073	Walking_Idle
12:16:32.270	5.6552773	4.4461684	0.74222517	0.48103622	1.1008636	0.27320886	7.0422263	6.687084	1.3638073	Walking_Idle
12:16:32.292	5.6552773	4.4461684	0.74222517	0.48103622	1.1008636	0.27320886	7.0422263	6.687084	1.3638073	Walking_Idle
12:16:32.314	5.6552773	4.4461684	0.74222517	0.48103622	1.1008636	0.27320886	7.0422263	6.687084	1.3638073	Walking_Idle
12:16:32.337	5.6552773	4.4461684	0.74222517	0.48103622	1.1008636	0.27320886	7.0422263	6.687084	1.3638073	Walking_Idle
12:16:32.362	5.4110613	6.016813	1.2785428	0.25623783	-0.062223956	0.08872757	7.009321	6.7439656	1.248322	Walking_Idle
12:16:32.385	5.4110613	6.016813	1.2785428	0.25623783	-0.062223956	0.08872757	7.009321	6.7439656	1.248322	Walking_Idle
12:16:32.408	5.4110613	6.016813	1.2785428	0.25623783	-0.062223956	0.08872757	7.009321	6.7439656	1.248322	Walking_Idle
12:16:32.431	5.4110613	6.016813	1.2785428	0.25623783	-0.062223956	0.08872757	7.009321	6.7439656	1.248322	Walking_Idle
12:16:32.454	5.4110613	6.016813	1.2785428	0.25623783	-0.062223956	0.08872757	7.009321	6.7439656	1.248322	Walking_Idle
12:16:32.478	5.4110613	6.016813	1.2785428	0.25623783	-0.062223956	0.08872757	7.009321	6.7439656	1.248322	Walking_Idle
12:16:32.501	5.4110613	6.016813	1.2785428	0.25623783	-0.062223956	0.08872757	7.009321	6.7439656	1.248322	Walking_Idle
12:16:32.524	10.611426	8.612206	0.43336374	-0.77001584	-1.6779625	-0.37186483	6.8482113	7.018043	0.1382799	Walking_Idle
12:16:32.547	10.611426	8.612206	0.43336374	-0.77001584	-1.6779625	-0.37186483	6.8482113	7.018043	0.1382799	Walking_Idle
12:16:32.570	10.611426	8.612206	0.43336374	-0.77001584	-1.6779625	-0.37186483	6.8482113	7.018043	0.1382799	Walking_Idle
12:16:32.594	10.611426	8.612206	0.43336374	-0.77001584	-1.6779625	-0.37186483	6.8482113	7.018043	0.1382799	Walking_Idle
12:16:32.616	10.611426	8.612206	0.43336374	-0.77001584	-1.6779625	-0.37186483	6.8482113	7.018043	0.1382799	Walking_Idle
12:16:32.640	10.611426	8.612206	0.43336374	-0.77001584	-1.6779625	-0.37186483	6.8482113	7.018043	0.1382799	Walking_Idle
12:16:32.662	10.611426	8.612206	0.43336374	-0.77001584	-1.6779625	-0.37186483	6.8482113	7.018043	0.1382799	Walking_Idle
12:16:32.685	10.611426	8.612206	0.43336374	-0.77001584	-1.6779625	-0.37186483	6.8482113	7.018043	0.1382799	Walking_Idle
12:16:32.709	6.4334164	7.9513865	0.9505271	-1.4456328	-0.46111897	-0.45921856	6.258128	7.548011	0.1826815	Walking_Idle
12:16:32.732	6.4334164	7.9513865	0.9505271	-1.4456328	-0.46111897	-0.45921856	6.258128	7.548011	0.1826815	Walking_Idle
12:16:32.755	6.4334164	7.9513865	0.9505271	-1.4456328	-0.46111897	-0.45921856	6.258128	7.548011	0.1826815	Walking_Idle
12:16:32.778	6.4334164	7.9513865	0.9505271	-1.4456328	-0.46111897	-0.45921856	6.258128	7.548011	0.1826815	Walking_Idle
12:16:32.801	6.4334164	7.9513865	0.9505271	-1.4456328	-0.46111897	-0.45921856	6.258128	7.548011	0.1826815	Walking_Idle
12:16:32.823	6.4334164	7.9513865	0.9505271	-1.4456328	-0.46111897	-0.45921856	6.258128	7.548011	0.1826815	Walking_Idle
12:16:32.845	6.4334164	7.9513865	0.9505271	-1.4456328	-0.46111897	-0.45921856	6.258128	7.548011	0.1826815	Walking_Idle
12:16:32.868	6.4334164	7.9513865	0.9505271	-1.4456328	-0.46111897	-0.45921856	6.258128	7.548011	0.1826815	Walking_Idle
12:16:32.891	2.3894863	6.7997403	1.350371	-0.14815499	0.10209879	-0.40668413	5.5319777	7.916722	1.700831	Walking_Idle
12:16:32.914	2.3894863	6.7997403	1.350371	-0.14815499	0.10209879	-0.40668413	5.5319777	7.916722	1.700831	Walking_Idle
12:16:32.937	2.3894863	6.7997403	1.350371	-0.14815499	0.10209879	-0.40668413	5.5319777	7.916722	1.700831	Walking_Idle
12:16:32.959	2.3894863	6.7997403	1.350371	-0.14815499	0.10209879	-0.40668413	5.5319777	7.916722	1.700831	Walking_Idle
12:16:32.982	2.3894863	6.7997403	1.350371	-0.14815499	0.10209879	-0.40668413	5.5319777	7.916722	1.700831	Walking_Idle
12:16:33.005	2.3894863	6.7997403	1.350371	-0.14815499	0.10209879	-0.40668413	5.5319777	7.916722	1.700831	Walking_Idle
12:16:33.028	2.3894863	6.7997403	1.350371	-0.14815499	0.10209879	-0.40668413	5.5319777	7.916722	1.700831	Walking_Idle
12:16:33.051	2.3894863	6.7997403	1.350371	-0.14815499	0.10209879	-0.40668413	5.5319777	7.916722	1.700831	Walking_Idle
12:16:33.075	6.8332605	9.993703	1.5706443	0.6936173	0.663484	0.7655663	5.675177	7.8070397	1.735653	Walking_Idle
12:16:33.098	6.8332605	9.993703	1.5706443	0.6936173	0.663484	0.7655663	5.675177	7.8070397	1.735653	Walking_Idle
12:16:33.120	6.8332605	9.993703	1.5706443	0.6936173	0.663484	0.7655663	5.675177	7.8070397	1.735653	Walking_Idle
12:16:33.143	6.8332605	9.993703	1.5706443	0.6936173	0.663484	0.7655663	5.675177	7.8070397	1.735653	Walking_Idle
12:16:33.167	6.8332605	9.993703	1.5706443	0.6936173	0.663484	0.7655663	5.675177	7.8070397	1.735653	Walking_Idle
12:16:33.190	6.8332605	9.993703	1.5706443	0.6936173	0.663484	0.7655663	5.675177	7.8070397	1.735653	Walking_Idle
12:16:33.213	6.8332605	9.993703	1.5706443	0.6936173	0.663484	0.7655663	5.675177	7.8070397	1.735653	Walking_Idle
12:16:33.236	6.8332605	9.993703	1.5706443	0.6936173	0.663484	0.7655663	5.675177	7.8070397	1.735653	Walking_Idle
12:16:33.259	7.379155	7.190007	2.9952378	0.14994727	0.71052057	0.5926914	6.126509	7.356108	2.1269054	Walking_Idle
12:16:33.282	7.379155	7.190007	2.9952378	0.14994727	0.71052057	0.5926914	6.126509	7.356108	2.1269054	Walking_Idle
12:16:33.305	7.379155	7.190007	2.9952378	0.14994727	0.71052057	0.5926914	6.126509	7.356108	2.1269054	Walking_Idle
12:16:33.327	7.379155	7.190007	2.9952378	0.14994727	0.71052057	0.5926914	6.126509	7.356108	2.1269054	Walking_Idle
12:16:33.350	7.379155	7.190007	2.9952378	0.14994727	0.71052057	0.5926914	6.126509	7.356108	2.1269054	Walking_Idle
12:16:33.372	7.379155	7.190007	2.9952378	0.14994727	0.71052057	0.5926914	6.126509	7.356108	2.1269054	Walking_Idle
12:16:33.396	7.379155	7.190007	2.9952378	0.14994727	0.71052057	0.5926914	6.126509	7.356108	2.1269054	Walking_Idle
12:16:33.419	7.379155	7.190007	2.9952378	0.14994727	0.71052057	0.5926914	6.126509	7.356108	2.1269054	Walking_Idle
12:16:33.441	4.314483	5.576266	0.33519846	0.43644306	0.182733	-0.43295136	6.211699	7.249038	2.2441933	Walking_Idle
12:16:33.464	4.314483	5.576266	0.33519846	0.43644306	0.182733	-0.43295136	6.211699	7.249038	2.2441933	Walking_Idle
12:16:33.486	4.314483	5.576266	0.33519846	0.43644306	0.182733	-0.43295136	6.211699	7.249038	2.2441933	Walking_Idle
12:16:33.510	4.314483	5.576266	0.33519846	0.43644306	0.182733	-0.43295136	6.211699	7.249038	2.2441933	Walking_Idle
12:16:33.533	4.314483	5.576266	0.33519846	0.43644306	0.182733	-0.43295136	6.211699	7.249038	2.2441933	Walking_Idle
12:16:33.556	4.314483	5.576266	0.33519846	0.43644306	0.182733	-0.43295136	6.211699	7.249038	2.2441933	Walking_Idle
12:16:33.579	4.314483	5.576266	0.33519846	0.43644306	0.182733	-0.43295136	6.211699	7.249038	2.2441933	Walking_Idle
12:16:33.602	5.1716337	8.394327	1.2641771	-0.35829264	-0.74578214	-0.37003222	5.866465	7.689772	1.6192833	Walking_Idle
12:16:33.626	5.1716337	8.394327	1.2641771	-0.35829264	-0.74578214	-0.37003222	5.866465	7.689772	1.6192833	Walking_Idle
12:16:33.649	5.1716337	8.394327	1.2641771	-0.35829264	-0.74578214	-0.37003222	5.866465	7.689772	1.6192833	Walking_Idle
12:16:33.671	5.1716337	8.394327	1.2641771	-0.35829264	-0.74578214	-0.37003222	5.866465	7.689772	1.6192833	Walking_Idle
12:16:33.694	5.1716337	8.394327	1.2641771	-0.35829264	-0.74578214	-0.37003222	5.866465	7.689772	1.6192833	Walking_Idle
12:16:33.716	5.1716337	8.394327	1.2641771	-0.35829264	-0.74578214	-0.37003222	5.866465	7.689772	1.6192833	Walking_Idle
12:16:33.739	5.1716337	8.394327	1.2641771	-0.35829264	-0.74578214	-0.37003222	5.866465	7.689772	1.6192833	Walking_Idle
12:16:33.761	5.1716337	8.394327	1.2641771	-0.35829264	-0.74578214	-0.37003222	5.866465	7.689772	1.6192833	Walking_Idle
12:16:33.782	7.637737	8.734315	0.9984126	-0.23184352	-0.57718337	-0.6779083	5.699748	7.865599	1.3472809	Walking_Idle
12:16:33.803	7.637737	8.734315	0.9984126	-0.23184352	-0.57718337	-0.6779083	5.699748	7.865599	1.3472809	Walking_Idle
12:16:33.825	7.637737	8.734315	0.9984126	-0.23184352	-0.57718337	-0.6779083	5.699748	7.865599	1.3472809	Walking_Idle
12:16:33.846	7.637737	8.734315	0.9984126	-0.23184352	-0.57718337	-0.6779083	5.699748	7.865599	1.3472809	Walking_Idle
12:16:33.868	7.637737	8.734315	0.9984126	-0.23184352	-0.57718337	-0.6779083	5.699748	7.865599	1.3472809	Walking_Idle
12:16:33.889	7.637737	8.734315	0.9984126	-0.23184352	-0.57718337	-0.6779083	5.699748	7.865599	1.3472809	Walking_Idle
12:16:33.911	7.637737	8.734315	0.9984126	-0.23184352	-0.57718337	-0.6779083	5.699748	7.865599	1.3472809	Walking_Idle
12:16:33.932	7.637737	8.734315	0.9984126	-0.23184352	-0.57718337	-0.6779083	5.699748	7.865599	1.3472809	Walking_Idle
12:16:33.954	7.637737	8.734315	0.9984126	-0.23184352	-0.57718337	-0.6779083	5.699748	7.865599	1.3472809	Walking_Idle
12:16:33.975	2.8348215	3.9002736	2.4852571	-1.3906549	-0.19172738	-0.103084125	5.1788955	8.066589	2.0686717	Walking_Idle
12:16:33.997	2.8348215	3.9002736	2.4852571	-1.3906549	-0.19172738	-0.103084125	5.1788955	8.066589	2.0686717	Walking_Idle
12:16:34.020	2.8348215	3.9002736	2.4852571	-1.3906549	-0.19172738	-0.103084125	5.1788955	8.066589	2.0686717	Walking_Idle
12:16:34.043	2.8348215	3.9002736	2.4852571	-1.3906549	-0.19172738	-0.103084125	5.1788955	8.066589	2.0686717	Walking_Idle
12:16:34.067	2.8348215	3.9002736	2.4852571	-1.3906549	-0.19172738	-0.103084125	5.1788955	8.066589	2.0686717	Walking_Idle
12:16:34.090	2.8348215	3.9002736	2.4852571	-1.3906549	-0.19172738	-0.103084125	5.1788955	8.066589	2.0686717	Walking_Idle
12:16:34.113	2.8348215	3.9002736	2.4852571	-1.3906549	-0.19172738	-0.103084125	5.1788955	8.066589	2.0686717	Walking_Idle
12:16:34.135	2.8348215	3.9002736	2.4852571	-1.3906549	-0.19172738	-0.103084125	5.1788955	8.066589	2.0686717	Walking_Idle
12:16:34.160	4.8747435	8.612206	3.1077688	-0.040031835	0.1986155	0.15164669	5.6164155	7.581421	2.6736002	Walking_Idle
12:16:34.183	4.8747435	8.612206	3.1077688	-0.040031835	0.1986155	0.15164669	5.6164155	7.581421	2.6736002	Walking_Idle
12:16:34.206	4.8747435	8.612206	3.1077688	-0.040031835	0.1986155	0.15164669	5.6164155	7.581421	2.6736002	Walking_Idle
12:16:34.229	4.8747435	8.612206	3.1077688	-0.040031835	0.1986155	0.15164669	5.6164155	7.581421	2.6736002	Walking_Idle
12:16:34.252	4.8747435	8.612206	3.1077688	-0.040031835	0.1986155	0.15164669	5.6164155	7.581421	2.6736002	Walking_Idle
12:16:34.274	4.8747435	8.612206	3.1077688	-0.040031835	0.1986155	0.15164669	5.6164155	7.581421	2.6736002	Walking_Idle
12:16:34.298	4.8747435	8.612206	3.1077688	-0.040031835	0.1986155	0.15164669	5.6164155	7.581421	2.6736002	Walking_Idle
12:16:34.320	8.118986	11.133378	4.867561	0.23485753	0.9597536	0.6311759	5.403662	7.675709	2.8379626	Walking_Idle
12:16:34.343	8.118986	11.133378	4.867561	0.23485753	0.9597536	0.6311759	5.403662	7.675709	2.8379626	Walking_Idle
12:16:34.366	8.118986	11.133378	4.867561	0.23485753	0.9597536	0.6311759	5.403662	7.675709	2.8379626	Walking_Idle
12:16:34.389	8.118986	11.133378	4.867561	0.23485753	0.9597536	0.6311759	5.403662	7.675709	2.8379626	Walking_Idle
12:16:34.412	8.118986	11.133378	4.867561	0.23485753	0.9597536	0.6311759	5.403662	7.675709	2.8379626	Walking_Idle
12:16:34.435	8.118986	11.133378	4.867561	0.23485753	0.9597536	0.6311759	5.403662	7.675709	2.8379626	Walking_Idle
12:16:34.458	8.118986	11.133378	4.867561	0.23485753	0.9597536	0.6311759	5.403662	7.675709	2.8379626	Walking_Idle
12:16:34.480	8.118986	11.133378	4.867561	0.23485753	0.9597536	0.6311759	5.403662	7.675709	2.8379626	Walking_Idle
12:16:34.504	4.393494	4.9872746	2.0878077	0.8023513	1.0159532	-0.017562987	5.4443398	7.4098306	3.4093578	Walking_Idle
12:16:34.527	4.393494	4.9872746	2.0878077	0.8023513	1.0159532	-0.017562987	5.4443398	7.4098306	3.4093578	Walking_Idle
12:16:34.550	4.393494	4.9872746	2.0878077	0.8023513	1.0159532	-0.017562987	5.4443398	7.4098306	3.4093578	Walking_Idle
12:16:34.573	4.393494	4.9872746	2.0878077	0.8023513	1.0159532	-0.017562987	5.4443398	7.4098306	3.4093578	Walking_Idle
12:16:34.595	4.393494	4.9872746	2.0878077	0.8023513	1.0159532	-0.017562987	5.4443398	7.4098306	3.4093578	Walking_Idle
12:16:34.618	4.393494	4.9872746	2.0878077	0.8023513	1.0159532	-0.017562987	5.4443398	7.4098306	3.4093578	Walking_Idle
12:16:34.641	4.393494	4.9872746	2.0878077	0.8023513	1.0159532	-0.017562987	5.4443398	7.4098306	3.4093578	Walking_Idle
12:16:34.664	4.393494	4.9872746	2.0878077	0.8023513	1.0159532	-0.017562987	5.4443398	7.4098306	3.4093578	Walking_Idle
12:16:34.687	3.9984388	6.6800265	1.1779832	0.3655827	0.17723522	0.33368453	5.485908	7.505405	3.121533	Walking_Idle
12:16:34.710	3.9984388	6.6800265	1.1779832	0.3655827	0.17723522	0.33368453	5.485908	7.505405	3.121533	Walking_Idle
12:16:34.733	3.9984388	6.6800265	1.1779832	0.3655827	0.17723522	0.33368453	5.485908	7.505405	3.121533	Walking_Idle
12:16:34.756	3.9984388	6.6800265	1.1779832	0.3655827	0.17723522	0.33368453	5.485908	7.505405	3.121533	Walking_Idle
12:16:34.778	3.9984388	6.6800265	1.1779832	0.3655827	0.17723522	0.33368453	5.485908	7.505405	3.121533	Walking_Idle
12:16:34.801	3.9984388	6.6800265	1.1779832	0.3655827	0.17723522	0.33368453	5.485908	7.505405	3.121533	Walking_Idle
12:16:34.823	3.9984388	6.6800265	1.1779832	0.3655827	0.17723522	0.33368453	5.485908	7.505405	3.121533	Walking_Idle
12:16:34.846	3.9984388	6.6800265	1.1779832	0.3655827	0.17723522	0.33368453	5.485908	7.505405	3.121533	Walking_Idle
12:16:34.869	7.4461946	10.072714	1.9369683	-0.16281575	-1.0945861	0.28603706	5.7080574	7.6694336	2.1835823	Walking_Idle
12:16:34.891	7.4461946	10.072714	1.9369683	-0.16281575	-1.0945861	0.28603706	5.7080574	7.6694336	2.1835823	Walking_Idle
12:16:34.914	7.4461946	10.072714	1.9369683	-0.16281575	-1.0945861	0.28603706	5.7080574	7.6694336	2.1835823	Walking_Idle
12:16:34.937	7.4461946	10.072714	1.9369683	-0.16281575	-1.0945861	0.28603706	5.7080574	7.6694336	2.1835823	Walking_Idle
12:16:34.960	7.4461946	10.072714	1.9369683	-0.16281575	-1.0945861	0.28603706	5.7080574	7.6694336	2.1835823	Walking_Idle
12:16:34.983	7.4461946	10.072714	1.9369683	-0.16281575	-1.0945861	0.28603706	5.7080574	7.6694336	2.1835823	Walking_Idle
12:16:35.006	7.4461946	10.072714	1.9369683	-0.16281575	-1.0945861	0.28603706	5.7080574	7.6694336	2.1835823	Walking_Idle
12:16:35.029	7.4461946	10.072714	1.9369683	-0.16281575	-1.0945861	0.28603706	5.7080574	7.6694336	2.1835823	Walking_Idle
12:16:35.051	6.0838523	7.762239	2.0782306	-1.2874187	-0.91560274	-0.73716223	5.297498	8.057234	1.7853744	Walking_Idle
12:16:35.074	6.0838523	7.762239	2.0782306	-1.2874187	-0.91560274	-0.73716223	5.297498	8.057234	1.7853744	Walking_Idle
12:16:35.098	6.0838523	7.762239	2.0782306	-1.2874187	-0.91560274	-0.73716223	5.297498	8.057234	1.7853744	Walking_Idle
12:16:35.121	6.0838523	7.762239	2.0782306	-1.2874187	-0.91560274	-0.73716223	5.297498	8.057234	1.7853744	Walking_Idle
12:16:35.144	6.0838523	7.762239	2.0782306	-1.2874187	-0.91560274	-0.73716223	5.297498	8.057234	1.7853744	Walking_Idle
12:16:35.166	6.0838523	7.762239	2.0782306	-1.2874187	-0.91560274	-0.73716223	5.297498	8.057234	1.7853744	Walking_Idle
12:16:35.190	6.0838523	7.762239	2.0782306	-1.2874187	-0.91560274	-0.73716223	5.297498	8.057234	1.7853744	Walking_Idle
12:16:35.213	6.0838523	7.762239	2.0782306	-1.2874187	-0.91560274	-0.73716223	5.297498	8.057234	1.7853744	Walking_Idle
12:16:35.236	2.473286	4.7933383	2.8898897	-0.40349665	-0.20822075	-0.3052805	5.3352675	7.6398726	3.055702	Walking_Idle
12:16:35.259	2.473286	4.7933383	2.8898897	-0.40349665	-0.20822075	-0.3052805	5.3352675	7.6398726	3.055702	Walking_Idle
12:16:35.282	2.473286	4.7933383	2.8898897	-0.40349665	-0.20822075	-0.3052805	5.3352675	7.6398726	3.055702	Walking_Idle
12:16:35.304	2.473286	4.7933383	2.8898897	-0.40349665	-0.20822075	-0.3052805	5.3352675	7.6398726	3.055702	Walking_Idle
12:16:35.328	2.473286	4.7933383	2.8898897	-0.40349665	-0.20822075	-0.3052805	5.3352675	7.6398726	3.055702	Walking_Idle
12:16:35.351	2.473286	4.7933383	2.8898897	-0.40349665	-0.20822075	-0.3052805	5.3352675	7.6398726	3.055702	Walking_Idle
12:16:35.373	2.473286	4.7933383	2.8898897	-0.40349665	-0.20822075	-0.3052805	5.3352675	7.6398726	3.055702	Walking_Idle
12:16:35.396	2.473286	4.7933383	2.8898897	-0.40349665	-0.20822075	-0.3052805	5.3352675	7.6398726	3.055702	Walking_Idle
12:16:35.420	6.8524146	8.502069	6.062304	0.19942734	0.70502275	0.70692325	5.384379	7.222748	3.8743608	Walking_Idle
12:16:35.442	6.8524146	8.502069	6.062304	0.19942734	0.70502275	0.70692325	5.384379	7.222748	3.8743608	Walking_Idle
12:16:35.465	6.8524146	8.502069	6.062304	0.19942734	0.70502275	0.70692325	5.384379	7.222748	3.8743608	Walking_Idle
12:16:35.488	6.8524146	8.502069	6.062304	0.19942734	0.70502275	0.70692325	5.384379	7.222748	3.8743608	Walking_Idle
12:16:35.511	6.8524146	8.502069	6.062304	0.19942734	0.70502275	0.70692325	5.384379	7.222748	3.8743608	Walking_Idle
12:16:35.533	6.8524146	8.502069	6.062304	0.19942734	0.70502275	0.70692325	5.384379	7.222748	3.8743608	Walking_Idle
12:16:35.557	6.8524146	8.502069	6.062304	0.19942734	0.70502275	0.70692325	5.384379	7.222748	3.8743608	Walking_Idle
12:16:35.579	6.91706	6.8500204	5.133325	0.19942734	0.70502275	0.70692325	5.384379	7.222748	3.8743608	Walking_Idle
12:16:35.601	6.91706	6.8500204	5.133325	0.85305315	1.0788723	0.7466295	5.4916453	7.0085053	4.110106	Walking_Idle
12:16:35.624	6.91706	6.8500204	5.133325	0.85305315	1.0788723	0.7466295	5.4916453	7.0085053	4.110106	Walking_Idle
12:16:35.646	6.91706	6.8500204	5.133325	0.85305315	1.0788723	0.7466295	5.4916453	7.0085053	4.110106	Walking_Idle
12:16:35.670	6.91706	6.8500204	5.133325	0.85305315	1.0788723	0.7466295	5.4916453	7.0085053	4.110106	Walking_Idle
12:16:35.693	6.91706	6.8500204	5.133325	0.85305315	1.0788723	0.7466295	5.4916453	7.0085053	4.110106	Walking_Idle
12:16:35.715	6.91706	6.8500204	5.133325	0.85305315	1.0788723	0.7466295	5.4916453	7.0085053	4.110106	Walking_Idle
12:16:35.738	6.91706	6.8500204	5.133325	0.85305315	1.0788723	0.7466295	5.4916453	7.0085053	4.110106	Walking_Idle
12:16:35.761	3.1269228	5.3033185	0.87630457	0.5555618	0.44479418	-0.22708976	5.3440337	7.205691	3.9609993	Walking_Idle
12:16:35.784	3.1269228	5.3033185	0.87630457	0.5555618	0.44479418	-0.22708976	5.3440337	7.205691	3.9609993	Walking_Idle
12:16:35.807	3.1269228	5.3033185	0.87630457	0.5555618	0.44479418	-0.22708976	5.3440337	7.205691	3.9609993	Walking_Idle
12:16:35.830	3.1269228	5.3033185	0.87630457	0.5555618	0.44479418	-0.22708976	5.3440337	7.205691	3.9609993	Walking_Idle
12:16:35.852	3.1269228	5.3033185	0.87630457	0.5555618	0.44479418	-0.22708976	5.3440337	7.205691	3.9609993	Walking_Idle
12:16:35.875	3.1269228	5.3033185	0.87630457	0.5555618	0.44479418	-0.22708976	5.3440337	7.205691	3.9609993	Walking_Idle
12:16:35.899	3.1269228	5.3033185	0.87630457	0.5555618	0.44479418	-0.22708976	5.3440337	7.205691	3.9609993	Walking_Idle
12:16:35.922	3.1269228	5.3033185	0.87630457	0.5555618	0.44479418	-0.22708976	5.3440337	7.205691	3.9609993	Walking_Idle
12:16:35.945	5.540352	8.537984	2.1069617	-0.1811417	-0.9357612	0.020310659	5.421055	7.450079	3.3583548	Walking_Idle
12:16:35.968	5.540352	8.537984	2.1069617	-0.1811417	-0.9357612	0.020310659	5.421055	7.450079	3.3583548	Walking_Idle
12:16:35.990	5.540352	8.537984	2.1069617	-0.1811417	-0.9357612	0.020310659	5.421055	7.450079	3.3583548	Walking_Idle
12:16:36.014	5.540352	8.537984	2.1069617	-0.1811417	-0.9357612	0.020310659	5.421055	7.450079	3.3583548	Walking_Idle
12:16:36.037	5.540352	8.537984	2.1069617	-0.1811417	-0.9357612	0.020310659	5.421055	7.450079	3.3583548	Walking_Idle
12:16:36.060	5.540352	8.537984	2.1069617	-0.1811417	-0.9357612	0.020310659	5.421055	7.450079	3.3583548	Walking_Idle
12:16:36.083	5.540352	8.537984	2.1069617	-0.1811417	-0.9357612	0.020310659	5.421055	7.450079	3.3583548	Walking_Idle
12:16:36.106	5.540352	8.537984	2.1069617	-0.1811417	-0.9357612	0.020310659	5.421055	7.450079	3.3583548	Walking_Idle
12:16:36.129	8.10462	9.153313	1.8411974	-0.32041898	-1.9467432	-1.0315993	5.634331	7.6382275	2.4661605	Walking_Idle
12:16:36.151	8.10462	9.153313	1.8411974	-0.32041898	-1.9467432	-1.0315993	5.634331	7.6382275	2.4661605	Walking_Idle
12:16:36.173	8.10462	9.153313	1.8411974	-0.32041898	-1.9467432	-1.0315993	5.634331	7.6382275	2.4661605	Walking_Idle
12:16:36.196	8.10462	9.153313	1.8411974	-0.32041898	-1.9467432	-1.0315993	5.634331	7.6382275	2.4661605	Walking_Idle
12:16:36.219	8.10462	9.153313	1.8411974	-0.32041898	-1.9467432	-1.0315993	5.634331	7.6382275	2.4661605	Walking_Idle
12:16:36.242	8.10462	9.153313	1.8411974	-0.32041898	-1.9467432	-1.0315993	5.634331	7.6382275	2.4661605	Walking_Idle
12:16:36.265	8.10462	9.153313	1.8411974	-0.32041898	-1.9467432	-1.0315993	5.634331	7.6382275	2.4661605	Walking_Idle
12:16:36.287	8.10462	9.153313	1.8411974	-0.32041898	-1.9467432	-1.0315993	5.634331	7.6382275	2.4661605	Walking_Idle
12:16:36.310	4.3408203	4.292935	3.7614057	-0.94655585	-0.442793	-0.32910424	5.377591	7.684962	2.8623679	Walking_Idle
12:16:36.332	4.3408203	4.292935	3.7614057	-0.94655585	-0.442793	-0.32910424	5.377591	7.684962	2.8623679	Walking_Idle
12:16:36.354	4.3408203	4.292935	3.7614057	-0.94655585	-0.442793	-0.32910424	5.377591	7.684962	2.8623679	Walking_Idle
12:16:36.376	4.3408203	4.292935	3.7614057	-0.94655585	-0.442793	-0.32910424	5.377591	7.684962	2.8623679	Walking_Idle
12:16:36.398	4.3408203	4.292935	3.7614057	-0.94655585	-0.442793	-0.32910424	5.377591	7.684962	2.8623679	Walking_Idle
12:16:36.420	4.3408203	4.292935	3.7614057	-0.94655585	-0.442793	-0.32910424	5.377591	7.684962	2.8623679	Walking_Idle
12:16:36.443	4.3408203	4.292935	3.7614057	-0.94655585	-0.442793	-0.32910424	5.377591	7.684962	2.8623679	Walking_Idle
12:16:36.466	4.3408203	4.292935	3.7614057	-0.94655585	-0.442793	-0.32910424	5.377591	7.684962	2.8623679	Walking_Idle
12:16:36.490	3.4046588	5.2650104	3.7446458	-0.07912721	0.34766662	0.46257707	5.6408033	7.1838794	3.5698047	Walking_Idle
12:16:36.513	3.4046588	5.2650104	3.7446458	-0.07912721	0.34766662	0.46257707	5.6408033	7.1838794	3.5698047	Walking_Idle
12:16:36.536	3.4046588	5.2650104	3.7446458	-0.07912721	0.34766662	0.46257707	5.6408033	7.1838794	3.5698047	Walking_Idle
12:16:36.559	3.4046588	5.2650104	3.7446458	-0.07912721	0.34766662	0.46257707	5.6408033	7.1838794	3.5698047	Walking_Idle
12:16:36.582	3.4046588	5.2650104	3.7446458	-0.07912721	0.34766662	0.46257707	5.6408033	7.1838794	3.5698047	Walking_Idle
12:16:36.605	3.4046588	5.2650104	3.7446458	-0.07912721	0.34766662	0.46257707	5.6408033	7.1838794	3.5698047	Walking_Idle
12:16:36.627	3.4046588	5.2650104	3.7446458	-0.07912721	0.34766662	0.46257707	5.6408033	7.1838794	3.5698047	Walking_Idle
12:16:36.650	3.4046588	5.2650104	3.7446458	-0.07912721	0.34766662	0.46257707	5.6408033	7.1838794	3.5698047	Walking_Idle
12:16:36.674	10.252285	8.420665	5.585843	0.5989332	1.4197351	1.383151	5.951799	6.6204786	4.112847	Walking_Idle
12:16:36.696	10.252285	8.420665	5.585843	0.5989332	1.4197351	1.383151	5.951799	6.6204786	4.112847	Walking_Idle
12:16:36.719	10.252285	8.420665	5.585843	0.5989332	1.4197351	1.383151	5.951799	6.6204786	4.112847	Walking_Idle
12:16:36.742	10.252285	8.420665	5.585843	0.5989332	1.4197351	1.383151	5.951799	6.6204786	4.112847	Walking_Idle
12:16:36.765	10.252285	8.420665	5.585843	0.5989332	1.4197351	1.383151	5.951799	6.6204786	4.112847	Walking_Idle
12:16:36.788	10.252285	8.420665	5.585843	0.5989332	1.4197351	1.383151	5.951799	6.6204786	4.112847	Walking_Idle
12:16:36.811	10.252285	8.420665	5.585843	0.5989332	1.4197351	1.383151	5.951799	6.6204786	4.112847	Walking_Idle
12:16:36.833	10.252285	8.420665	5.585843	0.5989332	1.4197351	1.383151	5.951799	6.6204786	4.112847	Walking_Idle
12:16:36.856	7.7071705	6.3831367	0.5243462	-0.20985237	0.18517646	-0.17699881	6.217712	6.2693353	4.266813	Walking_Idle
12:16:36.878	7.7071705	6.3831367	0.5243462	-0.20985237	0.18517646	-0.17699881	6.217712	6.2693353	4.266813	Walking_Idle
12:16:36.901	7.7071705	6.3831367	0.5243462	-0.20985237	0.18517646	-0.17699881	6.217712	6.2693353	4.266813	Walking_Idle
12:16:36.924	7.7071705	6.3831367	0.5243462	-0.20985237	0.18517646	-0.17699881	6.217712	6.2693353	4.266813	Walking_Idle
12:16:36.945	7.7071705	6.3831367	0.5243462	-0.20985237	0.18517646	-0.17699881	6.217712	6.2693353	4.266813	Walking_Idle
12:16:36.966	7.7071705	6.3831367	0.5243462	-0.20985237	0.18517646	-0.17699881	6.217712	6.2693353	4.266813	Walking_Idle
12:16:36.987	7.7071705	6.3831367	0.5243462	-0.20985237	0.18517646	-0.17699881	6.217712	6.2693353	4.266813	Walking_Idle
12:16:37.009	7.7071705	6.3831367	0.5243462	-0.20985237	0.18517646	-0.17699881	6.217712	6.2693353	4.266813	Walking_Idle
12:16:37.030	5.8611846	6.859597	1.7957062	-0.7449703	-1.9131457	-0.028558562	6.6878633	6.636131	2.7210968	Walking_Idle
12:16:37.051	5.8611846	6.859597	1.7957062	-0.7449703	-1.9131457	-0.028558562	6.6878633	6.636131	2.7210968	Walking_Idle
12:16:37.073	5.8611846	6.859597	1.7957062	-0.7449703	-1.9131457	-0.028558562	6.6878633	6.636131	2.7210968	Walking_Idle
12:16:37.094	5.8611846	6.859597	1.7957062	-0.7449703	-1.9131457	-0.028558562	6.6878633	6.636131	2.7210968	Walking_Idle
12:16:37.115	5.8611846	6.859597	1.7957062	-0.7449703	-1.9131457	-0.028558562	6.6878633	6.636131	2.7210968	Walking_Idle
12:16:37.137	5.8611846	6.859597	1.7957062	-0.7449703	-1.9131457	-0.028558562	6.6878633	6.636131	2.7210968	Walking_Idle
12:16:37.158	5.8611846	6.859597	1.7957062	-0.7449703	-1.9131457	-0.028558562	6.6878633	6.636131	2.7210968	Walking_Idle
12:16:37.179	5.8611846	6.859597	1.7957062	-0.7449703	-1.9131457	-0.028558562	6.6878633	6.636131	2.7210968	Walking_Idle
12:16:37.200	8.075889	7.16367	-0.5147691	-1.0797244	-2.4354355	-0.65041935	6.957144	6.8057504	1.2041852	Walking_Idle
12:16:37.221	8.075889	7.16367	-0.5147691	-1.0797244	-2.4354355	-0.65041935	6.957144	6.8057504	1.2041852	Walking_Idle
12:16:37.243	8.075889	7.16367	-0.5147691	-1.0797244	-2.4354355	-0.65041935	6.957144	6.8057504	1.2041852	Walking_Idle
12:16:37.264	8.075889	7.16367	-0.5147691	-1.0797244	-2.4354355	-0.65041935	6.957144	6.8057504	1.2041852	Walking_Idle
12:16:37.286	8.075889	7.16367	-0.5147691	-1.0797244	-2.4354355	-0.65041935	6.957144	6.8057504	1.2041852	Walking_Idle
12:16:37.307	8.075889	7.16367	-0.5147691	-1.0797244	-2.4354355	-0.65041935	6.957144	6.8057504	1.2041852	Walking_Idle
12:16:37.328	8.075889	7.16367	-0.5147691	-1.0797244	-2.4354355	-0.65041935	6.957144	6.8057504	1.2041852	Walking_Idle
12:16:37.350	8.075889	7.16367	-0.5147691	-1.0797244	-2.4354355	-0.65041935	6.957144	6.8057504	1.2041852	Walking_Idle
12:16:37.371	8.075889	7.16367	-0.5147691	-1.0797244	-2.4354355	-0.65041935	6.957144	6.8057504	1.2041852	Walking_Idle
12:16:37.392	10.898739	7.307327	-4.0894213	-1.5201583	-2.499576	0.648891	6.7862697	7.0358768	-0.78291565	Walking_Idle
12:16:37.413	10.898739	7.307327	-4.0894213	-1.5201583	-2.499576	0.648891	6.7862697	7.0358768	-0.78291565	Walking_Idle
12:16:37.435	10.898739	7.307327	-4.0894213	-1.5201583	-2.499576	0.648891	6.7862697	7.0358768	-0.78291565	Walking_Idle
12:16:37.459	10.898739	7.307327	-4.0894213	-1.5201583	-2.499576	0.648891	6.7862697	7.0358768	-0.78291565	Walking_Idle
12:16:37.482	10.898739	7.307327	-4.0894213	-1.5201583	-2.499576	0.648891	6.7862697	7.0358768	-0.78291565	Walking_Idle
12:16:37.505	10.898739	7.307327	-4.0894213	-1.5201583	-2.499576	0.648891	6.7862697	7.0358768	-0.78291565	Walking_Idle
12:16:37.529	10.898739	7.307327	-4.0894213	-1.5201583	-2.499576	0.648891	6.7862697	7.0358768	-0.78291565	Walking_Idle
12:16:37.551	10.898739	7.307327	-4.0894213	-1.5201583	-2.499576	0.648891	6.7862697	7.0358768	-0.78291565	Walking_Idle
12:16:37.574	4.3073006	3.1149516	-0.10774237	-1.8597994	-0.09215635	-0.47387934	6.9067025	6.94592	-0.470764	Walking_Idle
12:16:37.597	4.3073006	3.1149516	-0.10774237	-1.8597994	-0.09215635	-0.47387934	6.9067025	6.94592	-0.470764	Walking_Idle
12:16:37.620	4.3073006	3.1149516	-0.10774237	-1.8597994	-0.09215635	-0.47387934	6.9067025	6.94592	-0.470764	Walking_Idle
12:16:37.642	4.3073006	3.1149516	-0.10774237	-1.8597994	-0.09215635	-0.47387934	6.9067025	6.94592	-0.470764	Walking_Idle
12:16:37.665	4.3073006	3.1149516	-0.10774237	-1.8597994	-0.09215635	-0.47387934	6.9067025	6.94592	-0.470764	Walking_Idle
12:16:37.689	4.3073006	3.1149516	-0.10774237	-1.8597994	-0.09215635	-0.47387934	6.9067025	6.94592	-0.470764	Walking_Idle
12:16:37.712	4.3073006	3.1149516	-0.10774237	-1.8597994	-0.09215635	-0.47387934	6.9067025	6.94592	-0.470764	Walking_Idle
12:16:37.735	4.3073006	3.1149516	-0.10774237	-1.8597994	-0.09215635	-0.47387934	6.9067025	6.94592	-0.470764	Walking_Idle
12:16:37.758	4.0582957	3.5147953	0.7134939	-0.058968656	0.34155798	0.5474874	7.128759	6.700907	0.669865	Walking_Idle
12:16:37.781	4.0582957	3.5147953	0.7134939	-0.058968656	0.34155798	0.5474874	7.128759	6.700907	0.669865	Walking_Idle
12:16:37.804	4.0582957	3.5147953	0.7134939	-0.058968656	0.34155798	0.5474874	7.128759	6.700907	0.669865	Walking_Idle
12:16:37.826	4.0582957	3.5147953	0.7134939	-0.058968656	0.34155798	0.5474874	7.128759	6.700907	0.669865	Walking_Idle
12:16:37.848	4.0582957	3.5147953	0.7134939	-0.058968656	0.34155798	0.5474874	7.128759	6.700907	0.669865	Walking_Idle
12:16:37.871	4.0582957	3.5147953	0.7134939	-0.058968656	0.34155798	0.5474874	7.128759	6.700907	0.669865	Walking_Idle
12:16:37.894	4.0582957	3.5147953	0.7134939	-0.058968656	0.34155798	0.5474874	7.128759	6.700907	0.669865	Walking_Idle
12:16:37.917	4.0582957	3.5147953	0.7134939	-0.058968656	0.34155798	0.5474874	7.128759	6.700907	0.669865	Walking_Idle
12:16:37.941	12.591491	7.290567	1.5993756	1.1407707	0.6750904	1.011745	8.31442	4.9201703	1.683001	Walking_Idle
12:16:37.964	12.591491	7.290567	1.5993756	1.1407707	0.6750904	1.011745	8.31442	4.9201703	1.683001	Walking_Idle
12:16:37.987	12.591491	7.290567	1.5993756	1.1407707	0.6750904	1.011745	8.31442	4.9201703	1.683001	Walking_Idle
12:16:38.010	12.591491	7.290567	1.5993756	1.1407707	0.6750904	1.011745	8.31442	4.9201703	1.683001	Walking_Idle
12:16:38.033	12.591491	7.290567	1.5993756	1.1407707	0.6750904	1.011745	8.31442	4.9201703	1.683001	Walking_Idle
12:16:38.055	12.591491	7.290567	1.5993756	1.1407707	0.6750904	1.011745	8.31442	4.9201703	1.683001	Walking_Idle
12:16:38.078	12.591491	7.290567	1.5993756	1.1407707	0.6750904	1.011745	8.31442	4.9201703	1.683001	Walking_Idle
12:16:38.101	5.5571117	5.008823	-1.1037607	0.92208093	-0.7286779	-0.20998554	8.459893	4.8266644	1.1418378	Walking_Idle
12:16:38.123	5.5571117	5.008823	-1.1037607	0.92208093	-0.7286779	-0.20998554	8.459893	4.8266644	1.1418378	Walking_Idle
12:16:38.147	5.5571117	5.008823	-1.1037607	0.92208093	-0.7286779	-0.20998554	8.459893	4.8266644	1.1418378	Walking_Idle
12:16:38.169	5.5571117	5.008823	-1.1037607	0.92208093	-0.7286779	-0.20998554	8.459893	4.8266644	1.1418378	Walking_Idle
12:16:38.192	5.5571117	5.008823	-1.1037607	0.92208093	-0.7286779	-0.20998554	8.459893	4.8266644	1.1418378	Walking_Idle
12:16:38.215	5.5571117	5.008823	-1.1037607	0.92208093	-0.7286779	-0.20998554	8.459893	4.8266644	1.1418378	Walking_Idle
12:16:38.238	5.5571117	5.008823	-1.1037607	0.92208093	-0.7286779	-0.20998554	8.459893	4.8266644	1.1418378	Walking_Idle
12:16:38.259	5.5571117	5.008823	-1.1037607	0.92208093	-0.7286779	-0.20998554	8.459893	4.8266644	1.1418378	Walking_Idle
12:16:38.280	8.590658	6.2706056	-0.10774237	0.4346105	-1.0634321	-0.29000887	7.9450502	5.6676154	-0.96141756	Walking_Idle
12:16:38.301	8.590658	6.2706056	-0.10774237	0.4346105	-1.0634321	-0.29000887	7.9450502	5.6676154	-0.96141756	Walking_Idle
12:16:38.322	8.590658	6.2706056	-0.10774237	0.4346105	-1.0634321	-0.29000887	7.9450502	5.6676154	-0.96141756	Walking_Idle
12:16:38.343	8.590658	6.2706056	-0.10774237	0.4346105	-1.0634321	-0.29000887	7.9450502	5.6676154	-0.96141756	Walking_Idle
12:16:38.364	8.590658	6.2706056	-0.10774237	0.4346105	-1.0634321	-0.29000887	7.9450502	5.6676154	-0.96141756	Walking_Idle
12:16:38.386	8.590658	6.2706056	-0.10774237	0.4346105	-1.0634321	-0.29000887	7.9450502	5.6676154	-0.96141756	Walking_Idle
12:16:38.407	8.590658	6.2706056	-0.10774237	0.4346105	-1.0634321	-0.29000887	7.9450502	5.6676154	-0.96141756	Walking_Idle
12:16:38.428	8.590658	6.2706056	-0.10774237	0.4346105	-1.0634321	-0.29000887	7.9450502	5.6676154	-0.96141756	Walking_Idle
12:16:38.449	8.590658	6.2706056	-0.10774237	0.4346105	-1.0634321	-0.29000887	7.9450502	5.6676154	-0.96141756	Walking_Idle
12:16:38.471	6.969734	8.415876	-3.1341057	-1.8048215	2.3916218	-2.0645726	7.520694	6.289868	0.21627194	Walking_Idle
12:16:38.492	6.969734	8.415876	-3.1341057	-1.8048215	2.3916218	-2.0645726	7.520694	6.289868	0.21627194	Walking_Idle
12:16:38.513	6.969734	8.415876	-3.1341057	-1.8048215	2.3916218	-2.0645726	7.520694	6.289868	0.21627194	Walking_Idle
12:16:38.534	6.969734	8.415876	-3.1341057	-1.8048215	2.3916218	-2.0645726	7.520694	6.289868	0.21627194	Walking_Idle
12:16:38.556	6.969734	8.415876	-3.1341057	-1.8048215	2.3916218	-2.0645726	7.520694	6.289868	0.21627194	Walking_Idle
12:16:38.577	6.969734	8.415876	-3.1341057	-1.8048215	2.3916218	-2.0645726	7.520694	6.289868	0.21627194	Walking_Idle
12:16:38.598	6.969734	8.415876	-3.1341057	-1.8048215	2.3916218	-2.0645726	7.520694	6.289868	0.21627194	Walking_Idle
12:16:38.619	6.969734	8.415876	-3.1341057	-1.8048215	2.3916218	-2.0645726	7.520694	6.289868	0.21627194	Walking_Idle
12:16:38.640	5.36557	2.0159793	2.4804688	-1.0278009	1.1198003	-1.4341595	2.669418	7.3161287	5.959755	Walking_Idle
12:16:38.662	5.36557	2.0159793	2.4804688	-1.0278009	1.1198003	-1.4341595	2.669418	7.3161287	5.959755	Walking_Idle
12:16:38.683	5.36557	2.0159793	2.4804688	-1.0278009	1.1198003	-1.4341595	2.669418	7.3161287	5.959755	Walking_Idle
12:16:38.705	5.36557	2.0159793	2.4804688	-1.0278009	1.1198003	-1.4341595	2.669418	7.3161287	5.959755	Walking_Idle
12:16:38.726	5.36557	2.0159793	2.4804688	-1.0278009	1.1198003	-1.4341595	2.669418	7.3161287	5.959755	Walking_Idle
12:16:38.748	5.36557	2.0159793	2.4804688	-1.0278009	1.1198003	-1.4341595	2.669418	7.3161287	5.959755	Walking_Idle
12:16:38.771	5.36557	2.0159793	2.4804688	-1.0278009	1.1198003	-1.4341595	2.669418	7.3161287	5.959755	Walking_Idle
12:16:38.794	5.36557	2.0159793	2.4804688	-1.0278009	1.1198003	-1.4341595	2.669418	7.3161287	5.959755	Walking_Idle
12:16:38.818	5.36557	2.0159793	2.4804688	-1.0278009	1.1198003	-1.4341595	2.669418	7.3161287	5.959755	Walking_Idle
12:16:38.841	0.083799616	3.869148	6.3831367	-1.1566935	0.08927062	0.8889611	1.2759159	5.654443	7.910101	Walking_Idle
12:16:38.863	0.083799616	3.869148	6.3831367	-1.1566935	0.08927062	0.8889611	1.2759159	5.654443	7.910101	Walking_Idle
12:16:38.886	0.083799616	3.869148	6.3831367	-1.1566935	0.08927062	0.8889611	1.2759159	5.654443	7.910101	Walking_Idle
12:16:38.909	0.083799616	3.869148	6.3831367	-1.1566935	0.08927062	0.8889611	1.2759159	5.654443	7.910101	Walking_Idle
12:16:38.932	0.083799616	3.869148	6.3831367	-1.1566935	0.08927062	0.8889611	1.2759159	5.654443	7.910101	Walking_Idle
12:16:38.955	0.083799616	3.869148	6.3831367	-1.1566935	0.08927062	0.8889611	1.2759159	5.654443	7.910101	Walking_Idle
12:16:38.978	0.083799616	3.869148	6.3831367	-1.1566935	0.08927062	0.8889611	1.2759159	5.654443	7.910101	Walking_Idle
12:16:39.000	-1.5993756	4.6999617	11.135772	-1.1878476	2.1808734	2.0245595	0.44112158	3.9607842	8.960355	Walking_Idle
12:16:39.023	-1.5993756	4.6999617	11.135772	-1.1878476	2.1808734	2.0245595	0.44112158	3.9607842	8.960355	Walking_Idle
12:16:39.046	-1.5993756	4.6999617	11.135772	-1.1878476	2.1808734	2.0245595	0.44112158	3.9607842	8.960355	Walking_Idle
12:16:39.070	-1.5993756	4.6999617	11.135772	-1.1878476	2.1808734	2.0245595	0.44112158	3.9607842	8.960355	Walking_Idle
12:16:39.092	-1.5993756	4.6999617	11.135772	-1.1878476	2.1808734	2.0245595	0.44112158	3.9607842	8.960355	Walking_Idle
12:16:39.115	-1.5993756	4.6999617	11.135772	-1.1878476	2.1808734	2.0245595	0.44112158	3.9607842	8.960355	Walking_Idle
12:16:39.139	-1.5993756	4.6999617	11.135772	-1.1878476	2.1808734	2.0245595	0.44112158	3.9607842	8.960355	Walking_Idle
12:16:39.162	-1.5993756	4.6999617	11.135772	-1.1878476	2.1808734	2.0245595	0.44112158	3.9607842	8.960355	Walking_Idle
12:16:39.184	-0.7206767	1.8555629	9.170073	-0.05041654	0.8962236	1.3807075	0.10356142	2.849987	9.382815	Walking_Idle
12:16:39.207	-0.7206767	1.8555629	9.170073	-0.05041654	0.8962236	1.3807075	0.10356142	2.849987	9.382815	Walking_Idle
12:16:39.230	-0.7206767	1.8555629	9.170073	-0.05041654	0.8962236	1.3807075	0.10356142	2.849987	9.382815	Walking_Idle
12:16:39.253	-0.7206767	1.8555629	9.170073	-0.05041654	0.8962236	1.3807075	0.10356142	2.849987	9.382815	Walking_Idle
12:16:39.276	-0.7206767	1.8555629	9.170073	-0.05041654	0.8962236	1.3807075	0.10356142	2.849987	9.382815	Walking_Idle
12:16:39.299	-0.7206767	1.8555629	9.170073	-0.05041654	0.8962236	1.3807075	0.10356142	2.849987	9.382815	Walking_Idle
12:16:39.322	-0.7206767	1.8555629	9.170073	-0.05041654	0.8962236	1.3807075	0.10356142	2.849987	9.382815	Walking_Idle
12:16:39.344	-0.7206767	1.8555629	9.170073	-0.05041654	0.8962236	1.3807075	0.10356142	2.849987	9.382815	Walking_Idle
12:16:39.368	-0.7350424	2.1117504	5.834848	-0.17136785	-0.48555356	0.48762256	-0.62091535	2.6978664	9.407782	Walking_Idle
12:16:39.391	-0.7350424	2.1117504	5.834848	-0.17136785	-0.48555356	0.48762256	-0.62091535	2.6978664	9.407782	Walking_Idle
12:16:39.414	-0.7350424	2.1117504	5.834848	-0.17136785	-0.48555356	0.48762256	-0.62091535	2.6978664	9.407782	Walking_Idle
12:16:39.436	-0.7350424	2.1117504	5.834848	-0.17136785	-0.48555356	0.48762256	-0.62091535	2.6978664	9.407782	Walking_Idle
12:16:39.460	-0.7350424	2.1117504	5.834848	-0.17136785	-0.48555356	0.48762256	-0.62091535	2.6978664	9.407782	Walking_Idle
12:16:39.482	-0.7350424	2.1117504	5.834848	-0.17136785	-0.48555356	0.48762256	-0.62091535	2.6978664	9.407782	Walking_Idle
12:16:39.505	-0.7350424	2.1117504	5.834848	-0.17136785	-0.48555356	0.48762256	-0.62091535	2.6978664	9.407782	Walking_Idle
12:16:39.528	-0.7350424	2.1117504	5.834848	-0.17136785	-0.48555356	0.48762256	-0.62091535	2.6978664	9.407782	Walking_Idle
12:16:39.551	-0.43575802	3.7087317	7.3025384	-0.12249864	0.14119416	-0.019395582	-0.7968516	2.799222	9.364816	Walking_Idle
12:16:39.574	-0.43575802	3.7087317	7.3025384	-0.12249864	0.14119416	-0.019395582	-0.7968516	2.799222	9.364816	Walking_Idle
12:16:39.598	-0.43575802	3.7087317	7.3025384	-0.12249864	0.14119416	-0.019395582	-0.7968516	2.799222	9.364816	Walking_Idle
12:16:39.621	-0.43575802	3.7087317	7.3025384	-0.12249864	0.14119416	-0.019395582	-0.7968516	2.799222	9.364816	Walking_Idle
12:16:39.644	-0.43575802	3.7087317	7.3025384	-0.12249864	0.14119416	-0.019395582	-0.7968516	2.799222	9.364816	Walking_Idle
12:16:39.666	-0.43575802	3.7087317	7.3025384	-0.12249864	0.14119416	-0.019395582	-0.7968516	2.799222	9.364816	Walking_Idle
12:16:39.689	-0.43575802	3.7087317	7.3025384	-0.12249864	0.14119416	-0.019395582	-0.7968516	2.799222	9.364816	Walking_Idle
12:16:39.713	-0.43575802	3.7087317	7.3025384	-0.12249864	0.14119416	-0.019395582	-0.7968516	2.799222	9.364816	Walking_Idle
12:16:39.736	-6.0527267	4.304906	8.755863	1.0155433	1.1601174	-0.8556701	-3.0684907	3.5298407	8.6194515	Walking_Idle
12:16:39.759	-6.0527267	4.304906	8.755863	1.0155433	1.1601174	-0.8556701	-3.0684907	3.5298407	8.6194515	Walking_Idle
12:16:39.781	-6.0527267	4.304906	8.755863	1.0155433	1.1601174	-0.8556701	-3.0684907	3.5298407	8.6194515	Walking_Idle
12:16:39.804	-6.0527267	4.304906	8.755863	1.0155433	1.1601174	-0.8556701	-3.0684907	3.5298407	8.6194515	Walking_Idle
12:16:39.829	-6.0527267	4.304906	8.755863	1.0155433	1.1601174	-0.8556701	-3.0684907	3.5298407	8.6194515	Walking_Idle
12:16:39.850	-6.0527267	4.304906	8.755863	1.0155433	1.1601174	-0.8556701	-3.0684907	3.5298407	8.6194515	Walking_Idle
12:16:39.871	-6.0527267	4.304906	8.755863	1.0155433	1.1601174	-0.8556701	-3.0684907	3.5298407	8.6194515	Walking_Idle
12:16:39.894	-6.0527267	4.304906	8.755863	1.0155433	1.1601174	-0.8556701	-3.0684907	3.5298407	8.6194515	Walking_Idle
12:16:39.919	-5.585843	2.343995	2.6528566	0.02288729	0.42035958	-0.93630433	-5.155822	3.419614	7.608813	Walking_Idle
12:16:39.943	-5.585843	2.343995	2.6528566	0.02288729	0.42035958	-0.93630433	-5.155822	3.419614	7.608813	Walking_Idle
12:16:39.965	-5.585843	2.343995	2.6528566	0.02288729	0.42035958	-0.93630433	-5.155822	3.419614	7.608813	Walking_Idle
12:16:39.988	-5.585843	2.343995	2.6528566	0.02288729	0.42035958	-0.93630433	-5.155822	3.419614	7.608813	Walking_Idle
12:16:40.010	-5.585843	2.343995	2.6528566	0.02288729	0.42035958	-0.93630433	-5.155822	3.419614	7.608813	Walking_Idle
12:16:40.033	-5.585843	2.343995	2.6528566	0.02288729	0.42035958	-0.93630433	-5.155822	3.419614	7.608813	Walking_Idle
12:16:40.056	-5.585843	2.343995	2.6528566	0.02288729	0.42035958	-0.93630433	-5.155822	3.419614	7.608813	Walking_Idle
12:16:40.082	-8.159689	2.6935592	3.4477558	-0.9215104	4.01408	0.07651026	-7.733816	2.9129474	5.2794924	Walking_Idle
12:16:40.104	-8.159689	2.6935592	3.4477558	-0.9215104	4.01408	0.07651026	-7.733816	2.9129474	5.2794924	Walking_Idle
12:16:40.126	-8.159689	2.6935592	3.4477558	-0.9215104	4.01408	0.07651026	-7.733816	2.9129474	5.2794924	Walking_Idle
12:16:40.147	-8.159689	2.6935592	3.4477558	-0.9215104	4.01408	0.07651026	-7.733816	2.9129474	5.2794924	Walking_Idle
12:16:40.171	-8.159689	2.6935592	3.4477558	-0.9215104	4.01408	0.07651026	-7.733816	2.9129474	5.2794924	Walking_Idle
12:16:40.193	-8.159689	2.6935592	3.4477558	-0.9215104	4.01408	0.07651026	-7.733816	2.9129474	5.2794924	Walking_Idle
12:16:40.216	-8.159689	2.6935592	3.4477558	-0.9215104	4.01408	0.07651026	-7.733816	2.9129474	5.2794924	Walking_Idle
12:16:40.239	-8.159689	2.6935592	3.4477558	-0.9215104	4.01408	0.07651026	-7.733816	2.9129474	5.2794924	Walking_Idle
12:16:40.262	-11.229149	3.241848	2.1716073	-0.25749984	1.0825375	0.32940847	-9.339105	2.3956246	1.7922821	Walking_Idle
12:16:40.284	-11.229149	3.241848	2.1716073	-0.25749984	1.0825375	0.32940847	-9.339105	2.3956246	1.7922821	Walking_Idle
12:16:40.305	-11.229149	3.241848	2.1716073	-0.25749984	1.0825375	0.32940847	-9.339105	2.3956246	1.7922821	Walking_Idle
12:16:40.327	-11.229149	3.241848	2.1716073	-0.25749984	1.0825375	0.32940847	-9.339105	2.3956246	1.7922821	Walking_Idle
12:16:40.349	-11.229149	3.241848	2.1716073	-0.25749984	1.0825375	0.32940847	-9.339105	2.3956246	1.7922821	Walking_Idle
12:16:40.371	-11.229149	3.241848	2.1716073	-0.25749984	1.0825375	0.32940847	-9.339105	2.3956246	1.7922821	Walking_Idle
12:16:40.394	-11.229149	3.241848	2.1716073	-0.25749984	1.0825375	0.32940847	-9.339105	2.3956246	1.7922821	Walking_Idle
12:16:40.417	-11.229149	3.241848	2.1716073	-0.25749984	1.0825375	0.32940847	-9.339105	2.3956246	1.7922821	Walking_Idle
12:16:40.439	-13.13978	1.5514901	2.1596358	-0.71564883	-0.10498452	0.65561056	-9.288067	2.7376404	1.5515052	Walking_Idle
12:16:40.462	-13.13978	1.5514901	2.1596358	-0.71564883	-0.10498452	0.65561056	-9.288067	2.7376404	1.5515052	Walking_Idle
12:16:40.484	-13.13978	1.5514901	2.1596358	-0.71564883	-0.10498452	0.65561056	-9.288067	2.7376404	1.5515052	Walking_Idle
12:16:40.507	-13.13978	1.5514901	2.1596358	-0.71564883	-0.10498452	0.65561056	-9.288067	2.7376404	1.5515052	Walking_Idle
12:16:40.529	-13.13978	1.5514901	2.1596358	-0.71564883	-0.10498452	0.65561056	-9.288067	2.7376404	1.5515052	Walking_Idle
12:16:40.551	-13.13978	1.5514901	2.1596358	-0.71564883	-0.10498452	0.65561056	-9.288067	2.7376404	1.5515052	Walking_Idle
12:16:40.574	-13.13978	1.5514901	2.1596358	-0.71564883	-0.10498452	0.65561056	-9.288067	2.7376404	1.5515052	Walking_Idle
12:16:40.596	-13.13978	1.5514901	2.1596358	-0.71564883	-0.10498452	0.65561056	-9.288067	2.7376404	1.5515052	Walking_Idle
12:16:40.619	-7.099025	2.1931558	1.175589	1.4681945	-0.66453713	0.59146965	-8.497303	4.290783	2.3569448	Walking_Idle
12:16:40.641	-7.099025	2.1931558	1.175589	1.4681945	-0.66453713	0.59146965	-8.497303	4.290783	2.3569448	Walking_Idle
12:16:40.663	-7.099025	2.1931558	1.175589	1.4681945	-0.66453713	0.59146965	-8.497303	4.290783	2.3569448	Walking_Idle
12:16:40.686	-7.099025	2.1931558	1.175589	1.4681945	-0.66453713	0.59146965	-8.497303	4.290783	2.3569448	Walking_Idle
12:16:40.708	-7.099025	2.1931558	1.175589	1.4681945	-0.66453713	0.59146965	-8.497303	4.290783	2.3569448	Walking_Idle
12:16:40.733	-7.099025	2.1931558	1.175589	1.4681945	-0.66453713	0.59146965	-8.497303	4.290783	2.3569448	Walking_Idle
12:16:40.756	-7.099025	2.1931558	1.175589	1.4681945	-0.66453713	0.59146965	-8.497303	4.290783	2.3569448	Walking_Idle
12:16:40.778	-7.099025	2.1931558	1.175589	1.4681945	-0.66453713	0.59146965	-8.497303	4.290783	2.3569448	Walking_Idle
12:16:40.800	-5.6337285	4.381523	2.0854135	0.6887304	-0.63643724	0.24938513	-8.001032	5.0198693	2.6371589	Walking_Idle
12:16:40.823	-5.6337285	4.381523	2.0854135	0.6887304	-0.63643724	0.24938513	-8.001032	5.0198693	2.6371589	Walking_Idle
12:16:40.847	-5.6337285	4.381523	2.0854135	0.6887304	-0.63643724	0.24938513	-8.001032	5.0198693	2.6371589	Walking_Idle
12:16:40.869	-5.6337285	4.381523	2.0854135	0.6887304	-0.63643724	0.24938513	-8.001032	5.0198693	2.6371589	Walking_Idle
12:16:40.892	-5.6337285	4.381523	2.0854135	0.6887304	-0.63643724	0.24938513	-8.001032	5.0198693	2.6371589	Walking_Idle
12:16:40.915	-5.6337285	4.381523	2.0854135	0.6887304	-0.63643724	0.24938513	-8.001032	5.0198693	2.6371589	Walking_Idle
12:16:40.937	-5.6337285	4.381523	2.0854135	0.6887304	-0.63643724	0.24938513	-8.001032	5.0198693	2.6371589	Walking_Idle
12:16:40.961	-5.6337285	4.381523	2.0854135	0.6887304	-0.63643724	0.24938513	-8.001032	5.0198693	2.6371589	Walking_Idle
12:16:40.983	-10.063137	4.288146	2.6959534	0.83167285	0.25909117	-1.440879	-7.7664523	4.6293564	3.7975678	Walking_Idle
12:16:41.005	-10.063137	4.288146	2.6959534	0.83167285	0.25909117	-1.440879	-7.7664523	4.6293564	3.7975678	Walking_Idle
12:16:41.028	-10.063137	4.288146	2.6959534	0.83167285	0.25909117	-1.440879	-7.7664523	4.6293564	3.7975678	Walking_Idle
12:16:41.051	-10.063137	4.288146	2.6959534	0.83167285	0.25909117	-1.440879	-7.7664523	4.6293564	3.7975678	Walking_Idle
12:16:41.074	-10.063137	4.288146	2.6959534	0.83167285	0.25909117	-1.440879	-7.7664523	4.6293564	3.7975678	Walking_Idle
12:16:41.097	-10.063137	4.288146	2.6959534	0.83167285	0.25909117	-1.440879	-7.7664523	4.6293564	3.7975678	Walking_Idle
12:16:41.120	-10.063137	4.288146	2.6959534	0.83167285	0.25909117	-1.440879	-7.7664523	4.6293564	3.7975678	Walking_Idle
12:16:41.142	-10.063137	4.288146	2.6959534	0.83167285	0.25909117	-1.440879	-7.7664523	4.6293564	3.7975678	Walking_Idle
12:16:41.165	-9.601042	6.402291	-0.45730647	-0.492683	2.8015122	-0.32055214	-8.590026	3.6400342	3.0218728	Walking_Idle
12:16:41.188	-9.601042	6.402291	-0.45730647	-0.492683	2.8015122	-0.32055214	-8.590026	3.6400342	3.0218728	Walking_Idle
12:16:41.209	-9.601042	6.402291	-0.45730647	-0.492683	2.8015122	-0.32055214	-8.590026	3.6400342	3.0218728	Walking_Idle
12:16:41.231	-9.601042	6.402291	-0.45730647	-0.492683	2.8015122	-0.32055214	-8.590026	3.6400342	3.0218728	Walking_Idle
12:16:41.254	-9.601042	6.402291	-0.45730647	-0.492683	2.8015122	-0.32055214	-8.590026	3.6400342	3.0218728	Walking_Idle
12:16:41.276	-9.601042	6.402291	-0.45730647	-0.492683	2.8015122	-0.32055214	-8.590026	3.6400342	3.0218728	Walking_Idle
12:16:41.299	-9.601042	6.402291	-0.45730647	-0.492683	2.8015122	-0.32055214	-8.590026	3.6400342	3.0218728	Walking_Idle
12:16:41.322	-9.601042	6.402291	-0.45730647	-0.492683	2.8015122	-0.32055214	-8.590026	3.6400342	3.0218728	Walking_Idle
12:16:41.344	-9.098245	2.892284	2.3727264	-0.33691236	0.47228315	0.021532388	-8.647414	4.387512	1.4635984	Walking_Idle
12:16:41.366	-9.098245	2.892284	2.3727264	-0.33691236	0.47228315	0.021532388	-8.647414	4.387512	1.4635984	Walking_Idle
12:16:41.389	-9.098245	2.892284	2.3727264	-0.33691236	0.47228315	0.021532388	-8.647414	4.387512	1.4635984	Walking_Idle
12:16:41.412	-9.098245	2.892284	2.3727264	-0.33691236	0.47228315	0.021532388	-8.647414	4.387512	1.4635984	Walking_Idle
12:16:41.434	-9.098245	2.892284	2.3727264	-0.33691236	0.47228315	0.021532388	-8.647414	4.387512	1.4635984	Walking_Idle
12:16:41.456	-9.098245	2.892284	2.3727264	-0.33691236	0.47228315	0.021532388	-8.647414	4.387512	1.4635984	Walking_Idle
12:16:41.479	-9.098245	2.892284	2.3727264	-0.33691236	0.47228315	0.021532388	-8.647414	4.387512	1.4635984	Walking_Idle
12:16:41.501	-9.098245	2.892284	2.3727264	-0.33691236	0.47228315	0.021532388	-8.647414	4.387512	1.4635984	Walking_Idle
12:16:41.523	-10.716774	5.3871183	4.14449	0.17254928	0.20350243	0.4173731	-8.384095	4.8619075	1.4963386	Walking_Idle
12:16:41.545	-10.716774	5.3871183	4.14449	0.17254928	0.20350243	0.4173731	-8.384095	4.8619075	1.4963386	Walking_Idle
12:16:41.567	-10.716774	5.3871183	4.14449	0.17254928	0.20350243	0.4173731	-8.384095	4.8619075	1.4963386	Walking_Idle
12:16:41.589	-10.716774	5.3871183	4.14449	0.17254928	0.20350243	0.4173731	-8.384095	4.8619075	1.4963386	Walking_Idle
12:16:41.612	-10.716774	5.3871183	4.14449	0.17254928	0.20350243	0.4173731	-8.384095	4.8619075	1.4963386	Walking_Idle
12:16:41.635	-10.716774	5.3871183	4.14449	0.17254928	0.20350243	0.4173731	-8.384095	4.8619075	1.4963386	Walking_Idle
12:16:41.657	-10.716774	5.3871183	4.14449	0.17254928	0.20350243	0.4173731	-8.384095	4.8619075	1.4963386	Walking_Idle
12:16:41.680	-10.716774	5.3871183	4.14449	0.17254928	0.20350243	0.4173731	-8.384095	4.8619075	1.4963386	Walking_Idle
12:16:41.702	-10.039194	4.2594147	0.24182175	-0.7052641	0.81436765	-0.48426405	-8.405001	5.0352983	0.4146867	Walking_Idle
12:16:41.725	-10.039194	4.2594147	0.24182175	-0.7052641	0.81436765	-0.48426405	-8.405001	5.0352983	0.4146867	Walking_Idle
12:16:41.748	-10.039194	4.2594147	0.24182175	-0.7052641	0.81436765	-0.48426405	-8.405001	5.0352983	0.4146867	Walking_Idle
12:16:41.771	-10.039194	4.2594147	0.24182175	-0.7052641	0.81436765	-0.48426405	-8.405001	5.0352983	0.4146867	Walking_Idle
12:16:41.794	-10.039194	4.2594147	0.24182175	-0.7052641	0.81436765	-0.48426405	-8.405001	5.0352983	0.4146867	Walking_Idle
12:16:41.817	-10.039194	4.2594147	0.24182175	-0.7052641	0.81436765	-0.48426405	-8.405001	5.0352983	0.4146867	Walking_Idle
12:16:41.845	-10.039194	4.2594147	0.24182175	-0.7052641	0.81436765	-0.48426405	-8.405001	5.0352983	0.4146867	Walking_Idle
12:16:41.869	-10.039194	4.2594147	0.24182175	-0.7052641	0.81436765	-0.48426405	-8.405001	5.0352983	0.4146867	Walking_Idle
12:16:41.890	-6.8859344	4.520391	-1.951334	0.18293397	-0.3670457	0.027030176	-8.582651	4.736486	0.27180618	Walking_Idle
12:16:41.915	-6.8859344	4.520391	-1.951334	0.18293397	-0.3670457	0.027030176	-8.582651	4.736486	0.27180618	Walking_Idle
12:16:41.936	-6.8859344	4.520391	-1.951334	0.18293397	-0.3670457	0.027030176	-8.582651	4.736486	0.27180618	Walking_Idle
12:16:41.958	-6.8859344	4.520391	-1.951334	0.18293397	-0.3670457	0.027030176	-8.582651	4.736486	0.27180618	Walking_Idle
12:16:41.980	-6.8859344	4.520391	-1.951334	0.18293397	-0.3670457	0.027030176	-8.582651	4.736486	0.27180618	Walking_Idle
12:16:42.002	-6.8859344	4.520391	-1.951334	0.18293397	-0.3670457	0.027030176	-8.582651	4.736486	0.27180618	Walking_Idle
12:16:42.026	-6.8859344	4.520391	-1.951334	0.18293397	-0.3670457	0.027030176	-8.582651	4.736486	0.27180618	Walking_Idle
12:16:42.049	-6.8859344	4.520391	-1.951334	0.18293397	-0.3670457	0.027030176	-8.582651	4.736486	0.27180618	Walking_Idle
12:16:42.071	-9.715967	5.3488097	2.8946784	1.0949558	-0.27480504	-0.24480486	-8.698158	4.5004325	0.5080974	Walking_Idle
12:16:42.095	-9.715967	5.3488097	2.8946784	1.0949558	-0.27480504	-0.24480486	-8.698158	4.5004325	0.5080974	Walking_Idle
12:16:42.118	-9.715967	5.3488097	2.8946784	1.0949558	-0.27480504	-0.24480486	-8.698158	4.5004325	0.5080974	Walking_Idle
12:16:42.141	-9.715967	5.3488097	2.8946784	1.0949558	-0.27480504	-0.24480486	-8.698158	4.5004325	0.5080974	Walking_Idle
12:16:42.164	-9.715967	5.3488097	2.8946784	1.0949558	-0.27480504	-0.24480486	-8.698158	4.5004325	0.5080974	Walking_Idle
12:16:42.186	-9.715967	5.3488097	2.8946784	1.0949558	-0.27480504	-0.24480486	-8.698158	4.5004325	0.5080974	Walking_Idle
12:16:42.210	-9.715967	5.3488097	2.8946784	1.0949558	-0.27480504	-0.24480486	-8.698158	4.5004325	0.5080974	Walking_Idle
12:16:42.233	-9.715967	5.3488097	2.8946784	1.0949558	-0.27480504	-0.24480486	-8.698158	4.5004325	0.5080974	Walking_Idle
12:16:42.256	-11.0352125	4.120547	-3.0550947	1.7412512	-1.0017347	-1.0994054	-9.172915	3.4198027	0.5766764	Walking_Idle
12:16:42.279	-11.0352125	4.120547	-3.0550947	1.7412512	-1.0017347	-1.0994054	-9.172915	3.4198027	0.5766764	Walking_Idle
12:16:42.301	-11.0352125	4.120547	-3.0550947	1.7412512	-1.0017347	-1.0994054	-9.172915	3.4198027	0.5766764	Walking_Idle
12:16:42.324	-11.0352125	4.120547	-3.0550947	1.7412512	-1.0017347	-1.0994054	-9.172915	3.4198027	0.5766764	Walking_Idle
12:16:42.347	-11.0352125	4.120547	-3.0550947	1.7412512	-1.0017347	-1.0994054	-9.172915	3.4198027	0.5766764	Walking_Idle
12:16:42.370	-11.0352125	4.120547	-3.0550947	1.7412512	-1.0017347	-1.0994054	-9.172915	3.4198027	0.5766764	Walking_Idle
12:16:42.393	-11.0352125	4.120547	-3.0550947	1.7412512	-1.0017347	-1.0994054	-9.172915	3.4198027	0.5766764	Walking_Idle
12:16:42.415	-11.0352125	4.120547	-3.0550947	1.7412512	-1.0017347	-1.0994054	-9.172915	3.4198027	0.5766764	Walking_Idle
12:16:42.442	-9.440625	4.2665977	-1.1277034	1.4645293	-0.73356485	0.13393159	-9.308429	3.0013683	0.7176479	Walking_Idle
12:16:42.464	-9.440625	4.2665977	-1.1277034	1.4645293	-0.73356485	0.13393159	-9.308429	3.0013683	0.7176479	Walking_Idle
12:16:42.488	-9.440625	4.2665977	-1.1277034	1.4645293	-0.73356485	0.13393159	-9.308429	3.0013683	0.7176479	Walking_Idle
12:16:42.510	-9.440625	4.2665977	-1.1277034	1.4645293	-0.73356485	0.13393159	-9.308429	3.0013683	0.7176479	Walking_Idle
12:16:42.533	-9.440625	4.2665977	-1.1277034	1.4645293	-0.73356485	0.13393159	-9.308429	3.0013683	0.7176479	Walking_Idle
12:16:42.556	-9.440625	4.2665977	-1.1277034	1.4645293	-0.73356485	0.13393159	-9.308429	3.0013683	0.7176479	Walking_Idle
12:16:42.579	-9.440625	4.2665977	-1.1277034	1.4645293	-0.73356485	0.13393159	-9.308429	3.0013683	0.7176479	Walking_Idle
12:16:42.601	-8.219545	3.0862203	2.1548474	0.3723022	-1.8795481	0.6647735	-8.764618	4.211271	1.2714485	Walking_Idle
12:16:42.624	-8.219545	3.0862203	2.1548474	0.3723022	-1.8795481	0.6647735	-8.764618	4.211271	1.2714485	Walking_Idle
12:16:42.646	-8.219545	3.0862203	2.1548474	0.3723022	-1.8795481	0.6647735	-8.764618	4.211271	1.2714485	Walking_Idle
12:16:42.669	-8.219545	3.0862203	2.1548474	0.3723022	-1.8795481	0.6647735	-8.764618	4.211271	1.2714485	Walking_Idle
12:16:42.692	-8.219545	3.0862203	2.1548474	0.3723022	-1.8795481	0.6647735	-8.764618	4.211271	1.2714485	Walking_Idle
12:16:42.715	-8.219545	3.0862203	2.1548474	0.3723022	-1.8795481	0.6647735	-8.764618	4.211271	1.2714485	Walking_Idle
12:16:42.738	-8.219545	3.0862203	2.1548474	0.3723022	-1.8795481	0.6647735	-8.764618	4.211271	1.2714485	Walking_Idle
12:16:42.761	-8.219545	3.0862203	2.1548474	0.3723022	-1.8795481	0.6647735	-8.764618	4.211271	1.2714485	Walking_Idle
12:16:42.784	-7.407886	6.265817	6.5842557	-0.26360852	0.5040481	0.7661771	-8.155406	5.034767	2.0761874	Walking_Idle
12:16:42.806	-7.407886	6.265817	6.5842557	-0.26360852	0.5040481	0.7661771	-8.155406	5.034767	2.0761874	Walking_Idle
12:16:42.828	-7.407886	6.265817	6.5842557	-0.26360852	0.5040481	0.7661771	-8.155406	5.034767	2.0761874	Walking_Idle
12:16:42.850	-7.407886	6.265817	6.5842557	-0.26360852	0.5040481	0.7661771	-8.155406	5.034767	2.0761874	Walking_Idle
12:16:42.872	-7.407886	6.265817	6.5842557	-0.26360852	0.5040481	0.7661771	-8.155406	5.034767	2.0761874	Walking_Idle
12:16:42.895	-7.407886	6.265817	6.5842557	-0.26360852	0.5040481	0.7661771	-8.155406	5.034767	2.0761874	Walking_Idle
12:16:42.917	-7.407886	6.265817	6.5842557	-0.26360852	0.5040481	0.7661771	-8.155406	5.034767	2.0761874	Walking_Idle
12:16:42.940	-7.407886	6.265817	6.5842557	-0.26360852	0.5040481	0.7661771	-8.155406	5.034767	2.0761874	Walking_Idle
12:16:42.962	-10.920287	4.1971636	1.9824595	-1.1285938	0.0141342	-0.16783583	-8.468694	4.802426	1.1781112	Walking_Idle
12:16:42.983	-10.920287	4.1971636	1.9824595	-1.1285938	0.0141342	-0.16783583	-8.468694	4.802426	1.1781112	Walking_Idle
12:16:43.005	-10.920287	4.1971636	1.9824595	-1.1285938	0.0141342	-0.16783583	-8.468694	4.802426	1.1781112	Walking_Idle
12:16:43.028	-10.920287	4.1971636	1.9824595	-1.1285938	0.0141342	-0.16783583	-8.468694	4.802426	1.1781112	Walking_Idle
12:16:43.051	-10.920287	4.1971636	1.9824595	-1.1285938	0.0141342	-0.16783583	-8.468694	4.802426	1.1781112	Walking_Idle
12:16:43.074	-10.920287	4.1971636	1.9824595	-1.1285938	0.0141342	-0.16783583	-8.468694	4.802426	1.1781112	Walking_Idle
12:16:43.096	-10.920287	4.1971636	1.9824595	-1.1285938	0.0141342	-0.16783583	-8.468694	4.802426	1.1781112	Walking_Idle
12:16:43.120	-10.920287	4.1971636	1.9824595	-1.1285938	0.0141342	-0.16783583	-8.468694	4.802426	1.1781112	Walking_Idle
12:16:43.143	-5.8420305	2.3751206	1.838803	-0.09745316	-0.3707109	-0.41340366	-8.807306	3.7536862	2.1240246	Walking_Idle
12:16:43.166	-5.8420305	2.3751206	1.838803	-0.09745316	-0.3707109	-0.41340366	-8.807306	3.7536862	2.1240246	Walking_Idle
12:16:43.189	-5.8420305	2.3751206	1.838803	-0.09745316	-0.3707109	-0.41340366	-8.807306	3.7536862	2.1240246	Walking_Idle
12:16:43.211	-5.8420305	2.3751206	1.838803	-0.09745316	-0.3707109	-0.41340366	-8.807306	3.7536862	2.1240246	Walking_Idle
12:16:43.232	-5.8420305	2.3751206	1.838803	-0.09745316	-0.3707109	-0.41340366	-8.807306	3.7536862	2.1240246	Walking_Idle
12:16:43.255	-5.8420305	2.3751206	1.838803	-0.09745316	-0.3707109	-0.41340366	-8.807306	3.7536862	2.1240246	Walking_Idle
12:16:43.277	-5.8420305	2.3751206	1.838803	-0.09745316	-0.3707109	-0.41340366	-8.807306	3.7536862	2.1240246	Walking_Idle
12:16:43.298	-5.8420305	2.3751206	1.838803	-0.09745316	-0.3707109	-0.41340366	-8.807306	3.7536862	2.1240246	Walking_Idle
12:16:43.319	-9.93624	2.8084843	5.497255	0.54823136	-0.71768236	-0.26496342	-8.7852545	3.1563673	3.0044696	Walking_Idle
12:16:43.340	-9.93624	2.8084843	5.497255	0.54823136	-0.71768236	-0.26496342	-8.7852545	3.1563673	3.0044696	Walking_Idle
12:16:43.361	-9.93624	2.8084843	5.497255	0.54823136	-0.71768236	-0.26496342	-8.7852545	3.1563673	3.0044696	Walking_Idle
12:16:43.382	-9.93624	2.8084843	5.497255	0.54823136	-0.71768236	-0.26496342	-8.7852545	3.1563673	3.0044696	Walking_Idle
12:16:43.403	-9.93624	2.8084843	5.497255	0.54823136	-0.71768236	-0.26496342	-8.7852545	3.1563673	3.0044696	Walking_Idle
12:16:43.424	-9.93624	2.8084843	5.497255	0.54823136	-0.71768236	-0.26496342	-8.7852545	3.1563673	3.0044696	Walking_Idle
12:16:43.445	-9.93624	2.8084843	5.497255	0.54823136	-0.71768236	-0.26496342	-8.7852545	3.1563673	3.0044696	Walking_Idle
12:16:43.466	-9.93624	2.8084843	5.497255	0.54823136	-0.71768236	-0.26496342	-8.7852545	3.1563673	3.0044696	Walking_Idle
12:16:43.488	-9.93624	2.8084843	5.497255	0.54823136	-0.71768236	-0.26496342	-8.7852545	3.1563673	3.0044696	Walking_Idle
12:16:43.509	-9.802161	2.8443985	3.3160706	1.6459563	-0.94981116	-0.1983791	-8.407636	3.414285	3.7181299	Walking_Idle
12:16:43.530	-9.802161	2.8443985	3.3160706	1.6459563	-0.94981116	-0.1983791	-8.407636	3.414285	3.7181299	Walking_Idle
12:16:43.552	-9.802161	2.8443985	3.3160706	1.6459563	-0.94981116	-0.1983791	-8.407636	3.414285	3.7181299	Walking_Idle
12:16:43.573	-9.802161	2.8443985	3.3160706	1.6459563	-0.94981116	-0.1983791	-8.407636	3.414285	3.7181299	Walking_Idle
12:16:43.594	-9.802161	2.8443985	3.3160706	1.6459563	-0.94981116	-0.1983791	-8.407636	3.414285	3.7181299	Walking_Idle
12:16:43.615	-9.802161	2.8443985	3.3160706	1.6459563	-0.94981116	-0.1983791	-8.407636	3.414285	3.7181299	Walking_Idle
12:16:43.636	-9.802161	2.8443985	3.3160706	1.6459563	-0.94981116	-0.1983791	-8.407636	3.414285	3.7181299	Walking_Idle
12:16:43.658	-9.802161	2.8443985	3.3160706	1.6459563	-0.94981116	-0.1983791	-8.407636	3.414285	3.7181299	Walking_Idle
12:16:43.679	-6.2322974	3.083826	2.4637089	0.5616704	0.008025548	0.9830343	-8.036479	4.6163983	3.205296	Walking_Idle
12:16:43.700	-6.2322974	3.083826	2.4637089	0.5616704	0.008025548	0.9830343	-8.036479	4.6163983	3.205296	Walking_Idle
12:16:43.721	-6.2322974	3.083826	2.4637089	0.5616704	0.008025548	0.9830343	-8.036479	4.6163983	3.205296	Walking_Idle
12:16:43.742	-6.2322974	3.083826	2.4637089	0.5616704	0.008025548	0.9830343	-8.036479	4.6163983	3.205296	Walking_Idle
12:16:43.763	-6.2322974	3.083826	2.4637089	0.5616704	0.008025548	0.9830343	-8.036479	4.6163983	3.205296	Walking_Idle
12:16:43.786	-6.2322974	3.083826	2.4637089	0.5616704	0.008025548	0.9830343	-8.036479	4.6163983	3.205296	Walking_Idle
12:16:43.809	-6.2322974	3.083826	2.4637089	0.5616704	0.008025548	0.9830343	-8.036479	4.6163983	3.205296	Walking_Idle
12:16:43.832	-6.2322974	3.083826	2.4637089	0.5616704	0.008025548	0.9830343	-8.036479	4.6163983	3.205296	Walking_Idle
12:16:43.854	-6.2322974	3.083826	2.4637089	0.5616704	0.008025548	0.9830343	-8.036479	4.6163983	3.205296	Walking_Idle
12:16:43.879	-5.978504	7.0702934	2.2123098	0.13895169	0.22549358	0.2915348	-7.214567	6.1283	2.5620866	Walking_Idle
12:16:43.901	-5.978504	7.0702934	2.2123098	0.13895169	0.22549358	0.2915348	-7.214567	6.1283	2.5620866	Walking_Idle
12:16:43.924	-5.978504	7.0702934	2.2123098	0.13895169	0.22549358	0.2915348	-7.214567	6.1283	2.5620866	Walking_Idle
12:16:43.947	-5.978504	7.0702934	2.2123098	0.13895169	0.22549358	0.2915348	-7.214567	6.1283	2.5620866	Walking_Idle
12:16:43.970	-5.978504	7.0702934	2.2123098	0.13895169	0.22549358	0.2915348	-7.214567	6.1283	2.5620866	Walking_Idle
12:16:43.994	-5.978504	7.0702934	2.2123098	0.13895169	0.22549358	0.2915348	-7.214567	6.1283	2.5620866	Walking_Idle
12:16:44.017	-5.978504	7.0702934	2.2123098	0.13895169	0.22549358	0.2915348	-7.214567	6.1283	2.5620866	Walking_Idle
12:16:44.040	-11.430268	8.334471	2.7294734	-1.1255394	0.94264936	0.18890947	-7.3591075	6.072591	2.2665815	Walking_Idle
12:16:44.063	-11.430268	8.334471	2.7294734	-1.1255394	0.94264936	0.18890947	-7.3591075	6.072591	2.2665815	Walking_Idle
12:16:44.086	-11.430268	8.334471	2.7294734	-1.1255394	0.94264936	0.18890947	-7.3591075	6.072591	2.2665815	Walking_Idle
12:16:44.109	-11.430268	8.334471	2.7294734	-1.1255394	0.94264936	0.18890947	-7.3591075	6.072591	2.2665815	Walking_Idle
12:16:44.132	-11.430268	8.334471	2.7294734	-1.1255394	0.94264936	0.18890947	-7.3591075	6.072591	2.2665815	Walking_Idle
12:16:44.155	-11.430268	8.334471	2.7294734	-1.1255394	0.94264936	0.18890947	-7.3591075	6.072591	2.2665815	Walking_Idle
12:16:44.178	-11.430268	8.334471	2.7294734	-1.1255394	0.94264936	0.18890947	-7.3591075	6.072591	2.2665815	Walking_Idle
12:16:44.201	-11.430268	8.334471	2.7294734	-1.1255394	0.94264936	0.18890947	-7.3591075	6.072591	2.2665815	Walking_Idle
12:16:44.225	-7.0726876	4.2977233	1.7166951	-0.8298806	0.95731014	0.8822415	-7.059522	6.4828496	2.0750587	Walking_Idle
12:16:44.248	-7.0726876	4.2977233	1.7166951	-0.8298806	0.95731014	0.8822415	-7.059522	6.4828496	2.0750587	Walking_Idle
12:16:44.271	-7.0726876	4.2977233	1.7166951	-0.8298806	0.95731014	0.8822415	-7.059522	6.4828496	2.0750587	Walking_Idle
12:16:44.294	-7.0726876	4.2977233	1.7166951	-0.8298806	0.95731014	0.8822415	-7.059522	6.4828496	2.0750587	Walking_Idle
12:16:44.317	-7.0726876	4.2977233	1.7166951	-0.8298806	0.95731014	0.8822415	-7.059522	6.4828496	2.0750587	Walking_Idle
12:16:44.340	-7.0726876	4.2977233	1.7166951	-0.8298806	0.95731014	0.8822415	-7.059522	6.4828496	2.0750587	Walking_Idle
12:16:44.363	-7.0726876	4.2977233	1.7166951	-0.8298806	0.95731014	0.8822415	-7.059522	6.4828496	2.0750587	Walking_Idle
12:16:44.386	-7.0726876	4.2977233	1.7166951	-0.8298806	0.95731014	0.8822415	-7.059522	6.4828496	2.0750587	Walking_Idle
12:16:44.408	-4.453351	5.1045938	3.2969165	-0.2287892	-0.015798196	0.08506238	-6.878047	6.496878	2.579384	Walking_Idle
12:16:44.431	-4.453351	5.1045938	3.2969165	-0.2287892	-0.015798196	0.08506238	-6.878047	6.496878	2.579384	Walking_Idle
12:16:44.455	-4.453351	5.1045938	3.2969165	-0.2287892	-0.015798196	0.08506238	-6.878047	6.496878	2.579384	Walking_Idle
12:16:44.478	-4.453351	5.1045938	3.2969165	-0.2287892	-0.015798196	0.08506238	-6.878047	6.496878	2.579384	Walking_Idle
12:16:44.501	-4.453351	5.1045938	3.2969165	-0.2287892	-0.015798196	0.08506238	-6.878047	6.496878	2.579384	Walking_Idle
12:16:44.524	-4.453351	5.1045938	3.2969165	-0.2287892	-0.015798196	0.08506238	-6.878047	6.496878	2.579384	Walking_Idle
12:16:44.546	-4.453351	5.1045938	3.2969165	-0.2287892	-0.015798196	0.08506238	-6.878047	6.496878	2.579384	Walking_Idle
12:16:44.569	-4.453351	5.1045938	3.2969165	-0.2287892	-0.015798196	0.08506238	-6.878047	6.496878	2.579384	Walking_Idle
12:16:44.592	-8.344048	6.936214	5.0495257	0.8952029	-0.8594031	-1.0187712	-7.0752172	5.9213166	3.324065	Walking_Idle
12:16:44.614	-8.344048	6.936214	5.0495257	0.8952029	-0.8594031	-1.0187712	-7.0752172	5.9213166	3.324065	Walking_Idle
12:16:44.637	-8.344048	6.936214	5.0495257	0.8952029	-0.8594031	-1.0187712	-7.0752172	5.9213166	3.324065	Walking_Idle
12:16:44.660	-8.344048	6.936214	5.0495257	0.8952029	-0.8594031	-1.0187712	-7.0752172	5.9213166	3.324065	Walking_Idle
12:16:44.684	-8.344048	6.936214	5.0495257	0.8952029	-0.8594031	-1.0187712	-7.0752172	5.9213166	3.324065	Walking_Idle
12:16:44.707	-8.344048	6.936214	5.0495257	0.8952029	-0.8594031	-1.0187712	-7.0752172	5.9213166	3.324065	Walking_Idle
12:16:44.730	-8.344048	6.936214	5.0495257	0.8952029	-0.8594031	-1.0187712	-7.0752172	5.9213166	3.324065	Walking_Idle
12:16:44.753	-8.344048	6.936214	5.0495257	0.8952029	-0.8594031	-1.0187712	-7.0752172	5.9213166	3.324065	Walking_Idle
12:16:44.776	-11.0352125	5.7103453	3.7087317	1.5634894	-0.601618	-0.35231712	-7.5382433	5.0858383	3.6713996	Walking_Idle
12:16:44.800	-11.0352125	5.7103453	3.7087317	1.5634894	-0.601618	-0.35231712	-7.5382433	5.0858383	3.6713996	Walking_Idle
12:16:44.823	-11.0352125	5.7103453	3.7087317	1.5634894	-0.601618	-0.35231712	-7.5382433	5.0858383	3.6713996	Walking_Idle
12:16:44.846	-11.0352125	5.7103453	3.7087317	1.5634894	-0.601618	-0.35231712	-7.5382433	5.0858383	3.6713996	Walking_Idle
12:16:44.869	-11.0352125	5.7103453	3.7087317	1.5634894	-0.601618	-0.35231712	-7.5382433	5.0858383	3.6713996	Walking_Idle
12:16:44.891	-11.0352125	5.7103453	3.7087317	1.5634894	-0.601618	-0.35231712	-7.5382433	5.0858383	3.6713996	Walking_Idle
12:16:44.914	-11.0352125	5.7103453	3.7087317	1.5634894	-0.601618	-0.35231712	-7.5382433	5.0858383	3.6713996	Walking_Idle
12:16:44.937	-11.0352125	5.7103453	3.7087317	0.722328	-0.28213543	0.44425112	-7.1061354	6.110364	2.887287	Walking_Idle
12:16:44.959	-3.6608462	4.2737803	0.69912827	0.722328	-0.28213543	0.44425112	-7.1061354	6.110364	2.887287	Walking_Idle
12:16:44.981	-3.6608462	4.2737803	0.69912827	0.722328	-0.28213543	0.44425112	-7.1061354	6.110364	2.887287	Walking_Idle
12:16:45.004	-3.6608462	4.2737803	0.69912827	0.722328	-0.28213543	0.44425112	-7.1061354	6.110364	2.887287	Walking_Idle
12:16:45.028	-3.6608462	4.2737803	0.69912827	0.722328	-0.28213543	0.44425112	-7.1061354	6.110364	2.887287	Walking_Idle
12:16:45.050	-3.6608462	4.2737803	0.69912827	0.722328	-0.28213543	0.44425112	-7.1061354	6.110364	2.887287	Walking_Idle
12:16:45.073	-3.6608462	4.2737803	0.69912827	0.722328	-0.28213543	0.44425112	-7.1061354	6.110364	2.887287	Walking_Idle
12:16:45.095	-3.6608462	4.2737803	0.69912827	0.722328	-0.28213543	0.44425112	-7.1061354	6.110364	2.887287	Walking_Idle
12:16:45.117	-3.6608462	4.2737803	0.69912827	-0.09623144	0.18395475	-0.046273656	-6.8391886	6.683246	2.1747952	Walking_Idle
12:16:45.141	-7.5467544	8.245882	2.4637089	-0.09623144	0.18395475	-0.046273656	-6.8391886	6.683246	2.1747952	Walking_Idle
12:16:45.163	-7.5467544	8.245882	2.4637089	-0.09623144	0.18395475	-0.046273656	-6.8391886	6.683246	2.1747952	Walking_Idle
12:16:45.186	-7.5467544	8.245882	2.4637089	-0.09623144	0.18395475	-0.046273656	-6.8391886	6.683246	2.1747952	Walking_Idle
12:16:45.210	-7.5467544	8.245882	2.4637089	-0.09623144	0.18395475	-0.046273656	-6.8391886	6.683246	2.1747952	Walking_Idle
12:16:45.233	-7.5467544	8.245882	2.4637089	-0.09623144	0.18395475	-0.046273656	-6.8391886	6.683246	2.1747952	Walking_Idle
12:16:45.257	-7.5467544	8.245882	2.4637089	-0.09623144	0.18395475	-0.046273656	-6.8391886	6.683246	2.1747952	Walking_Idle
12:16:45.280	-7.5467544	8.245882	2.4637089	-0.09623144	0.18395475	-0.046273656	-6.8391886	6.683246	2.1747952	Walking_Idle
12:16:45.302	-8.336864	7.4174633	0.13886794	-0.96427095	0.40142277	1.0154102	-6.849228	6.6896067	2.1230567	Walking_Idle
12:16:45.324	-8.336864	7.4174633	0.13886794	-0.96427095	0.40142277	1.0154102	-6.849228	6.6896067	2.1230567	Walking_Idle
12:16:45.347	-8.336864	7.4174633	0.13886794	-0.96427095	0.40142277	1.0154102	-6.849228	6.6896067	2.1230567	Walking_Idle
12:16:45.371	-8.336864	7.4174633	0.13886794	-0.96427095	0.40142277	1.0154102	-6.849228	6.6896067	2.1230567	Walking_Idle
12:16:45.394	-8.336864	7.4174633	0.13886794	-0.96427095	0.40142277	1.0154102	-6.849228	6.6896067	2.1230567	Walking_Idle
12:16:45.416	-8.336864	7.4174633	0.13886794	-0.96427095	0.40142277	1.0154102	-6.849228	6.6896067	2.1230567	Walking_Idle
12:16:45.440	-8.336864	7.4174633	0.13886794	-0.96427095	0.40142277	1.0154102	-6.849228	6.6896067	2.1230567	Walking_Idle
12:16:45.463	-8.336864	7.4174633	0.13886794	-0.96427095	0.40142277	1.0154102	-6.849228	6.6896067	2.1230567	Walking_Idle
12:16:45.485	-4.1157584	4.1325183	2.6432793	-0.46336144	0.7679419	0.585361	-6.1837735	7.0367355	2.9009418	Walking_Idle
12:16:45.507	-4.1157584	4.1325183	2.6432793	-0.46336144	0.7679419	0.585361	-6.1837735	7.0367355	2.9009418	Walking_Idle
12:16:45.530	-4.1157584	4.1325183	2.6432793	-0.46336144	0.7679419	0.585361	-6.1837735	7.0367355	2.9009418	Walking_Idle
12:16:45.552	-4.1157584	4.1325183	2.6432793	-0.46336144	0.7679419	0.585361	-6.1837735	7.0367355	2.9009418	Walking_Idle
12:16:45.574	-4.1157584	4.1325183	2.6432793	-0.46336144	0.7679419	0.585361	-6.1837735	7.0367355	2.9009418	Walking_Idle
12:16:45.598	-4.1157584	4.1325183	2.6432793	-0.46336144	0.7679419	0.585361	-6.1837735	7.0367355	2.9009418	Walking_Idle
12:16:45.621	-4.1157584	4.1325183	2.6432793	-0.46336144	0.7679419	0.585361	-6.1837735	7.0367355	2.9009418	Walking_Idle
12:16:45.644	-4.1157584	4.1325183	2.6432793	-0.46336144	0.7679419	0.585361	-6.1837735	7.0367355	2.9009418	Walking_Idle
12:16:45.667	-5.4565525	6.7638264	3.6009893	-0.60508215	0.49610686	-0.26007646	-6.1941214	7.0185337	2.9228659	Walking_Idle
12:16:45.689	-5.4565525	6.7638264	3.6009893	-0.60508215	0.49610686	-0.26007646	-6.1941214	7.0185337	2.9228659	Walking_Idle
12:16:45.713	-5.4565525	6.7638264	3.6009893	-0.60508215	0.49610686	-0.26007646	-6.1941214	7.0185337	2.9228659	Walking_Idle
12:16:45.735	-5.4565525	6.7638264	3.6009893	-0.60508215	0.49610686	-0.26007646	-6.1941214	7.0185337	2.9228659	Walking_Idle
12:16:45.758	-5.4565525	6.7638264	3.6009893	-0.60508215	0.49610686	-0.26007646	-6.1941214	7.0185337	2.9228659	Walking_Idle
12:16:45.781	-5.4565525	6.7638264	3.6009893	-0.60508215	0.49610686	-0.26007646	-6.1941214	7.0185337	2.9228659	Walking_Idle
12:16:45.803	-5.4565525	6.7638264	3.6009893	-0.60508215	0.49610686	-0.26007646	-6.1941214	7.0185337	2.9228659	Walking_Idle
12:16:45.827	-5.4565525	6.7638264	3.6009893	-0.60508215	0.49610686	-0.26007646	-6.1941214	7.0185337	2.9228659	Walking_Idle
12:16:45.849	-7.8125186	7.965752	5.564295	0.45232555	-0.528925	-0.6278174	-6.4380026	6.5776396	3.3847928	Walking_Idle
12:16:45.872	-7.8125186	7.965752	5.564295	0.45232555	-0.528925	-0.6278174	-6.4380026	6.5776396	3.3847928	Walking_Idle
12:16:45.895	-7.8125186	7.965752	5.564295	0.45232555	-0.528925	-0.6278174	-6.4380026	6.5776396	3.3847928	Walking_Idle
12:16:45.918	-7.8125186	7.965752	5.564295	0.45232555	-0.528925	-0.6278174	-6.4380026	6.5776396	3.3847928	Walking_Idle
12:16:45.940	-7.8125186	7.965752	5.564295	0.45232555	-0.528925	-0.6278174	-6.4380026	6.5776396	3.3847928	Walking_Idle
12:16:45.963	-7.8125186	7.965752	5.564295	0.45232555	-0.528925	-0.6278174	-6.4380026	6.5776396	3.3847928	Walking_Idle
12:16:45.986	-7.8125186	7.965752	5.564295	0.45232555	-0.528925	-0.6278174	-6.4380026	6.5776396	3.3847928	Walking_Idle
12:16:46.009	-7.8125186	7.965752	5.564295	0.45232555	-0.528925	-0.6278174	-6.4380026	6.5776396	3.3847928	Walking_Idle
12:16:46.032	-8.945011	6.229903	-0.46927786	0.068702176	0.5932344	0.9592105	-6.7301326	6.579708	2.7537074	Walking_Idle
12:16:46.054	-8.945011	6.229903	-0.46927786	0.068702176	0.5932344	0.9592105	-6.7301326	6.579708	2.7537074	Walking_Idle
12:16:46.077	-8.945011	6.229903	-0.46927786	0.068702176	0.5932344	0.9592105	-6.7301326	6.579708	2.7537074	Walking_Idle
12:16:46.100	-8.945011	6.229903	-0.46927786	0.068702176	0.5932344	0.9592105	-6.7301326	6.579708	2.7537074	Walking_Idle
12:16:46.122	-8.945011	6.229903	-0.46927786	0.068702176	0.5932344	0.9592105	-6.7301326	6.579708	2.7537074	Walking_Idle
12:16:46.145	-8.945011	6.229903	-0.46927786	0.068702176	0.5932344	0.9592105	-6.7301326	6.579708	2.7537074	Walking_Idle
12:16:46.169	-8.945011	6.229903	-0.46927786	0.068702176	0.5932344	0.9592105	-6.7301326	6.579708	2.7537074	Walking_Idle
12:16:46.192	-8.945011	6.229903	-0.46927786	0.068702176	0.5932344	0.9592105	-6.7301326	6.579708	2.7537074	Walking_Idle
12:16:46.214	-1.1372806	7.1588817	1.56825	-0.21779363	0.5889584	2.6170988	-4.695852	8.421024	1.790412	Walking_Idle
12:16:46.237	-1.1372806	7.1588817	1.56825	-0.21779363	0.5889584	2.6170988	-4.695852	8.421024	1.790412	Walking_Idle
12:16:46.260	-1.1372806	7.1588817	1.56825	-0.21779363	0.5889584	2.6170988	-4.695852	8.421024	1.790412	Walking_Idle
12:16:46.284	-1.1372806	7.1588817	1.56825	-0.21779363	0.5889584	2.6170988	-4.695852	8.421024	1.790412	Walking_Idle
12:16:46.307	-1.1372806	7.1588817	1.56825	-0.21779363	0.5889584	2.6170988	-4.695852	8.421024	1.790412	Walking_Idle
12:16:46.330	-1.1372806	7.1588817	1.56825	-0.21779363	0.5889584	2.6170988	-4.695852	8.421024	1.790412	Walking_Idle
12:16:46.353	-1.1372806	7.1588817	1.56825	-0.21779363	0.5889584	2.6170988	-4.695852	8.421024	1.790412	Walking_Idle
12:16:46.375	-1.1372806	7.1588817	1.56825	-0.21779363	0.5889584	2.6170988	-4.695852	8.421024	1.790412	Walking_Idle
12:16:46.400	-1.2665714	7.3767605	7.6305537	-1.8634646	-0.07993905	1.2664757	-0.67883813	9.185058	3.3680923	Walking_Idle
12:16:46.423	-1.2665714	7.3767605	7.6305537	-1.8634646	-0.07993905	1.2664757	-0.67883813	9.185058	3.3680923	Walking_Idle
12:16:46.446	-1.2665714	7.3767605	7.6305537	-1.8634646	-0.07993905	1.2664757	-0.67883813	9.185058	3.3680923	Walking_Idle
12:16:46.469	-1.2665714	7.3767605	7.6305537	-1.8634646	-0.07993905	1.2664757	-0.67883813	9.185058	3.3680923	Walking_Idle
12:16:46.492	-1.2665714	7.3767605	7.6305537	-1.8634646	-0.07993905	1.2664757	-0.67883813	9.185058	3.3680923	Walking_Idle
12:16:46.514	-1.2665714	7.3767605	7.6305537	-1.8634646	-0.07993905	1.2664757	-0.67883813	9.185058	3.3680923	Walking_Idle
12:16:46.537	-1.2665714	7.3767605	7.6305537	-1.8634646	-0.07993905	1.2664757	-0.67883813	9.185058	3.3680923	Walking_Idle
12:16:46.559	-0.23224466	10.158908	-1.0774237	2.4443572	1.3641464	-0.97478884	0.29054612	8.596176	4.7107844	Walking_Idle
12:16:46.582	-0.23224466	10.158908	-1.0774237	2.4443572	1.3641464	-0.97478884	0.29054612	8.596176	4.7107844	Walking_Idle
12:16:46.605	-0.23224466	10.158908	-1.0774237	2.4443572	1.3641464	-0.97478884	0.29054612	8.596176	4.7107844	Walking_Idle
12:16:46.629	-0.23224466	10.158908	-1.0774237	2.4443572	1.3641464	-0.97478884	0.29054612	8.596176	4.7107844	Walking_Idle
12:16:46.652	-0.23224466	10.158908	-1.0774237	2.4443572	1.3641464	-0.97478884	0.29054612	8.596176	4.7107844	Walking_Idle
12:16:46.674	-0.23224466	10.158908	-1.0774237	2.4443572	1.3641464	-0.97478884	0.29054612	8.596176	4.7107844	Walking_Idle
12:16:46.697	-0.23224466	10.158908	-1.0774237	2.4443572	1.3641464	-0.97478884	0.29054612	8.596176	4.7107844	Walking_Idle
12:16:46.720	-0.23224466	10.158908	-1.0774237	2.4443572	1.3641464	-0.97478884	0.29054612	8.596176	4.7107844	Walking_Idle
12:16:46.743	-2.5379312	5.856396	-2.6456738	1.5005703	2.1937015	-1.3028235	-2.1581435	9.258023	2.4086456	Walking_Idle
12:16:46.765	-2.5379312	5.856396	-2.6456738	1.5005703	2.1937015	-1.3028235	-2.1581435	9.258023	2.4086456	Walking_Idle
12:16:46.788	-2.5379312	5.856396	-2.6456738	1.5005703	2.1937015	-1.3028235	-2.1581435	9.258023	2.4086456	Walking_Idle
12:16:46.811	-2.5379312	5.856396	-2.6456738	1.5005703	2.1937015	-1.3028235	-2.1581435	9.258023	2.4086456	Walking_Idle
12:16:46.834	-2.5379312	5.856396	-2.6456738	1.5005703	2.1937015	-1.3028235	-2.1581435	9.258023	2.4086456	Walking_Idle
12:16:46.857	-2.5379312	5.856396	-2.6456738	1.5005703	2.1937015	-1.3028235	-2.1581435	9.258023	2.4086456	Walking_Idle
12:16:46.880	-2.5379312	5.856396	-2.6456738	1.5005703	2.1937015	-1.3028235	-2.1581435	9.258023	2.4086456	Walking_Idle
12:16:46.903	-2.5379312	5.856396	-2.6456738	1.5005703	2.1937015	-1.3028235	-2.1581435	9.258023	2.4086456	Walking_Idle
12:16:46.926	-2.8779182	9.976943	5.138114	-0.14998758	1.1650043	-0.60338277	-3.3342614	9.148115	1.1682088	Walking_Idle
12:16:46.949	-2.8779182	9.976943	5.138114	-0.14998758	1.1650043	-0.60338277	-3.3342614	9.148115	1.1682088	Walking_Idle
12:16:46.973	-2.8779182	9.976943	5.138114	-0.14998758	1.1650043	-0.60338277	-3.3342614	9.148115	1.1682088	Walking_Idle
12:16:46.996	-2.8779182	9.976943	5.138114	-0.14998758	1.1650043	-0.60338277	-3.3342614	9.148115	1.1682088	Walking_Idle
12:16:47.019	-2.8779182	9.976943	5.138114	-0.14998758	1.1650043	-0.60338277	-3.3342614	9.148115	1.1682088	Walking_Idle
12:16:47.042	-2.8779182	9.976943	5.138114	-0.14998758	1.1650043	-0.60338277	-3.3342614	9.148115	1.1682088	Walking_Idle
12:16:47.065	-2.8779182	9.976943	5.138114	-0.14998758	1.1650043	-0.60338277	-3.3342614	9.148115	1.1682088	Walking_Idle
12:16:47.087	-2.8779182	9.976943	5.138114	-0.14998758	1.1650043	-0.60338277	-3.3342614	9.148115	1.1682088	Walking_Idle
12:16:47.110	-7.6688623	10.324113	-0.52913475	0.58060724	0.93409723	-0.71944714	-4.37297	8.775392	0.19947073	Walking_Idle
12:16:47.132	-7.6688623	10.324113	-0.52913475	0.58060724	0.93409723	-0.71944714	-4.37297	8.775392	0.19947073	Walking_Idle
12:16:47.155	-7.6688623	10.324113	-0.52913475	0.58060724	0.93409723	-0.71944714	-4.37297	8.775392	0.19947073	Walking_Idle
12:16:47.178	-7.6688623	10.324113	-0.52913475	0.58060724	0.93409723	-0.71944714	-4.37297	8.775392	0.19947073	Walking_Idle
12:16:47.201	-7.6688623	10.324113	-0.52913475	0.58060724	0.93409723	-0.71944714	-4.37297	8.775392	0.19947073	Walking_Idle
12:16:47.223	-7.6688623	10.324113	-0.52913475	0.58060724	0.93409723	-0.71944714	-4.37297	8.775392	0.19947073	Walking_Idle
12:16:47.246	-7.6688623	10.324113	-0.52913475	0.58060724	0.93409723	-0.71944714	-4.37297	8.775392	0.19947073	Walking_Idle
12:16:47.268	-7.6688623	10.324113	-0.52913475	0.58060724	0.93409723	-0.71944714	-4.37297	8.775392	0.19947073	Walking_Idle
12:16:47.290	-3.3136764	6.2777886	-0.6656084	-0.23734131	-1.2002659	0.4589119	-4.647637	8.5712	-1.0507108	Walking_Idle
12:16:47.314	-3.3136764	6.2777886	-0.6656084	-0.23734131	-1.2002659	0.4589119	-4.647637	8.5712	-1.0507108	Walking_Idle
12:16:47.337	-3.3136764	6.2777886	-0.6656084	-0.23734131	-1.2002659	0.4589119	-4.647637	8.5712	-1.0507108	Walking_Idle
12:16:47.360	-3.3136764	6.2777886	-0.6656084	-0.23734131	-1.2002659	0.4589119	-4.647637	8.5712	-1.0507108	Walking_Idle
12:16:47.382	-3.3136764	6.2777886	-0.6656084	-0.23734131	-1.2002659	0.4589119	-4.647637	8.5712	-1.0507108	Walking_Idle
12:16:47.405	-3.3136764	6.2777886	-0.6656084	-0.23734131	-1.2002659	0.4589119	-4.647637	8.5712	-1.0507108	Walking_Idle
12:16:47.428	-3.3136764	6.2777886	-0.6656084	-0.23734131	-1.2002659	0.4589119	-4.647637	8.5712	-1.0507108	Walking_Idle
12:16:47.451	-3.3136764	6.2777886	-0.6656084	-0.23734131	-1.2002659	0.4589119	-4.647637	8.5712	-1.0507108	Walking_Idle
12:16:47.473	-3.5243726	8.308133	1.3096683	1.3631256	-1.1703335	0.45707932	-4.083553	8.904989	-0.4425582	Walking_Idle
12:16:47.495	-3.5243726	8.308133	1.3096683	1.3631256	-1.1703335	0.45707932	-4.083553	8.904989	-0.4425582	Walking_Idle
12:16:47.518	-3.5243726	8.308133	1.3096683	1.3631256	-1.1703335	0.45707932	-4.083553	8.904989	-0.4425582	Walking_Idle
12:16:47.541	-3.5243726	8.308133	1.3096683	1.3631256	-1.1703335	0.45707932	-4.083553	8.904989	-0.4425582	Walking_Idle
12:16:47.564	-3.5243726	8.308133	1.3096683	1.3631256	-1.1703335	0.45707932	-4.083553	8.904989	-0.4425582	Walking_Idle
12:16:47.586	-3.5243726	8.308133	1.3096683	1.3631256	-1.1703335	0.45707932	-4.083553	8.904989	-0.4425582	Walking_Idle
12:16:47.609	-3.5243726	8.308133	1.3096683	1.3631256	-1.1703335	0.45707932	-4.083553	8.904989	-0.4425582	Walking_Idle
12:16:47.631	-3.5243726	8.308133	1.3096683	1.3631256	-1.1703335	0.45707932	-4.083553	8.904989	-0.4425582	Walking_Idle
12:16:47.655	-0.6344828	9.931452	3.232271	-2.3936956	-2.3297558	1.1913394	-2.01833	9.190589	2.7621717	Walking_Idle
12:16:47.678	-0.6344828	9.931452	3.232271	-2.3936956	-2.3297558	1.1913394	-2.01833	9.190589	2.7621717	Walking_Idle
12:16:47.701	-0.6344828	9.931452	3.232271	-2.3936956	-2.3297558	1.1913394	-2.01833	9.190589	2.7621717	Walking_Idle
12:16:47.724	-0.6344828	9.931452	3.232271	-2.3936956	-2.3297558	1.1913394	-2.01833	9.190589	2.7621717	Walking_Idle
12:16:47.746	-0.6344828	9.931452	3.232271	-2.3936956	-2.3297558	1.1913394	-2.01833	9.190589	2.7621717	Walking_Idle
12:16:47.769	-0.6344828	9.931452	3.232271	-2.3936956	-2.3297558	1.1913394	-2.01833	9.190589	2.7621717	Walking_Idle
12:16:47.792	-0.6344828	9.931452	3.232271	-2.3936956	-2.3297558	1.1913394	-2.01833	9.190589	2.7621717	Walking_Idle
12:16:47.816	-0.6344828	9.931452	3.232271	-2.3936956	-2.3297558	1.1913394	-2.01833	9.190589	2.7621717	Walking_Idle
12:16:47.838	-1.8435916	10.156514	5.715134	-0.5610999	0.19250685	0.06551468	-1.2758446	8.693989	4.353966	Walking_Idle
12:16:47.861	-1.8435916	10.156514	5.715134	-0.5610999	0.19250685	0.06551468	-1.2758446	8.693989	4.353966	Walking_Idle
12:16:47.885	-1.8435916	10.156514	5.715134	-0.5610999	0.19250685	0.06551468	-1.2758446	8.693989	4.353966	Walking_Idle
12:16:47.908	-1.8435916	10.156514	5.715134	-0.5610999	0.19250685	0.06551468	-1.2758446	8.693989	4.353966	Walking_Idle
12:16:47.931	-1.8435916	10.156514	5.715134	-0.5610999	0.19250685	0.06551468	-1.2758446	8.693989	4.353966	Walking_Idle
12:16:47.954	-1.8435916	10.156514	5.715134	-0.5610999	0.19250685	0.06551468	-1.2758446	8.693989	4.353966	Walking_Idle
12:16:47.977	-1.8435916	10.156514	5.715134	-0.5610999	0.19250685	0.06551468	-1.2758446	8.693989	4.353966	Walking_Idle
12:16:48.000	1.4676905	6.2322974	3.4836698	0.019222097	-1.993169	0.63178676	-0.29337725	8.547298	4.7987447	Walking_Idle
12:16:48.023	1.4676905	6.2322974	3.4836698	0.019222097	-1.993169	0.63178676	-0.29337725	8.547298	4.7987447	Walking_Idle
12:16:48.046	1.4676905	6.2322974	3.4836698	0.019222097	-1.993169	0.63178676	-0.29337725	8.547298	4.7987447	Walking_Idle
12:16:48.069	1.4676905	6.2322974	3.4836698	0.019222097	-1.993169	0.63178676	-0.29337725	8.547298	4.7987447	Walking_Idle
12:16:48.092	1.4676905	6.2322974	3.4836698	0.019222097	-1.993169	0.63178676	-0.29337725	8.547298	4.7987447	Walking_Idle
12:16:48.114	1.4676905	6.2322974	3.4836698	0.019222097	-1.993169	0.63178676	-0.29337725	8.547298	4.7987447	Walking_Idle
12:16:48.136	1.4676905	6.2322974	3.4836698	0.019222097	-1.993169	0.63178676	-0.29337725	8.547298	4.7987447	Walking_Idle
12:16:48.159	1.4676905	6.2322974	3.4836698	0.019222097	-1.993169	0.63178676	-0.29337725	8.547298	4.7987447	Walking_Idle
12:16:48.182	3.0910087	6.9290314	5.193182	-0.67777514	-1.1733878	0.9952516	3.0185242	7.4451466	5.623934	Walking_Idle
12:16:48.205	3.0910087	6.9290314	5.193182	-0.67777514	-1.1733878	0.9952516	3.0185242	7.4451466	5.623934	Walking_Idle
12:16:48.229	3.0910087	6.9290314	5.193182	-0.67777514	-1.1733878	0.9952516	3.0185242	7.4451466	5.623934	Walking_Idle
12:16:48.252	3.0910087	6.9290314	5.193182	-0.67777514	-1.1733878	0.9952516	3.0185242	7.4451466	5.623934	Walking_Idle
12:16:48.274	3.0910087	6.9290314	5.193182	-0.67777514	-1.1733878	0.9952516	3.0185242	7.4451466	5.623934	Walking_Idle
12:16:48.297	3.0910087	6.9290314	5.193182	-0.67777514	-1.1733878	0.9952516	3.0185242	7.4451466	5.623934	Walking_Idle
12:16:48.320	3.0910087	6.9290314	5.193182	-0.67777514	-1.1733878	0.9952516	3.0185242	7.4451466	5.623934	Walking_Idle
12:16:48.344	3.0910087	6.9290314	5.193182	-0.67777514	-1.1733878	0.9952516	3.0185242	7.4451466	5.623934	Walking_Idle
12:16:48.367	5.6935854	5.437398	9.687236	-1.0418508	-0.1422473	0.35628653	3.9078689	6.013695	6.688368	Walking_Idle
12:16:48.390	5.6935854	5.437398	9.687236	-1.0418508	-0.1422473	0.35628653	3.9078689	6.013695	6.688368	Walking_Idle
12:16:48.413	5.6935854	5.437398	9.687236	-1.0418508	-0.1422473	0.35628653	3.9078689	6.013695	6.688368	Walking_Idle
12:16:48.436	5.6935854	5.437398	9.687236	-1.0418508	-0.1422473	0.35628653	3.9078689	6.013695	6.688368	Walking_Idle
12:16:48.459	5.6935854	5.437398	9.687236	-1.0418508	-0.1422473	0.35628653	3.9078689	6.013695	6.688368	Walking_Idle
12:16:48.482	5.6935854	5.437398	9.687236	-1.0418508	-0.1422473	0.35628653	3.9078689	6.013695	6.688368	Walking_Idle
12:16:48.505	5.6935854	5.437398	9.687236	-1.0418508	-0.1422473	0.35628653	3.9078689	6.013695	6.688368	Walking_Idle
12:16:48.527	5.6935854	5.437398	9.687236	-1.0418508	-0.1422473	0.35628653	3.9078689	6.013695	6.688368	Walking_Idle
12:16:48.551	2.3751206	4.6305275	6.229903	0.04671103	-0.3951455	-0.35353887	3.709456	5.660205	7.097345	Walking_Idle
12:16:48.574	2.3751206	4.6305275	6.229903	0.04671103	-0.3951455	-0.35353887	3.709456	5.660205	7.097345	Walking_Idle
12:16:48.597	2.3751206	4.6305275	6.229903	0.04671103	-0.3951455	-0.35353887	3.709456	5.660205	7.097345	Walking_Idle
12:16:48.620	2.3751206	4.6305275	6.229903	0.04671103	-0.3951455	-0.35353887	3.709456	5.660205	7.097345	Walking_Idle
12:16:48.643	2.3751206	4.6305275	6.229903	0.04671103	-0.3951455	-0.35353887	3.709456	5.660205	7.097345	Walking_Idle
12:16:48.665	2.3751206	4.6305275	6.229903	0.04671103	-0.3951455	-0.35353887	3.709456	5.660205	7.097345	Walking_Idle
12:16:48.689	2.3751206	4.6305275	6.229903	0.04671103	-0.3951455	-0.35353887	3.709456	5.660205	7.097345	Walking_Idle
12:16:48.711	2.3751206	4.6305275	6.229903	0.04671103	-0.3951455	-0.35353887	3.709456	5.660205	7.097345	Walking_Idle
12:16:48.734	2.988055	3.9337935	4.312089	0.6600197	-0.04511973	-0.126297	3.9442945	5.908466	6.7603927	Walking_Idle
12:16:48.757	2.988055	3.9337935	4.312089	0.6600197	-0.04511973	-0.126297	3.9442945	5.908466	6.7603927	Walking_Idle
12:16:48.780	2.988055	3.9337935	4.312089	0.6600197	-0.04511973	-0.126297	3.9442945	5.908466	6.7603927	Walking_Idle
12:16:48.804	2.988055	3.9337935	4.312089	0.6600197	-0.04511973	-0.126297	3.9442945	5.908466	6.7603927	Walking_Idle
12:16:48.827	2.988055	3.9337935	4.312089	0.6600197	-0.04511973	-0.126297	3.9442945	5.908466	6.7603927	Walking_Idle
12:16:48.850	2.988055	3.9337935	4.312089	0.6600197	-0.04511973	-0.126297	3.9442945	5.908466	6.7603927	Walking_Idle
12:16:48.873	2.988055	3.9337935	4.312089	0.6600197	-0.04511973	-0.126297	3.9442945	5.908466	6.7603927	Walking_Idle
12:16:48.896	5.774991	7.5515428	9.948212	0.35947403	0.16257444	-0.1983791	4.273612	5.7007537	6.738545	Walking_Idle
12:16:48.919	5.774991	7.5515428	9.948212	0.35947403	0.16257444	-0.1983791	4.273612	5.7007537	6.738545	Walking_Idle
12:16:48.942	5.774991	7.5515428	9.948212	0.35947403	0.16257444	-0.1983791	4.273612	5.7007537	6.738545	Walking_Idle
12:16:48.965	5.774991	7.5515428	9.948212	0.35947403	0.16257444	-0.1983791	4.273612	5.7007537	6.738545	Walking_Idle
12:16:48.988	5.774991	7.5515428	9.948212	0.35947403	0.16257444	-0.1983791	4.273612	5.7007537	6.738545	Walking_Idle
12:16:49.011	5.774991	7.5515428	9.948212	0.35947403	0.16257444	-0.1983791	4.273612	5.7007537	6.738545	Walking_Idle
12:16:49.033	5.774991	7.5515428	9.948212	0.35947403	0.16257444	-0.1983791	4.273612	5.7007537	6.738545	Walking_Idle
12:16:49.056	5.774991	7.5515428	9.948212	0.35947403	0.16257444	-0.1983791	4.273612	5.7007537	6.738545	Walking_Idle
12:16:49.079	3.4980354	5.8444247	6.404685	0.32709816	0.1790678	-0.9137023	3.3389602	6.4098415	6.6283937	Walking_Idle
12:16:49.102	3.4980354	5.8444247	6.404685	0.32709816	0.1790678	-0.9137023	3.3389602	6.4098415	6.6283937	Walking_Idle
12:16:49.125	3.4980354	5.8444247	6.404685	0.32709816	0.1790678	-0.9137023	3.3389602	6.4098415	6.6283937	Walking_Idle
12:16:49.147	3.4980354	5.8444247	6.404685	0.32709816	0.1790678	-0.9137023	3.3389602	6.4098415	6.6283937	Walking_Idle
12:16:49.170	3.4980354	5.8444247	6.404685	0.32709816	0.1790678	-0.9137023	3.3389602	6.4098415	6.6283937	Walking_Idle
12:16:49.193	3.4980354	5.8444247	6.404685	0.32709816	0.1790678	-0.9137023	3.3389602	6.4098415	6.6283937	Walking_Idle
12:16:49.216	3.4980354	5.8444247	6.404685	0.32709816	0.1790678	-0.9137023	3.3389602	6.4098415	6.6283937	Walking_Idle
12:16:49.238	3.4980354	5.8444247	6.404685	0.32709816	0.1790678	-0.9137023	3.3389602	6.4098415	6.6283937	Walking_Idle
12:16:49.261	2.971295	4.2115293	5.174028	0.26051384	0.20289156	-1.2166914	2.5744724	7.162816	6.1835566	Walking_Idle
12:16:49.284	2.971295	4.2115293	5.174028	0.26051384	0.20289156	-1.2166914	2.5744724	7.162816	6.1835566	Walking_Idle
12:16:49.307	2.971295	4.2115293	5.174028	0.26051384	0.20289156	-1.2166914	2.5744724	7.162816	6.1835566	Walking_Idle
12:16:49.330	2.971295	4.2115293	5.174028	0.26051384	0.20289156	-1.2166914	2.5744724	7.162816	6.1835566	Walking_Idle
12:16:49.353	2.971295	4.2115293	5.174028	0.26051384	0.20289156	-1.2166914	2.5744724	7.162816	6.1835566	Walking_Idle
12:16:49.377	2.971295	4.2115293	5.174028	0.26051384	0.20289156	-1.2166914	2.5744724	7.162816	6.1835566	Walking_Idle
12:16:49.400	2.971295	4.2115293	5.174028	0.26051384	0.20289156	-1.2166914	2.5744724	7.162816	6.1835566	Walking_Idle
12:16:49.423	2.971295	4.2115293	5.174028	0.26051384	0.20289156	-1.2166914	2.5744724	7.162816	6.1835566	Walking_Idle
12:16:49.445	0.8739103	7.8747697	8.298556	-0.3943337	-0.07871731	-2.0810657	0.9499065	7.166484	6.626421	Walking_Idle
12:16:49.469	0.8739103	7.8747697	8.298556	-0.3943337	-0.07871731	-2.0810657	0.9499065	7.166484	6.626421	Walking_Idle
12:16:49.492	0.8739103	7.8747697	8.298556	-0.3943337	-0.07871731	-2.0810657	0.9499065	7.166484	6.626421	Walking_Idle
12:16:49.515	0.8739103	7.8747697	8.298556	-0.3943337	-0.07871731	-2.0810657	0.9499065	7.166484	6.626421	Walking_Idle
12:16:49.537	0.8739103	7.8747697	8.298556	-0.3943337	-0.07871731	-2.0810657	0.9499065	7.166484	6.626421	Walking_Idle
12:16:49.560	0.8739103	7.8747697	8.298556	-0.3943337	-0.07871731	-2.0810657	0.9499065	7.166484	6.626421	Walking_Idle
12:16:49.583	0.8739103	7.8747697	8.298556	-0.3943337	-0.07871731	-2.0810657	0.9499065	7.166484	6.626421	Walking_Idle
12:16:49.607	0.8739103	7.8747697	8.298556	-0.3943337	-0.07871731	-2.0810657	0.9499065	7.166484	6.626421	Walking_Idle
12:16:49.630	-2.0087965	8.348836	7.458166	-0.41937914	-0.51731855	-0.56367654	-1.3155016	6.744594	6.9964423	Walking_Idle
12:16:49.653	-2.0087965	8.348836	7.458166	-0.41937914	-0.51731855	-0.56367654	-1.3155016	6.744594	6.9964423	Walking_Idle
12:16:49.675	-2.0087965	8.348836	7.458166	-0.41937914	-0.51731855	-0.56367654	-1.3155016	6.744594	6.9964423	Walking_Idle
12:16:49.699	-2.0087965	8.348836	7.458166	-0.41937914	-0.51731855	-0.56367654	-1.3155016	6.744594	6.9964423	Walking_Idle
12:16:49.722	-2.0087965	8.348836	7.458166	-0.41937914	-0.51731855	-0.56367654	-1.3155016	6.744594	6.9964423	Walking_Idle
12:16:49.744	-2.0087965	8.348836	7.458166	-0.41937914	-0.51731855	-0.56367654	-1.3155016	6.744594	6.9964423	Walking_Idle
12:16:49.767	-2.0087965	8.348836	7.458166	-0.41937914	-0.51731855	-0.56367654	-1.3155016	6.744594	6.9964423	Walking_Idle
12:16:49.789	-2.0087965	8.348836	7.458166	-0.41937914	-0.51731855	-0.56367654	-1.3155016	6.744594	6.9964423	Walking_Idle
12:16:49.811	-1.7166951	5.4230323	2.0087965	0.5909919	-0.11109318	-0.28695455	-2.2235427	7.319769	6.135729	Walking_Idle
12:16:49.835	-1.7166951	5.4230323	2.0087965	0.5909919	-0.11109318	-0.28695455	-2.2235427	7.319769	6.135729	Walking_Idle
12:16:49.858	-1.7166951	5.4230323	2.0087965	0.5909919	-0.11109318	-0.28695455	-2.2235427	7.319769	6.135729	Walking_Idle
12:16:49.881	-1.7166951	5.4230323	2.0087965	0.5909919	-0.11109318	-0.28695455	-2.2235427	7.319769	6.135729	Walking_Idle
12:16:49.903	-1.7166951	5.4230323	2.0087965	0.5909919	-0.11109318	-0.28695455	-2.2235427	7.319769	6.135729	Walking_Idle
12:16:49.926	-1.7166951	5.4230323	2.0087965	0.5909919	-0.11109318	-0.28695455	-2.2235427	7.319769	6.135729	Walking_Idle
12:16:49.950	-1.7166951	5.4230323	2.0087965	0.5909919	-0.11109318	-0.28695455	-2.2235427	7.319769	6.135729	Walking_Idle
12:16:49.972	-1.7166951	5.4230323	2.0087965	0.5909919	-0.11109318	-0.28695455	-2.2235427	7.319769	6.135729	Walking_Idle
12:16:49.995	-0.6440599	8.226728	5.9713216	0.2440205	0.3623274	-0.10064066	-2.1076784	7.4985957	5.9581003	Walking_Idle
12:16:50.018	-0.6440599	8.226728	5.9713216	0.2440205	0.3623274	-0.10064066	-2.1076784	7.4985957	5.9581003	Walking_Idle
12:16:50.041	-0.6440599	8.226728	5.9713216	0.2440205	0.3623274	-0.10064066	-2.1076784	7.4985957	5.9581003	Walking_Idle
12:16:50.065	-0.6440599	8.226728	5.9713216	0.2440205	0.3623274	-0.10064066	-2.1076784	7.4985957	5.9581003	Walking_Idle
12:16:50.088	-0.6440599	8.226728	5.9713216	0.2440205	0.3623274	-0.10064066	-2.1076784	7.4985957	5.9581003	Walking_Idle
12:16:50.111	-0.6440599	8.226728	5.9713216	0.2440205	0.3623274	-0.10064066	-2.1076784	7.4985957	5.9581003	Walking_Idle
12:16:50.133	-0.6440599	8.226728	5.9713216	0.2440205	0.3623274	-0.10064066	-2.1076784	7.4985957	5.9581003	Walking_Idle
12:16:50.156	-4.5347567	9.871595	5.3895125	0.09985631	1.0251162	0.7252492	-2.376477	7.801567	5.4459386	Walking_Idle
12:16:50.180	-4.5347567	9.871595	5.3895125	0.09985631	1.0251162	0.7252492	-2.376477	7.801567	5.4459386	Walking_Idle
12:16:50.202	-4.5347567	9.871595	5.3895125	0.09985631	1.0251162	0.7252492	-2.376477	7.801567	5.4459386	Walking_Idle
12:16:50.225	-4.5347567	9.871595	5.3895125	0.09985631	1.0251162	0.7252492	-2.376477	7.801567	5.4459386	Walking_Idle
12:16:50.248	-4.5347567	9.871595	5.3895125	0.09985631	1.0251162	0.7252492	-2.376477	7.801567	5.4459386	Walking_Idle
12:16:50.270	-4.5347567	9.871595	5.3895125	0.09985631	1.0251162	0.7252492	-2.376477	7.801567	5.4459386	Walking_Idle
12:16:50.294	-4.5347567	9.871595	5.3895125	0.09985631	1.0251162	0.7252492	-2.376477	7.801567	5.4459386	Walking_Idle
12:16:50.316	-4.5347567	9.871595	5.3895125	0.09985631	1.0251162	0.7252492	-2.376477	7.801567	5.4459386	Walking_Idle
12:16:50.340	-4.522785	5.619363	2.8372157	0.007615657	1.1497327	0.27687407	-2.8717158	8.156348	4.6257415	Walking_Idle
12:16:50.363	-4.522785	5.619363	2.8372157	0.007615657	1.1497327	0.27687407	-2.8717158	8.156348	4.6257415	Walking_Idle
12:16:50.386	-4.522785	5.619363	2.8372157	0.007615657	1.1497327	0.27687407	-2.8717158	8.156348	4.6257415	Walking_Idle
12:16:50.410	-4.522785	5.619363	2.8372157	0.007615657	1.1497327	0.27687407	-2.8717158	8.156348	4.6257415	Walking_Idle
12:16:50.432	-4.522785	5.619363	2.8372157	0.007615657	1.1497327	0.27687407	-2.8717158	8.156348	4.6257415	Walking_Idle
12:16:50.455	-4.522785	5.619363	2.8372157	0.007615657	1.1497327	0.27687407	-2.8717158	8.156348	4.6257415	Walking_Idle
12:16:50.479	-4.522785	5.619363	2.8372157	0.007615657	1.1497327	0.27687407	-2.8717158	8.156348	4.6257415	Walking_Idle
12:16:50.502	-4.522785	5.619363	2.8372157	0.007615657	1.1497327	0.27687407	-2.8717158	8.156348	4.6257415	Walking_Idle
12:16:50.525	-1.9058428	5.7558365	4.206741	-0.14876583	-0.10131933	-0.11163624	-2.9271839	8.166474	4.5727882	Walking_Idle
12:16:50.548	-1.9058428	5.7558365	4.206741	-0.14876583	-0.10131933	-0.11163624	-2.9271839	8.166474	4.5727882	Walking_Idle
12:16:50.571	-1.9058428	5.7558365	4.206741	-0.14876583	-0.10131933	-0.11163624	-2.9271839	8.166474	4.5727882	Walking_Idle
12:16:50.594	-1.9058428	5.7558365	4.206741	-0.14876583	-0.10131933	-0.11163624	-2.9271839	8.166474	4.5727882	Walking_Idle
12:16:50.616	-1.9058428	5.7558365	4.206741	-0.14876583	-0.10131933	-0.11163624	-2.9271839	8.166474	4.5727882	Walking_Idle
12:16:50.640	-1.9058428	5.7558365	4.206741	-0.14876583	-0.10131933	-0.11163624	-2.9271839	8.166474	4.5727882	Walking_Idle
12:16:50.663	-1.9058428	5.7558365	4.206741	-0.14876583	-0.10131933	-0.11163624	-2.9271839	8.166474	4.5727882	Walking_Idle
12:16:50.686	-1.9058428	5.7558365	4.206741	-0.14876583	-0.10131933	-0.11163624	-2.9271839	8.166474	4.5727882	Walking_Idle
12:16:50.709	-3.7159145	9.294575	5.4517636	0.29044625	0.09232495	-1.4066706	-3.768776	7.81723	4.5670023	Walking_Idle
12:16:50.731	-3.7159145	9.294575	5.4517636	0.29044625	0.09232495	-1.4066706	-3.768776	7.81723	4.5670023	Walking_Idle
12:16:50.755	-3.7159145	9.294575	5.4517636	0.29044625	0.09232495	-1.4066706	-3.768776	7.81723	4.5670023	Walking_Idle
12:16:50.778	-3.7159145	9.294575	5.4517636	0.29044625	0.09232495	-1.4066706	-3.768776	7.81723	4.5670023	Walking_Idle
12:16:50.801	-3.7159145	9.294575	5.4517636	0.29044625	0.09232495	-1.4066706	-3.768776	7.81723	4.5670023	Walking_Idle
12:16:50.824	-3.7159145	9.294575	5.4517636	0.29044625	0.09232495	-1.4066706	-3.768776	7.81723	4.5670023	Walking_Idle
12:16:50.846	-3.7159145	9.294575	5.4517636	0.29044625	0.09232495	-1.4066706	-3.768776	7.81723	4.5670023	Walking_Idle
12:16:50.870	-3.7159145	9.294575	5.4517636	0.29044625	0.09232495	-1.4066706	-3.768776	7.81723	4.5670023	Walking_Idle
12:16:50.893	-6.5124273	7.5276	3.8021083	0.09802371	-0.097654134	-0.24236141	-5.0102363	7.0485287	4.6244993	Walking_Idle
12:16:50.916	-6.5124273	7.5276	3.8021083	0.09802371	-0.097654134	-0.24236141	-5.0102363	7.0485287	4.6244993	Walking_Idle
12:16:50.939	-6.5124273	7.5276	3.8021083	0.09802371	-0.097654134	-0.24236141	-5.0102363	7.0485287	4.6244993	Walking_Idle
12:16:50.962	-6.5124273	7.5276	3.8021083	0.09802371	-0.097654134	-0.24236141	-5.0102363	7.0485287	4.6244993	Walking_Idle
12:16:50.986	-6.5124273	7.5276	3.8021083	0.09802371	-0.097654134	-0.24236141	-5.0102363	7.0485287	4.6244993	Walking_Idle
12:16:51.008	-6.5124273	7.5276	3.8021083	0.09802371	-0.097654134	-0.24236141	-5.0102363	7.0485287	4.6244993	Walking_Idle
12:16:51.031	-6.5124273	7.5276	3.8021083	0.09802371	-0.097654134	-0.24236141	-5.0102363	7.0485287	4.6244993	Walking_Idle
12:16:51.056	-6.5124273	7.5276	3.8021083	0.09802371	-0.097654134	-0.24236141	-5.0102363	7.0485287	4.6244993	Walking_Idle
12:16:51.079	-3.014392	6.158075	1.7933118	0.005172196	0.88767153	-0.059101824	-5.2464004	7.292812	3.9319687	Walking_Idle
12:16:51.102	-3.014392	6.158075	1.7933118	0.005172196	0.88767153	-0.059101824	-5.2464004	7.292812	3.9319687	Walking_Idle
12:16:51.125	-3.014392	6.158075	1.7933118	0.005172196	0.88767153	-0.059101824	-5.2464004	7.292812	3.9319687	Walking_Idle
12:16:51.148	-3.014392	6.158075	1.7933118	0.005172196	0.88767153	-0.059101824	-5.2464004	7.292812	3.9319687	Walking_Idle
12:16:51.176	-3.014392	6.158075	1.7933118	0.005172196	0.88767153	-0.059101824	-5.2464004	7.292812	3.9319687	Walking_Idle
12:16:51.199	-3.014392	6.158075	1.7933118	0.005172196	0.88767153	-0.059101824	-5.2464004	7.292812	3.9319687	Walking_Idle
12:16:51.222	-3.014392	6.158075	1.7933118	0.005172196	0.88767153	-0.059101824	-5.2464004	7.292812	3.9319687	Walking_Idle
12:16:51.245	-6.567496	7.881953	3.581835	-0.3515731	0.8913367	0.35628653	-5.5584607	7.3614464	3.329093	Walking_Idle
12:16:51.267	-6.567496	7.881953	3.581835	-0.3515731	0.8913367	0.35628653	-5.5584607	7.3614464	3.329093	Walking_Idle
12:16:51.290	-6.567496	7.881953	3.581835	-0.3515731	0.8913367	0.35628653	-5.5584607	7.3614464	3.329093	Walking_Idle
12:16:51.313	-6.567496	7.881953	3.581835	-0.3515731	0.8913367	0.35628653	-5.5584607	7.3614464	3.329093	Walking_Idle
12:16:51.337	-6.567496	7.881953	3.581835	-0.3515731	0.8913367	0.35628653	-5.5584607	7.3614464	3.329093	Walking_Idle
12:16:51.360	-6.567496	7.881953	3.581835	-0.3515731	0.8913367	0.35628653	-5.5584607	7.3614464	3.329093	Walking_Idle
12:16:51.383	-6.567496	7.881953	3.581835	-0.3515731	0.8913367	0.35628653	-5.5584607	7.3614464	3.329093	Walking_Idle
12:16:51.406	-6.567496	7.881953	3.581835	-0.3515731	0.8913367	0.35628653	-5.5584607	7.3614464	3.329093	Walking_Idle
12:16:51.428	-5.9832926	7.7335076	3.5507095	-0.85065	0.6237777	0.39538193	-5.6438565	7.168524	3.5957334	Walking_Idle
12:16:51.452	-5.9832926	7.7335076	3.5507095	-0.85065	0.6237777	0.39538193	-5.6438565	7.168524	3.5957334	Walking_Idle
12:16:51.475	-5.9832926	7.7335076	3.5507095	-0.85065	0.6237777	0.39538193	-5.6438565	7.168524	3.5957334	Walking_Idle
12:16:51.498	-5.9832926	7.7335076	3.5507095	-0.85065	0.6237777	0.39538193	-5.6438565	7.168524	3.5957334	Walking_Idle
12:16:51.521	-5.9832926	7.7335076	3.5507095	-0.85065	0.6237777	0.39538193	-5.6438565	7.168524	3.5957334	Walking_Idle
12:16:51.544	-5.9832926	7.7335076	3.5507095	-0.85065	0.6237777	0.39538193	-5.6438565	7.168524	3.5957334	Walking_Idle
12:16:51.568	-5.9832926	7.7335076	3.5507095	-0.85065	0.6237777	0.39538193	-5.6438565	7.168524	3.5957334	Walking_Idle
12:16:51.590	-5.9832926	7.7335076	3.5507095	-0.85065	0.6237777	0.39538193	-5.6438565	7.168524	3.5957334	Walking_Idle
12:16:51.612	-2.4373717	5.3919067	3.0000262	0.39123905	0.19617204	0.19379638	-5.5373545	7.2470207	3.603966	Walking_Idle
12:16:51.634	-2.4373717	5.3919067	3.0000262	0.39123905	0.19617204	0.19379638	-5.5373545	7.2470207	3.603966	Walking_Idle
12:16:51.655	-2.4373717	5.3919067	3.0000262	0.39123905	0.19617204	0.19379638	-5.5373545	7.2470207	3.603966	Walking_Idle
12:16:51.677	-2.4373717	5.3919067	3.0000262	0.39123905	0.19617204	0.19379638	-5.5373545	7.2470207	3.603966	Walking_Idle
12:16:51.699	-2.4373717	5.3919067	3.0000262	0.39123905	0.19617204	0.19379638	-5.5373545	7.2470207	3.603966	Walking_Idle
12:16:51.722	-2.4373717	5.3919067	3.0000262	0.39123905	0.19617204	0.19379638	-5.5373545	7.2470207	3.603966	Walking_Idle
12:16:51.745	-2.4373717	5.3919067	3.0000262	0.39123905	0.19617204	0.19379638	-5.5373545	7.2470207	3.603966	Walking_Idle
12:16:51.768	-2.4373717	5.3919067	3.0000262	0.39123905	0.19617204	0.19379638	-5.5373545	7.2470207	3.603966	Walking_Idle
12:16:51.792	-6.193989	7.0080423	5.3871183	0.44133	-0.73356485	-0.46960327	-5.4176598	7.234906	3.8046296	Walking_Idle
12:16:51.814	-6.193989	7.0080423	5.3871183	0.44133	-0.73356485	-0.46960327	-5.4176598	7.234906	3.8046296	Walking_Idle
12:16:51.837	-6.193989	7.0080423	5.3871183	0.44133	-0.73356485	-0.46960327	-5.4176598	7.234906	3.8046296	Walking_Idle
12:16:51.860	-6.193989	7.0080423	5.3871183	0.44133	-0.73356485	-0.46960327	-5.4176598	7.234906	3.8046296	Walking_Idle
12:16:51.883	-6.193989	7.0080423	5.3871183	0.44133	-0.73356485	-0.46960327	-5.4176598	7.234906	3.8046296	Walking_Idle
12:16:51.907	-6.193989	7.0080423	5.3871183	0.44133	-0.73356485	-0.46960327	-5.4176598	7.234906	3.8046296	Walking_Idle
12:16:51.930	-6.193989	7.0080423	5.3871183	0.44133	-0.73356485	-0.46960327	-5.4176598	7.234906	3.8046296	Walking_Idle
12:16:51.953	-6.193989	7.0080423	5.3871183	0.44133	-0.73356485	-0.46960327	-5.4176598	7.234906	3.8046296	Walking_Idle
12:16:51.977	-6.6800265	7.3743663	4.309695	0.67651314	-1.0829797	-0.2704612	-5.3353553	7.0865145	4.18156	Walking_Idle
12:16:52.000	-6.6800265	7.3743663	4.309695	0.67651314	-1.0829797	-0.2704612	-5.3353553	7.0865145	4.18156	Walking_Idle
12:16:52.023	-6.6800265	7.3743663	4.309695	0.67651314	-1.0829797	-0.2704612	-5.3353553	7.0865145	4.18156	Walking_Idle
12:16:52.046	-6.6800265	7.3743663	4.309695	0.67651314	-1.0829797	-0.2704612	-5.3353553	7.0865145	4.18156	Walking_Idle
12:16:52.068	-6.6800265	7.3743663	4.309695	0.67651314	-1.0829797	-0.2704612	-5.3353553	7.0865145	4.18156	Walking_Idle
12:16:52.090	-6.6800265	7.3743663	4.309695	0.67651314	-1.0829797	-0.2704612	-5.3353553	7.0865145	4.18156	Walking_Idle
12:16:52.113	-6.6800265	7.3743663	4.309695	0.67651314	-1.0829797	-0.2704612	-5.3353553	7.0865145	4.18156	Walking_Idle
12:16:52.137	-4.07745	5.446975	2.5594797	0.51524466	-0.71890414	0.7325795	-5.031865	7.370055	4.066049	Walking_Idle
12:16:52.160	-4.07745	5.446975	2.5594797	0.51524466	-0.71890414	0.7325795	-5.031865	7.370055	4.066049	Walking_Idle
12:16:52.183	-4.07745	5.446975	2.5594797	0.51524466	-0.71890414	0.7325795	-5.031865	7.370055	4.066049	Walking_Idle
12:16:52.206	-4.07745	5.446975	2.5594797	0.51524466	-0.71890414	0.7325795	-5.031865	7.370055	4.066049	Walking_Idle
12:16:52.229	-4.07745	5.446975	2.5594797	0.51524466	-0.71890414	0.7325795	-5.031865	7.370055	4.066049	Walking_Idle
12:16:52.252	-4.07745	5.446975	2.5594797	0.51524466	-0.71890414	0.7325795	-5.031865	7.370055	4.066049	Walking_Idle
12:16:52.275	-4.07745	5.446975	2.5594797	0.51524466	-0.71890414	0.7325795	-5.031865	7.370055	4.066049	Walking_Idle
12:16:52.297	-4.07745	5.446975	2.5594797	0.51524466	-0.71890414	0.7325795	-5.031865	7.370055	4.066049	Walking_Idle
12:16:52.320	-3.3400133	8.135746	3.083826	0.12306919	0.3885946	-0.081703834	-4.380266	7.969197	3.6708724	Walking_Idle
12:16:52.343	-3.3400133	8.135746	3.083826	0.12306919	0.3885946	-0.081703834	-4.380266	7.969197	3.6708724	Walking_Idle
12:16:52.367	-3.3400133	8.135746	3.083826	0.12306919	0.3885946	-0.081703834	-4.380266	7.969197	3.6708724	Walking_Idle
12:16:52.390	-3.3400133	8.135746	3.083826	0.12306919	0.3885946	-0.081703834	-4.380266	7.969197	3.6708724	Walking_Idle
12:16:52.412	-3.3400133	8.135746	3.083826	0.12306919	0.3885946	-0.081703834	-4.380266	7.969197	3.6708724	Walking_Idle
12:16:52.435	-3.3400133	8.135746	3.083826	0.12306919	0.3885946	-0.081703834	-4.380266	7.969197	3.6708724	Walking_Idle
12:16:52.458	-3.3400133	8.135746	3.083826	0.12306919	0.3885946	-0.081703834	-4.380266	7.969197	3.6708724	Walking_Idle
12:16:52.481	-3.3400133	8.135746	3.083826	0.12306919	0.3885946	-0.081703834	-4.380266	7.969197	3.6708724	Walking_Idle
12:16:52.504	-6.4932733	9.208381	4.652076	-0.33446887	0.62744296	-0.2955067	-4.8777184	7.797243	3.403097	Walking_Idle
12:16:52.527	-6.4932733	9.208381	4.652076	-0.33446887	0.62744296	-0.2955067	-4.8777184	7.797243	3.403097	Walking_Idle
12:16:52.550	-6.4932733	9.208381	4.652076	-0.33446887	0.62744296	-0.2955067	-4.8777184	7.797243	3.403097	Walking_Idle
12:16:52.572	-6.4932733	9.208381	4.652076	-0.33446887	0.62744296	-0.2955067	-4.8777184	7.797243	3.403097	Walking_Idle
12:16:52.595	-6.4932733	9.208381	4.652076	-0.33446887	0.62744296	-0.2955067	-4.8777184	7.797243	3.403097	Walking_Idle
12:16:52.618	-6.4932733	9.208381	4.652076	-0.33446887	0.62744296	-0.2955067	-4.8777184	7.797243	3.403097	Walking_Idle
12:16:52.641	-6.4932733	9.208381	4.652076	-0.33446887	0.62744296	-0.2955067	-4.8777184	7.797243	3.403097	Walking_Idle
12:16:52.664	-6.4932733	9.208381	4.652076	-0.33446887	0.62744296	-0.2955067	-4.8777184	7.797243	3.403097	Walking_Idle
12:16:52.687	-4.678413	6.7566433	3.3591676	-0.560489	0.3782099	0.5206093	-4.9790263	7.762791	3.334442	Walking_Idle
12:16:52.711	-4.678413	6.7566433	3.3591676	-0.560489	0.3782099	0.5206093	-4.9790263	7.762791	3.334442	Walking_Idle
12:16:52.734	-4.678413	6.7566433	3.3591676	-0.560489	0.3782099	0.5206093	-4.9790263	7.762791	3.334442	Walking_Idle
12:16:52.756	-4.678413	6.7566433	3.3591676	-0.560489	0.3782099	0.5206093	-4.9790263	7.762791	3.334442	Walking_Idle
12:16:52.780	-4.678413	6.7566433	3.3591676	-0.560489	0.3782099	0.5206093	-4.9790263	7.762791	3.334442	Walking_Idle
12:16:52.802	-4.678413	6.7566433	3.3591676	-0.560489	0.3782099	0.5206093	-4.9790263	7.762791	3.334442	Walking_Idle
12:16:52.826	-4.678413	6.7566433	3.3591676	-0.560489	0.3782099	0.5206093	-4.9790263	7.762791	3.334442	Walking_Idle
12:16:52.848	-4.678413	6.7566433	3.3591676	-0.560489	0.3782099	0.5206093	-4.9790263	7.762791	3.334442	Walking_Idle
12:16:52.871	-3.5052183	6.969734	4.371946	-0.101118356	-0.12269962	0.17119436	-4.393798	7.961286	3.6718807	Walking_Idle
12:16:52.893	-3.5052183	6.969734	4.371946	-0.101118356	-0.12269962	0.17119436	-4.393798	7.961286	3.6718807	Walking_Idle
12:16:52.916	-3.5052183	6.969734	4.371946	-0.101118356	-0.12269962	0.17119436	-4.393798	7.961286	3.6718807	Walking_Idle
12:16:52.939	-3.5052183	6.969734	4.371946	-0.101118356	-0.12269962	0.17119436	-4.393798	7.961286	3.6718807	Walking_Idle
12:16:52.962	-3.5052183	6.969734	4.371946	-0.101118356	-0.12269962	0.17119436	-4.393798	7.961286	3.6718807	Walking_Idle
12:16:52.985	-3.5052183	6.969734	4.371946	-0.101118356	-0.12269962	0.17119436	-4.393798	7.961286	3.6718807	Walking_Idle
12:16:53.007	-3.5052183	6.969734	4.371946	-0.101118356	-0.12269962	0.17119436	-4.393798	7.961286	3.6718807	Walking_Idle
12:16:53.030	-3.5052183	6.969734	4.371946	-0.101118356	-0.12269962	0.17119436	-4.393798	7.961286	3.6718807	Walking_Idle
12:16:53.054	-5.525986	8.909097	5.4062724	0.43094528	-0.819086	-0.7683163	-4.346551	7.7484474	4.1520185	Walking_Idle
12:16:53.076	-5.525986	8.909097	5.4062724	0.43094528	-0.819086	-0.7683163	-4.346551	7.7484474	4.1520185	Walking_Idle
12:16:53.099	-5.525986	8.909097	5.4062724	0.43094528	-0.819086	-0.7683163	-4.346551	7.7484474	4.1520185	Walking_Idle
12:16:53.122	-5.525986	8.909097	5.4062724	0.43094528	-0.819086	-0.7683163	-4.346551	7.7484474	4.1520185	Walking_Idle
12:16:53.145	-5.525986	8.909097	5.4062724	0.43094528	-0.819086	-0.7683163	-4.346551	7.7484474	4.1520185	Walking_Idle
12:16:53.169	-5.525986	8.909097	5.4062724	0.43094528	-0.819086	-0.7683163	-4.346551	7.7484474	4.1520185	Walking_Idle
12:16:53.191	-5.525986	8.909097	5.4062724	0.43094528	-0.819086	-0.7683163	-4.346551	7.7484474	4.1520185	Walking_Idle
12:16:53.214	-5.525986	8.909097	5.4062724	0.43094528	-0.819086	-0.7683163	-4.578892	7.5101676	4.336056	Walking_Idle
12:16:53.238	-6.596227	7.7670274	4.051113	0.43827567	-0.8966659	-0.35598233	-4.578892	7.5101676	4.336056	Walking_Idle
12:16:53.261	-6.596227	7.7670274	4.051113	0.43827567	-0.8966659	-0.35598233	-4.578892	7.5101676	4.336056	Walking_Idle
12:16:53.283	-6.596227	7.7670274	4.051113	0.43827567	-0.8966659	-0.35598233	-4.578892	7.5101676	4.336056	Walking_Idle
12:16:53.306	-6.596227	7.7670274	4.051113	0.43827567	-0.8966659	-0.35598233	-4.578892	7.5101676	4.336056	Walking_Idle
12:16:53.329	-6.596227	7.7670274	4.051113	0.43827567	-0.8966659	-0.35598233	-4.578892	7.5101676	4.336056	Walking_Idle
12:16:53.351	-6.596227	7.7670274	4.051113	0.43827567	-0.8966659	-0.35598233	-4.578892	7.5101676	4.336056	Walking_Idle
12:16:53.374	-6.596227	7.7670274	4.051113	0.43827567	-0.8966659	-0.35598233	-4.578892	7.5101676	4.336056	Walking_Idle
12:16:53.397	-2.5738454	6.409474	1.673598	0.3723022	0.027573235	-0.47143584	-4.521507	7.842808	3.7704778	Walking_Idle
12:16:53.420	-2.5738454	6.409474	1.673598	0.3723022	0.027573235	-0.47143584	-4.521507	7.842808	3.7704778	Walking_Idle
12:16:53.443	-2.5738454	6.409474	1.673598	0.3723022	0.027573235	-0.47143584	-4.521507	7.842808	3.7704778	Walking_Idle
12:16:53.466	-2.5738454	6.409474	1.673598	0.3723022	0.027573235	-0.47143584	-4.521507	7.842808	3.7704778	Walking_Idle
12:16:53.489	-2.5738454	6.409474	1.673598	0.3723022	0.027573235	-0.47143584	-4.521507	7.842808	3.7704778	Walking_Idle
12:16:53.512	-2.5738454	6.409474	1.673598	0.3723022	0.027573235	-0.47143584	-4.521507	7.842808	3.7704778	Walking_Idle
12:16:53.535	-2.5738454	6.409474	1.673598	0.3723022	0.027573235	-0.47143584	-4.521507	7.842808	3.7704778	Walking_Idle
12:16:53.558	-2.5738454	6.409474	1.673598	0.3723022	0.027573235	-0.47143584	-4.521507	7.842808	3.7704778	Walking_Idle
12:16:53.580	-6.064698	9.926663	4.022382	-0.37173167	0.60728437	0.26343504	-4.963015	7.8379374	3.1788838	Walking_Idle
12:16:53.603	-6.064698	9.926663	4.022382	-0.37173167	0.60728437	0.26343504	-4.963015	7.8379374	3.1788838	Walking_Idle
12:16:53.627	-6.064698	9.926663	4.022382	-0.37173167	0.60728437	0.26343504	-4.963015	7.8379374	3.1788838	Walking_Idle
12:16:53.650	-6.064698	9.926663	4.022382	-0.37173167	0.60728437	0.26343504	-4.963015	7.8379374	3.1788838	Walking_Idle
12:16:53.673	-6.064698	9.926663	4.022382	-0.37173167	0.60728437	0.26343504	-4.963015	7.8379374	3.1788838	Walking_Idle
12:16:53.696	-6.064698	9.926663	4.022382	-0.37173167	0.60728437	0.26343504	-4.963015	7.8379374	3.1788838	Walking_Idle
12:16:53.719	-6.064698	9.926663	4.022382	-0.37173167	0.60728437	0.26343504	-4.963015	7.8379374	3.1788838	Walking_Idle
12:16:53.742	-6.064698	9.926663	4.022382	-0.37173167	0.60728437	0.26343504	-4.963015	7.8379374	3.1788838	Walking_Idle
12:16:53.766	-6.0766697	8.535589	2.22907	-0.64601016	0.7893222	0.6226238	-4.8094435	7.8526454	3.3727434	Walking_Idle
12:16:53.788	-6.0766697	8.535589	2.22907	-0.64601016	0.7893222	0.6226238	-4.8094435	7.8526454	3.3727434	Walking_Idle
12:16:53.811	-6.0766697	8.535589	2.22907	-0.64601016	0.7893222	0.6226238	-4.8094435	7.8526454	3.3727434	Walking_Idle
12:16:53.833	-6.0766697	8.535589	2.22907	-0.64601016	0.7893222	0.6226238	-4.8094435	7.8526454	3.3727434	Walking_Idle
12:16:53.855	-6.0766697	8.535589	2.22907	-0.64601016	0.7893222	0.6226238	-4.8094435	7.8526454	3.3727434	Walking_Idle
12:16:53.877	-6.0766697	8.535589	2.22907	-0.64601016	0.7893222	0.6226238	-4.8094435	7.8526454	3.3727434	Walking_Idle
12:16:53.899	-6.0766697	8.535589	2.22907	-0.64601016	0.7893222	0.6226238	-4.8094435	7.8526454	3.3727434	Walking_Idle
12:16:53.922	-6.0766697	8.535589	2.22907	-0.64601016	0.7893222	0.6226238	-4.8094435	7.8526454	3.3727434	Walking_Idle
12:16:53.944	-3.2346652	5.940196	3.7638	-0.10356182	0.39836845	0.28725874	-4.8102436	7.7880354	3.5182798	Walking_Idle
12:16:53.967	-3.2346652	5.940196	3.7638	-0.10356182	0.39836845	0.28725874	-4.8102436	7.7880354	3.5182798	Walking_Idle
12:16:53.990	-3.2346652	5.940196	3.7638	-0.10356182	0.39836845	0.28725874	-4.8102436	7.7880354	3.5182798	Walking_Idle
12:16:54.013	-3.2346652	5.940196	3.7638	-0.10356182	0.39836845	0.28725874	-4.8102436	7.7880354	3.5182798	Walking_Idle
12:16:54.035	-3.2346652	5.940196	3.7638	-0.10356182	0.39836845	0.28725874	-4.8102436	7.7880354	3.5182798	Walking_Idle
12:16:54.058	-3.2346652	5.940196	3.7638	-0.10356182	0.39836845	0.28725874	-4.8102436	7.7880354	3.5182798	Walking_Idle
12:16:54.081	-3.2346652	5.940196	3.7638	-0.10356182	0.39836845	0.28725874	-4.8102436	7.7880354	3.5182798	Walking_Idle
12:16:54.103	-3.2346652	5.940196	3.7638	-0.10356182	0.39836845	0.28725874	-4.8102436	7.7880354	3.5182798	Walking_Idle
12:16:54.126	-4.417437	7.2977495	6.431022	0.16399716	-0.54114234	-0.5215268	-4.5725484	7.7259297	3.9461396	Walking_Idle
12:16:54.149	-4.417437	7.2977495	6.431022	0.16399716	-0.54114234	-0.5215268	-4.5725484	7.7259297	3.9461396	Walking_Idle
[truncated: 3,261 more rows]
