# Supplementary material for: Real-time Smartphone Activity Classification Using Inertial Sensors—Recognition of Scrolling, Typing, and Watching Videos While Sitting or Walking
Source: Sensors (Basel). 2020 Jan 24;20(3):655. doi: 10.3390/s20030655 (PMC7038357; doi:10.3390/s20030655)
Supplement: Supplementary file 1 [file sensors-20-00655-s001.zip › sensors-668083-supplementary/5Hz_data/2655/2019_09_03_12_04_41_Multitasking_Read.csv]

time	accX	accY	accZ	rotX	rotY	rotZ	graX	graY	graZ	activity
12:11:09.429	-0.16520496	6.1461034	7.190007	0.05967176	0.11436925	0.025491407	-0.4257941	6.443346	7.380539	Multitasking_Read
12:11:09.449	-0.16520496	6.1461034	7.190007	0.05967176	0.11436925	0.025491407	-0.4257941	6.443346	7.380539	Multitasking_Read
12:11:09.540	-0.8930645	6.395108	6.488485	-0.752779	-0.24054345	-0.02765387	-0.4725712	6.478285	7.347024	Multitasking_Read
12:11:09.598	-0.8930645	6.395108	6.488485	-0.752779	-0.24054345	-0.02765387	-0.4725712	6.478285	7.347024	Multitasking_Read
12:11:09.619	-0.8930645	6.395108	6.488485	-0.752779	-0.24054345	-0.02765387	-0.4725712	6.478285	7.347024	Multitasking_Read
12:11:09.640	-0.8930645	6.395108	6.488485	-0.752779	-0.24054345	-0.02765387	-0.4725712	6.478285	7.347024	Multitasking_Read
12:11:09.661	-0.33519846	6.1293435	6.5459476	-0.06494475	-0.11165089	-0.038649444	-0.1552987	6.199399	7.5969505	Multitasking_Read
12:11:09.683	-0.33519846	6.1293435	6.5459476	-0.06494475	-0.11165089	-0.038649444	-0.1552987	6.199399	7.5969505	Multitasking_Read
12:11:09.704	-0.33519846	6.1293435	6.5459476	-0.06494475	-0.11165089	-0.038649444	-0.1552987	6.199399	7.5969505	Multitasking_Read
12:11:09.725	-0.33519846	6.1293435	6.5459476	-0.06494475	-0.11165089	-0.038649444	-0.1552987	6.199399	7.5969505	Multitasking_Read
12:11:09.747	-0.33519846	6.1293435	6.5459476	-0.06494475	-0.11165089	-0.038649444	-0.1552987	6.199399	7.5969505	Multitasking_Read
12:11:09.768	-0.33519846	6.1293435	6.5459476	-0.06494475	-0.11165089	-0.038649444	-0.1552987	6.199399	7.5969505	Multitasking_Read
12:11:09.790	-0.33519846	6.1293435	6.5459476	-0.06494475	-0.11165089	-0.038649444	-0.1552987	6.199399	7.5969505	Multitasking_Read
12:11:09.811	-0.33519846	6.1293435	6.5459476	-0.06494475	-0.11165089	-0.038649444	-0.1552987	6.199399	7.5969505	Multitasking_Read
12:11:09.832	-0.16759923	5.9641385	7.362395	-0.078994654	0.005024367	0.006554584	-0.16283129	6.17845	7.6138406	Multitasking_Read
12:11:09.854	-0.16759923	5.9641385	7.362395	-0.078994654	0.005024367	0.006554584	-0.16283129	6.17845	7.6138406	Multitasking_Read
12:11:09.876	-0.16759923	5.9641385	7.362395	-0.078994654	0.005024367	0.006554584	-0.16283129	6.17845	7.6138406	Multitasking_Read
12:11:09.897	-0.16759923	5.9641385	7.362395	-0.078994654	0.005024367	0.006554584	-0.16283129	6.17845	7.6138406	Multitasking_Read
12:11:09.919	-0.16759923	5.9641385	7.362395	-0.078994654	0.005024367	0.006554584	-0.16283129	6.17845	7.6138406	Multitasking_Read
12:11:09.940	-0.16759923	5.9641385	7.362395	-0.078994654	0.005024367	0.006554584	-0.16283129	6.17845	7.6138406	Multitasking_Read
12:11:09.962	-0.16759923	5.9641385	7.362395	-0.078994654	0.005024367	0.006554584	-0.16283129	6.17845	7.6138406	Multitasking_Read
12:11:09.984	-0.16759923	5.9641385	7.362395	-0.078994654	0.005024367	0.006554584	-0.16283129	6.17845	7.6138406	Multitasking_Read
12:11:10.006	-0.23224466	6.079064	7.0319853	0.035237152	-0.05728389	-0.01726916	-0.1308917	6.206707	7.5914397	Multitasking_Read
12:11:10.029	-0.23224466	6.079064	7.0319853	0.035237152	-0.05728389	-0.01726916	-0.1308917	6.206707	7.5914397	Multitasking_Read
12:11:10.052	-0.23224466	6.079064	7.0319853	0.035237152	-0.05728389	-0.01726916	-0.1308917	6.206707	7.5914397	Multitasking_Read
12:11:10.076	-0.23224466	6.079064	7.0319853	0.035237152	-0.05728389	-0.01726916	-0.1308917	6.206707	7.5914397	Multitasking_Read
12:11:10.100	-0.23224466	6.079064	7.0319853	0.035237152	-0.05728389	-0.01726916	-0.1308917	6.206707	7.5914397	Multitasking_Read
12:11:10.122	-0.23224466	6.079064	7.0319853	0.035237152	-0.05728389	-0.01726916	-0.1308917	6.206707	7.5914397	Multitasking_Read
12:11:10.146	-0.23224466	6.079064	7.0319853	0.035237152	-0.05728389	-0.01726916	-0.1308917	6.206707	7.5914397	Multitasking_Read
12:11:10.169	-0.23224466	6.079064	7.0319853	0.035237152	-0.05728389	-0.01726916	-0.1308917	6.206707	7.5914397	Multitasking_Read
12:11:10.193	-0.08140534	5.9904757	6.775798	-0.053949177	-0.046288315	-0.010549642	-0.07324907	6.190974	7.605049	Multitasking_Read
12:11:10.216	-0.08140534	5.9904757	6.775798	-0.053949177	-0.046288315	-0.010549642	-0.07324907	6.190974	7.605049	Multitasking_Read
12:11:10.239	-0.08140534	5.9904757	6.775798	-0.053949177	-0.046288315	-0.010549642	-0.07324907	6.190974	7.605049	Multitasking_Read
12:11:10.262	-0.08140534	5.9904757	6.775798	-0.053949177	-0.046288315	-0.010549642	-0.07324907	6.190974	7.605049	Multitasking_Read
12:11:10.285	-0.08140534	5.9904757	6.775798	-0.053949177	-0.046288315	-0.010549642	-0.07324907	6.190974	7.605049	Multitasking_Read
12:11:10.309	-0.08140534	5.9904757	6.775798	-0.053949177	-0.046288315	-0.010549642	-0.07324907	6.190974	7.605049	Multitasking_Read
12:11:10.331	-0.08140534	5.9904757	6.775798	-0.053949177	-0.046288315	-0.010549642	-0.07324907	6.190974	7.605049	Multitasking_Read
12:11:10.354	-0.08140534	5.9904757	6.775798	-0.053949177	-0.046288315	-0.010549642	-0.07324907	6.190974	7.605049	Multitasking_Read
12:11:10.376	0.011971374	5.9617443	8.391933	-0.18467434	-0.06950119	0.032210927	-0.005329232	6.1162515	7.665624	Multitasking_Read
12:11:10.399	0.011971374	5.9617443	8.391933	-0.18467434	-0.06950119	0.032210927	-0.005329232	6.1162515	7.665624	Multitasking_Read
12:11:10.423	0.011971374	5.9617443	8.391933	-0.18467434	-0.06950119	0.032210927	-0.005329232	6.1162515	7.665624	Multitasking_Read
12:11:10.445	0.011971374	5.9617443	8.391933	-0.18467434	-0.06950119	0.032210927	-0.005329232	6.1162515	7.665624	Multitasking_Read
12:11:10.468	0.011971374	5.9617443	8.391933	-0.18467434	-0.06950119	0.032210927	-0.005329232	6.1162515	7.665624	Multitasking_Read
12:11:10.490	0.011971374	5.9617443	8.391933	-0.18467434	-0.06950119	0.032210927	-0.005329232	6.1162515	7.665624	Multitasking_Read
12:11:10.512	0.011971374	5.9617443	8.391933	-0.18467434	-0.06950119	0.032210927	-0.005329232	6.1162515	7.665624	Multitasking_Read
12:11:10.535	0.011971374	5.9617443	8.391933	-0.18467434	-0.06950119	0.032210927	-0.005329232	6.1162515	7.665624	Multitasking_Read
12:11:10.557	0.057462595	5.95935	7.2594414	0.0731108	-0.012079861	-0.003830125	0.0096998485	6.144049	7.6433563	Multitasking_Read
12:11:10.580	0.057462595	5.95935	7.2594414	0.0731108	-0.012079861	-0.003830125	0.0096998485	6.144049	7.6433563	Multitasking_Read
12:11:10.603	0.057462595	5.95935	7.2594414	0.0731108	-0.012079861	-0.003830125	0.0096998485	6.144049	7.6433563	Multitasking_Read
12:11:10.626	0.057462595	5.95935	7.2594414	0.0731108	-0.012079861	-0.003830125	0.0096998485	6.144049	7.6433563	Multitasking_Read
12:11:10.648	0.057462595	5.95935	7.2594414	0.0731108	-0.012079861	-0.003830125	0.0096998485	6.144049	7.6433563	Multitasking_Read
12:11:10.671	0.057462595	5.95935	7.2594414	0.0731108	-0.012079861	-0.003830125	0.0096998485	6.144049	7.6433563	Multitasking_Read
12:11:10.694	0.057462595	5.95935	7.2594414	0.0731108	-0.012079861	-0.003830125	0.0096998485	6.144049	7.6433563	Multitasking_Read
12:11:10.716	0.057462595	5.95935	7.2594414	0.0731108	-0.012079861	-0.003830125	0.0096998485	6.144049	7.6433563	Multitasking_Read
12:11:10.739	0.0	5.9808984	7.355212	-0.0026364943	0.0080786925	0.0028893927	0.028033305	6.116504	7.6653705	Multitasking_Read
12:11:10.763	0.0	5.9808984	7.355212	-0.0026364943	0.0080786925	0.0028893927	0.028033305	6.116504	7.6653705	Multitasking_Read
12:11:10.785	0.0	5.9808984	7.355212	-0.0026364943	0.0080786925	0.0028893927	0.028033305	6.116504	7.6653705	Multitasking_Read
12:11:10.808	0.0	5.9808984	7.355212	-0.0026364943	0.0080786925	0.0028893927	0.028033305	6.116504	7.6653705	Multitasking_Read
12:11:10.830	0.0	5.9808984	7.355212	-0.0026364943	0.0080786925	0.0028893927	0.028033305	6.116504	7.6653705	Multitasking_Read
12:11:10.853	0.0	5.9808984	7.355212	-0.0026364943	0.0080786925	0.0028893927	0.028033305	6.116504	7.6653705	Multitasking_Read
12:11:10.876	0.0	5.9808984	7.355212	-0.0026364943	0.0080786925	0.0028893927	0.028033305	6.116504	7.6653705	Multitasking_Read
12:11:10.899	0.0	5.9808984	7.355212	-0.0026364943	0.0080786925	0.0028893927	0.028033305	6.116504	7.6653705	Multitasking_Read
12:11:10.923	-0.038308397	5.9378014	7.7047763	-0.09976407	0.012965615	-0.00077579886	0.03382811	6.102383	7.6765943	Multitasking_Read
12:11:10.948	-0.038308397	5.9378014	7.7047763	-0.09976407	0.012965615	-0.00077579886	0.03382811	6.102383	7.6765943	Multitasking_Read
12:11:10.971	-0.038308397	5.9378014	7.7047763	-0.09976407	0.012965615	-0.00077579886	0.03382811	6.102383	7.6765943	Multitasking_Read
12:11:10.994	-0.038308397	5.9378014	7.7047763	-0.09976407	0.012965615	-0.00077579886	0.03382811	6.102383	7.6765943	Multitasking_Read
12:11:11.017	-0.038308397	5.9378014	7.7047763	-0.09976407	0.012965615	-0.00077579886	0.03382811	6.102383	7.6765943	Multitasking_Read
12:11:11.039	-0.038308397	5.9378014	7.7047763	-0.09976407	0.012965615	-0.00077579886	0.03382811	6.102383	7.6765943	Multitasking_Read
12:11:11.061	-0.038308397	5.9378014	7.7047763	-0.09976407	0.012965615	-0.00077579886	0.03382811	6.102383	7.6765943	Multitasking_Read
12:11:11.084	-0.038308397	5.9378014	7.7047763	-0.09976407	0.012965615	-0.00077579886	0.044763345	6.0784554	7.695499	Multitasking_Read
12:11:11.106	-0.019154198	5.935407	7.187613	0.08593897	-0.011468995	-0.013603969	0.044763345	6.0784554	7.695499	Multitasking_Read
12:11:11.130	-0.019154198	5.935407	7.187613	0.08593897	-0.011468995	-0.013603969	0.044763345	6.0784554	7.695499	Multitasking_Read
12:11:11.170	-0.019154198	5.935407	7.187613	0.08593897	-0.011468995	-0.013603969	0.044763345	6.0784554	7.695499	Multitasking_Read
12:11:11.203	-0.019154198	5.935407	7.187613	0.08593897	-0.011468995	-0.013603969	0.044763345	6.0784554	7.695499	Multitasking_Read
12:11:11.237	-0.019154198	5.935407	7.187613	0.08593897	-0.011468995	-0.013603969	0.044763345	6.0784554	7.695499	Multitasking_Read
12:11:11.269	0.043096945	5.8779445	7.211556	0.00041783185	0.0117438845	0.032210927	0.041402634	6.0841837	7.6909876	Multitasking_Read
12:11:11.303	0.043096945	5.8779445	7.211556	0.00041783185	0.0117438845	0.032210927	0.041402634	6.0841837	7.6909876	Multitasking_Read
12:11:11.337	0.043096945	5.8779445	7.211556	0.00041783185	0.0117438845	0.032210927	0.041402634	6.0841837	7.6909876	Multitasking_Read
12:11:11.372	0.043096945	5.8779445	7.211556	0.00041783185	0.0117438845	0.032210927	0.041402634	6.0841837	7.6909876	Multitasking_Read
12:11:11.404	0.043096945	5.8779445	7.211556	0.00041783185	0.0117438845	0.032210927	0.041402634	6.0841837	7.6909876	Multitasking_Read
12:11:11.427	0.043096945	5.8779445	7.211556	0.00041783185	0.0117438845	0.032210927	0.041402634	6.0841837	7.6909876	Multitasking_Read
12:11:11.449	0.117319465	5.808511	7.683228	-0.13458338	0.062445696	0.03648698	0.0841165	6.0221987	7.739275	Multitasking_Read
12:11:11.472	0.117319465	5.808511	7.683228	-0.13458338	0.062445696	0.03648698	0.0841165	6.0221987	7.739275	Multitasking_Read
12:11:11.494	0.117319465	5.808511	7.683228	-0.13458338	0.062445696	0.03648698	0.0841165	6.0221987	7.739275	Multitasking_Read
12:11:11.517	0.117319465	5.808511	7.683228	-0.13458338	0.062445696	0.03648698	0.0841165	6.0221987	7.739275	Multitasking_Read
12:11:11.541	0.117319465	5.808511	7.683228	-0.13458338	0.062445696	0.03648698	0.0841165	6.0221987	7.739275	Multitasking_Read
12:11:11.564	0.117319465	5.808511	7.683228	-0.13458338	0.062445696	0.03648698	0.0841165	6.0221987	7.739275	Multitasking_Read
12:11:11.587	0.117319465	5.808511	7.683228	-0.13458338	0.062445696	0.03648698	0.0841165	6.0221987	7.739275	Multitasking_Read
12:11:11.610	0.117319465	5.808511	7.683228	-0.13458338	0.062445696	0.03648698	0.0841165	6.0221987	7.739275	Multitasking_Read
12:11:11.632	0.083799616	5.7582307	7.8963184	0.027906768	-0.02124284	0.029767463	0.08449995	5.938372	7.8037796	Multitasking_Read
12:11:11.655	0.083799616	5.7582307	7.8963184	0.027906768	-0.02124284	0.029767463	0.08449995	5.938372	7.8037796	Multitasking_Read
12:11:11.677	0.083799616	5.7582307	7.8963184	0.027906768	-0.02124284	0.029767463	0.08449995	5.938372	7.8037796	Multitasking_Read
12:11:11.699	0.083799616	5.7582307	7.8963184	0.027906768	-0.02124284	0.029767463	0.08449995	5.938372	7.8037796	Multitasking_Read
12:11:11.721	0.083799616	5.7582307	7.8963184	0.027906768	-0.02124284	0.029767463	0.08449995	5.938372	7.8037796	Multitasking_Read
12:11:11.744	0.083799616	5.7582307	7.8963184	0.027906768	-0.02124284	0.029767463	0.08449995	5.938372	7.8037796	Multitasking_Read
12:11:11.767	0.083799616	5.7582307	7.8963184	0.027906768	-0.02124284	0.029767463	0.08449995	5.938372	7.8037796	Multitasking_Read
12:11:11.789	0.083799616	5.7582307	7.8963184	0.027906768	-0.02124284	0.029767463	0.08449995	5.938372	7.8037796	Multitasking_Read
12:11:11.810	0.0071828244	5.741471	7.5922456	0.047454458	-0.0151341865	-0.061862323	0.12681925	5.9261184	7.8125124	Multitasking_Read
12:11:11.833	0.0071828244	5.741471	7.5922456	0.047454458	-0.0151341865	-0.061862323	0.12681925	5.9261184	7.8125124	Multitasking_Read
12:11:11.855	0.0071828244	5.741471	7.5922456	0.047454458	-0.0151341865	-0.061862323	0.12681925	5.9261184	7.8125124	Multitasking_Read
12:11:11.879	0.0071828244	5.741471	7.5922456	0.047454458	-0.0151341865	-0.061862323	0.12681925	5.9261184	7.8125124	Multitasking_Read
12:11:11.901	0.0071828244	5.741471	7.5922456	0.047454458	-0.0151341865	-0.061862323	0.12681925	5.9261184	7.8125124	Multitasking_Read
12:11:11.923	0.0071828244	5.741471	7.5922456	0.047454458	-0.0151341865	-0.061862323	0.12681925	5.9261184	7.8125124	Multitasking_Read
12:11:11.946	0.0071828244	5.741471	7.5922456	0.047454458	-0.0151341865	-0.061862323	0.12681925	5.9261184	7.8125124	Multitasking_Read
12:11:11.969	0.0071828244	5.741471	7.5922456	0.047454458	-0.0151341865	-0.061862323	0.12681925	5.9261184	7.8125124	Multitasking_Read
12:11:11.994	0.0071828244	5.7175283	7.9322324	-0.124198675	0.063056566	-0.012382238	0.09824556	5.8977757	7.834344	Multitasking_Read
12:11:12.017	0.0071828244	5.7175283	7.9322324	-0.124198675	0.063056566	-0.012382238	0.09824556	5.8977757	7.834344	Multitasking_Read
12:11:12.039	0.0071828244	5.7175283	7.9322324	-0.124198675	0.063056566	-0.012382238	0.09824556	5.8977757	7.834344	Multitasking_Read
12:11:12.062	0.0071828244	5.7175283	7.9322324	-0.124198675	0.063056566	-0.012382238	0.09824556	5.8977757	7.834344	Multitasking_Read
12:11:12.085	0.0071828244	5.7175283	7.9322324	-0.124198675	0.063056566	-0.012382238	0.09824556	5.8977757	7.834344	Multitasking_Read
12:11:12.109	0.0071828244	5.7175283	7.9322324	-0.124198675	0.063056566	-0.012382238	0.09824556	5.8977757	7.834344	Multitasking_Read
12:11:12.131	0.0071828244	5.7175283	7.9322324	-0.124198675	0.063056566	-0.012382238	0.09824556	5.8977757	7.834344	Multitasking_Read
12:11:12.154	0.0071828244	5.7175283	7.9322324	-0.124198675	0.063056566	-0.012382238	0.09824556	5.8977757	7.834344	Multitasking_Read
12:11:12.177	0.0071828244	5.827665	7.4174633	0.032182824	0.037400223	0.03404352	0.07150588	5.9065056	7.8280516	Multitasking_Read
12:11:12.199	0.0071828244	5.827665	7.4174633	0.032182824	0.037400223	0.03404352	0.07150588	5.9065056	7.8280516	Multitasking_Read
12:11:12.223	0.0071828244	5.827665	7.4174633	0.032182824	0.037400223	0.03404352	0.07150588	5.9065056	7.8280516	Multitasking_Read
12:11:12.245	0.0071828244	5.827665	7.4174633	0.032182824	0.037400223	0.03404352	0.07150588	5.9065056	7.8280516	Multitasking_Read
12:11:12.268	0.0071828244	5.827665	7.4174633	0.032182824	0.037400223	0.03404352	0.07150588	5.9065056	7.8280516	Multitasking_Read
12:11:12.290	0.0071828244	5.827665	7.4174633	0.032182824	0.037400223	0.03404352	0.07150588	5.9065056	7.8280516	Multitasking_Read
12:11:12.312	0.0071828244	5.827665	7.4174633	0.032182824	0.037400223	0.03404352	0.07150588	5.9065056	7.8280516	Multitasking_Read
12:11:12.335	0.0071828244	5.827665	7.4174633	0.032182824	0.037400223	0.03404352	0.07150588	5.9065056	7.8280516	Multitasking_Read
12:11:12.358	0.0670397	5.686403	7.6904106	-0.061890423	0.033124167	-0.049645018	0.15265374	5.849273	7.869754	Multitasking_Read
12:11:12.380	0.0670397	5.686403	7.6904106	-0.061890423	0.033124167	-0.049645018	0.15265374	5.849273	7.869754	Multitasking_Read
12:11:12.403	0.0670397	5.686403	7.6904106	-0.061890423	0.033124167	-0.049645018	0.15265374	5.849273	7.869754	Multitasking_Read
12:11:12.426	0.0670397	5.686403	7.6904106	-0.061890423	0.033124167	-0.049645018	0.15265374	5.849273	7.869754	Multitasking_Read
12:11:12.449	0.0670397	5.686403	7.6904106	-0.061890423	0.033124167	-0.049645018	0.15265374	5.849273	7.869754	Multitasking_Read
12:11:12.471	0.0670397	5.686403	7.6904106	-0.061890423	0.033124167	-0.049645018	0.15265374	5.849273	7.869754	Multitasking_Read
12:11:12.493	0.0670397	5.686403	7.6904106	-0.061890423	0.033124167	-0.049645018	0.15265374	5.849273	7.869754	Multitasking_Read
12:11:12.515	0.0670397	5.686403	7.6904106	-0.061890423	0.033124167	-0.049645018	0.15265374	5.849273	7.869754	Multitasking_Read
12:11:12.538	0.08619389	5.741471	7.269018	0.028517634	0.0074678278	-0.008717047	0.15350465	5.8372326	7.8786736	Multitasking_Read
12:11:12.561	0.08619389	5.741471	7.269018	0.028517634	0.0074678278	-0.008717047	0.15350465	5.8372326	7.8786736	Multitasking_Read
12:11:12.584	0.08619389	5.741471	7.269018	0.028517634	0.0074678278	-0.008717047	0.15350465	5.8372326	7.8786736	Multitasking_Read
12:11:12.607	0.08619389	5.741471	7.269018	0.028517634	0.0074678278	-0.008717047	0.15350465	5.8372326	7.8786736	Multitasking_Read
12:11:12.630	0.08619389	5.741471	7.269018	0.028517634	0.0074678278	-0.008717047	0.15350465	5.8372326	7.8786736	Multitasking_Read
12:11:12.652	0.08619389	5.741471	7.269018	0.028517634	0.0074678278	-0.008717047	0.15350465	5.8372326	7.8786736	Multitasking_Read
12:11:12.676	0.08619389	5.741471	7.269018	0.028517634	0.0074678278	-0.008717047	0.15350465	5.8372326	7.8786736	Multitasking_Read
12:11:12.699	0.08619389	5.741471	7.269018	0.028517634	0.0074678278	-0.008717047	0.15350465	5.8372326	7.8786736	Multitasking_Read
12:11:12.721	0.14605077	5.6672482	7.9130783	-0.11931176	0.0044135014	0.048704285	0.15041071	5.8454576	7.8726325	Multitasking_Read
12:11:12.744	0.14605077	5.6672482	7.9130783	-0.11931176	0.0044135014	0.048704285	0.15041071	5.8454576	7.8726325	Multitasking_Read
12:11:12.766	0.14605077	5.6672482	7.9130783	-0.11931176	0.0044135014	0.048704285	0.15041071	5.8454576	7.8726325	Multitasking_Read
12:11:12.790	0.14605077	5.6672482	7.9130783	-0.11931176	0.0044135014	0.048704285	0.15041071	5.8454576	7.8726325	Multitasking_Read
12:11:12.813	0.14605077	5.6672482	7.9130783	-0.11931176	0.0044135014	0.048704285	0.15041071	5.8454576	7.8726325	Multitasking_Read
12:11:12.835	0.14605077	5.6672482	7.9130783	-0.11931176	0.0044135014	0.048704285	0.15041071	5.8454576	7.8726325	Multitasking_Read
12:11:12.858	0.14605077	5.6672482	7.9130783	-0.11931176	0.0044135014	0.048704285	0.15041071	5.8454576	7.8726325	Multitasking_Read
12:11:12.880	0.14605077	5.6672482	7.9130783	-0.11931176	0.0044135014	0.048704285	0.15041071	5.8454576	7.8726325	Multitasking_Read
12:11:12.904	0.16520496	5.5978146	7.798153	-0.04051014	0.030680707	0.0028893927	0.1601205	5.8090553	7.899339	Multitasking_Read
12:11:12.926	0.16520496	5.5978146	7.798153	-0.04051014	0.030680707	0.0028893927	0.1601205	5.8090553	7.899339	Multitasking_Read
12:11:12.949	0.16520496	5.5978146	7.798153	-0.04051014	0.030680707	0.0028893927	0.1601205	5.8090553	7.899339	Multitasking_Read
12:11:12.972	0.16520496	5.5978146	7.798153	-0.04051014	0.030680707	0.0028893927	0.1601205	5.8090553	7.899339	Multitasking_Read
12:11:12.994	0.16520496	5.5978146	7.798153	-0.04051014	0.030680707	0.0028893927	0.1601205	5.8090553	7.899339	Multitasking_Read
12:11:13.018	0.16520496	5.5978146	7.798153	-0.04051014	0.030680707	0.0028893927	0.1601205	5.8090553	7.899339	Multitasking_Read
12:11:13.041	0.16520496	5.5978146	7.798153	-0.04051014	0.030680707	0.0028893927	0.1601205	5.8090553	7.899339	Multitasking_Read
12:11:13.063	0.16520496	5.5978146	7.798153	-0.04051014	0.030680707	0.0028893927	0.1601205	5.8090553	7.899339	Multitasking_Read
12:11:13.085	0.11253092	5.6935854	7.556331	0.06272609	0.006856962	-0.0074953167	0.12865283	5.8182445	7.8931494	Multitasking_Read
12:11:13.108	0.11253092	5.6935854	7.556331	0.06272609	0.006856962	-0.0074953167	0.12865283	5.8182445	7.8931494	Multitasking_Read
12:11:13.130	0.11253092	5.6935854	7.556331	0.06272609	0.006856962	-0.0074953167	0.12865283	5.8182445	7.8931494	Multitasking_Read
12:11:13.153	0.11253092	5.6935854	7.556331	0.06272609	0.006856962	-0.0074953167	0.12865283	5.8182445	7.8931494	Multitasking_Read
12:11:13.175	0.11253092	5.6935854	7.556331	0.06272609	0.006856962	-0.0074953167	0.12865283	5.8182445	7.8931494	Multitasking_Read
12:11:13.198	0.11253092	5.6935854	7.556331	0.06272609	0.006856962	-0.0074953167	0.12865283	5.8182445	7.8931494	Multitasking_Read
12:11:13.221	0.11253092	5.6935854	7.556331	0.06272609	0.006856962	-0.0074953167	0.12865283	5.8182445	7.8931494	Multitasking_Read
12:11:13.244	0.11253092	5.6935854	7.556331	0.06272609	0.006856962	-0.0074953167	0.12865283	5.8182445	7.8931494	Multitasking_Read
12:11:13.266	0.026337024	5.66246	7.680834	-0.037455816	0.010522154	-0.01849089	0.097049415	5.884438	7.8443823	Multitasking_Read
12:11:13.288	0.026337024	5.66246	7.680834	-0.037455816	0.010522154	-0.01849089	0.097049415	5.884438	7.8443823	Multitasking_Read
12:11:13.311	0.026337024	5.66246	7.680834	-0.037455816	0.010522154	-0.01849089	0.097049415	5.884438	7.8443823	Multitasking_Read
12:11:13.333	0.026337024	5.66246	7.680834	-0.037455816	0.010522154	-0.01849089	0.097049415	5.884438	7.8443823	Multitasking_Read
12:11:13.357	0.026337024	5.66246	7.680834	-0.037455816	0.010522154	-0.01849089	0.097049415	5.884438	7.8443823	Multitasking_Read
12:11:13.379	0.026337024	5.66246	7.680834	-0.037455816	0.010522154	-0.01849089	0.097049415	5.884438	7.8443823	Multitasking_Read
12:11:13.401	0.026337024	5.66246	7.680834	-0.037455816	0.010522154	-0.01849089	0.097049415	5.884438	7.8443823	Multitasking_Read
12:11:13.424	0.026337024	5.66246	7.680834	-0.037455816	0.010522154	-0.01849089	0.097049415	5.884438	7.8443823	Multitasking_Read
12:11:13.446	0.028731298	5.7558365	7.659285	-0.030736296	-0.01085813	-0.0019975293	0.10926556	5.841746	7.8760643	Multitasking_Read
12:11:13.469	0.028731298	5.7558365	7.659285	-0.030736296	-0.01085813	-0.0019975293	0.10926556	5.841746	7.8760643	Multitasking_Read
12:11:13.492	0.028731298	5.7558365	7.659285	-0.030736296	-0.01085813	-0.0019975293	0.10926556	5.841746	7.8760643	Multitasking_Read
12:11:13.514	0.028731298	5.7558365	7.659285	-0.030736296	-0.01085813	-0.0019975293	0.10926556	5.841746	7.8760643	Multitasking_Read
12:11:13.537	0.028731298	5.7558365	7.659285	-0.030736296	-0.01085813	-0.0019975293	0.10926556	5.841746	7.8760643	Multitasking_Read
12:11:13.560	0.028731298	5.7558365	7.659285	-0.030736296	-0.01085813	-0.0019975293	0.10926556	5.841746	7.8760643	Multitasking_Read
12:11:13.584	0.028731298	5.7558365	7.659285	-0.030736296	-0.01085813	-0.0019975293	0.10926556	5.841746	7.8760643	Multitasking_Read
12:11:13.607	0.17238778	5.521198	7.3312693	-0.013021204	-0.0035277468	0.013884967	0.110603526	5.8492	7.8705125	Multitasking_Read
12:11:13.629	0.17238778	5.521198	7.3312693	-0.013021204	-0.0035277468	0.013884967	0.110603526	5.8492	7.8705125	Multitasking_Read
12:11:13.654	0.17238778	5.521198	7.3312693	-0.013021204	-0.0035277468	0.013884967	0.110603526	5.8492	7.8705125	Multitasking_Read
12:11:13.677	0.17238778	5.521198	7.3312693	-0.013021204	-0.0035277468	0.013884967	0.110603526	5.8492	7.8705125	Multitasking_Read
12:11:13.700	0.17238778	5.521198	7.3312693	-0.013021204	-0.0035277468	0.013884967	0.110603526	5.8492	7.8705125	Multitasking_Read
12:11:13.722	0.17238778	5.521198	7.3312693	-0.013021204	-0.0035277468	0.013884967	0.110603526	5.8492	7.8705125	Multitasking_Read
12:11:13.744	0.17238778	5.521198	7.3312693	-0.013021204	-0.0035277468	0.013884967	0.110603526	5.8492	7.8705125	Multitasking_Read
12:11:13.767	0.17238778	5.521198	7.3312693	-0.013021204	-0.0035277468	0.013884967	0.110603526	5.8492	7.8705125	Multitasking_Read
12:11:13.790	-0.031125572	5.7725964	7.513234	0.04073494	0.006856962	-0.024599543	0.11970855	5.8025713	7.9048176	Multitasking_Read
12:11:13.813	-0.031125572	5.7725964	7.513234	0.04073494	0.006856962	-0.024599543	0.11970855	5.8025713	7.9048176	Multitasking_Read
12:11:13.835	-0.031125572	5.7725964	7.513234	0.04073494	0.006856962	-0.024599543	0.11970855	5.8025713	7.9048176	Multitasking_Read
12:11:13.858	-0.031125572	5.7725964	7.513234	0.04073494	0.006856962	-0.024599543	0.11970855	5.8025713	7.9048176	Multitasking_Read
12:11:13.881	-0.031125572	5.7725964	7.513234	0.04073494	0.006856962	-0.024599543	0.11970855	5.8025713	7.9048176	Multitasking_Read
12:11:13.904	-0.031125572	5.7725964	7.513234	0.04073494	0.006856962	-0.024599543	0.11970855	5.8025713	7.9048176	Multitasking_Read
12:11:13.926	-0.031125572	5.7725964	7.513234	0.04073494	0.006856962	-0.024599543	0.11970855	5.8025713	7.9048176	Multitasking_Read
12:11:13.949	-0.031125572	5.7725964	7.513234	0.04073494	0.006856962	-0.024599543	0.11970855	5.8025713	7.9048176	Multitasking_Read
12:11:13.975	0.09337672	5.547535	7.398309	0.06700215	0.020295998	0.016328428	0.10734679	5.830831	7.884176	Multitasking_Read
12:11:13.998	0.09337672	5.547535	7.398309	0.06700215	0.020295998	0.016328428	0.10734679	5.830831	7.884176	Multitasking_Read
12:11:14.020	0.09337672	5.547535	7.398309	0.06700215	0.020295998	0.016328428	0.10734679	5.830831	7.884176	Multitasking_Read
12:11:14.044	0.09337672	5.547535	7.398309	0.06700215	0.020295998	0.016328428	0.10734679	5.830831	7.884176	Multitasking_Read
12:11:14.066	0.09337672	5.547535	7.398309	0.06700215	0.020295998	0.016328428	0.10734679	5.830831	7.884176	Multitasking_Read
12:11:14.089	0.09337672	5.547535	7.398309	0.06700215	0.020295998	0.016328428	0.10734679	5.830831	7.884176	Multitasking_Read
12:11:14.112	0.09337672	5.547535	7.398309	0.06700215	0.020295998	0.016328428	0.10734679	5.830831	7.884176	Multitasking_Read
12:11:14.135	0.09337672	5.547535	7.398309	0.06700215	0.020295998	0.016328428	0.10734679	5.830831	7.884176	Multitasking_Read
12:11:14.158	-0.07901107	5.870762	7.9346266	-0.05456004	-0.004138612	-0.00016493362	0.12253815	5.789623	7.914267	Multitasking_Read
12:11:14.180	-0.07901107	5.870762	7.9346266	-0.05456004	-0.004138612	-0.00016493362	0.12253815	5.789623	7.914267	Multitasking_Read
12:11:14.202	-0.07901107	5.870762	7.9346266	-0.05456004	-0.004138612	-0.00016493362	0.12253815	5.789623	7.914267	Multitasking_Read
12:11:14.225	-0.07901107	5.870762	7.9346266	-0.05456004	-0.004138612	-0.00016493362	0.12253815	5.789623	7.914267	Multitasking_Read
12:11:14.248	-0.07901107	5.870762	7.9346266	-0.05456004	-0.004138612	-0.00016493362	0.12253815	5.789623	7.914267	Multitasking_Read
12:11:14.270	-0.07901107	5.870762	7.9346266	-0.05456004	-0.004138612	-0.00016493362	0.12253815	5.789623	7.914267	Multitasking_Read
12:11:14.293	-0.07901107	5.870762	7.9346266	-0.05456004	-0.004138612	-0.00016493362	0.12253815	5.789623	7.914267	Multitasking_Read
12:11:14.315	-0.07901107	5.870762	7.9346266	-0.05456004	-0.004138612	-0.00016493362	0.12253815	5.789623	7.914267	Multitasking_Read
12:11:14.338	0.34716985	5.377541	7.26423	0.06822388	0.07710647	0.00960891	0.11168628	5.827661	7.8864584	Multitasking_Read
12:11:14.360	0.34716985	5.377541	7.26423	0.06822388	0.07710647	0.00960891	0.11168628	5.827661	7.8864584	Multitasking_Read
12:11:14.384	0.34716985	5.377541	7.26423	0.06822388	0.07710647	0.00960891	0.11168628	5.827661	7.8864584	Multitasking_Read
12:11:14.406	0.34716985	5.377541	7.26423	0.06822388	0.07710647	0.00960891	0.11168628	5.827661	7.8864584	Multitasking_Read
12:11:14.429	0.34716985	5.377541	7.26423	0.06822388	0.07710647	0.00960891	0.11168628	5.827661	7.8864584	Multitasking_Read
12:11:14.452	0.34716985	5.377541	7.26423	0.06822388	0.07710647	0.00960891	0.11168628	5.827661	7.8864584	Multitasking_Read
12:11:14.475	0.34716985	5.377541	7.26423	0.06822388	0.07710647	0.00960891	0.11168628	5.827661	7.8864584	Multitasking_Read
12:11:14.498	0.34716985	5.377541	7.26423	0.06822388	0.07710647	0.00960891	0.11168628	5.827661	7.8864584	Multitasking_Read
12:11:14.520	0.13886794	5.691191	8.518829	0.04806532	-0.023075433	0.011441506	0.15929975	5.7014217	7.9773893	Multitasking_Read
12:11:14.542	0.13886794	5.691191	8.518829	0.04806532	-0.023075433	0.011441506	0.15929975	5.7014217	7.9773893	Multitasking_Read
12:11:14.565	0.13886794	5.691191	8.518829	0.04806532	-0.023075433	0.011441506	0.15929975	5.7014217	7.9773893	Multitasking_Read
12:11:14.587	0.13886794	5.691191	8.518829	0.04806532	-0.023075433	0.011441506	0.15929975	5.7014217	7.9773893	Multitasking_Read
12:11:14.611	0.13886794	5.691191	8.518829	0.04806532	-0.023075433	0.011441506	0.15929975	5.7014217	7.9773893	Multitasking_Read
12:11:14.634	0.13886794	5.691191	8.518829	0.04806532	-0.023075433	0.011441506	0.15929975	5.7014217	7.9773893	Multitasking_Read
12:11:14.656	0.13886794	5.691191	8.518829	0.04806532	-0.023075433	0.011441506	0.15929975	5.7014217	7.9773893	Multitasking_Read
12:11:14.679	0.13886794	5.691191	8.518829	0.04806532	-0.023075433	0.011441506	0.15929975	5.7014217	7.9773893	Multitasking_Read
12:11:14.702	-0.011971374	5.6768255	7.5754857	-0.03928841	-0.027962357	-0.014214834	0.10987054	5.8016505	7.905639	Multitasking_Read
12:11:14.723	-0.011971374	5.6768255	7.5754857	-0.03928841	-0.027962357	-0.014214834	0.10987054	5.8016505	7.905639	Multitasking_Read
12:11:14.745	-0.011971374	5.6768255	7.5754857	-0.03928841	-0.027962357	-0.014214834	0.10987054	5.8016505	7.905639	Multitasking_Read
12:11:14.768	-0.011971374	5.6768255	7.5754857	-0.03928841	-0.027962357	-0.014214834	0.10987054	5.8016505	7.905639	Multitasking_Read
12:11:14.791	-0.011971374	5.6768255	7.5754857	-0.03928841	-0.027962357	-0.014214834	0.10987054	5.8016505	7.905639	Multitasking_Read
12:11:14.813	-0.011971374	5.6768255	7.5754857	-0.03928841	-0.027962357	-0.014214834	0.10987054	5.8016505	7.905639	Multitasking_Read
12:11:14.837	-0.011971374	5.6768255	7.5754857	-0.03928841	-0.027962357	-0.014214834	0.10987054	5.8016505	7.905639	Multitasking_Read
12:11:14.858	-0.011971374	5.6768255	7.5754857	-0.03928841	-0.027962357	-0.014214834	0.10987054	5.8016505	7.905639	Multitasking_Read
12:11:14.879	0.31843856	5.4158497	7.84125	-0.020962453	0.03801109	0.025491407	0.13946562	5.839419	7.8773127	Multitasking_Read
12:11:14.901	0.31843856	5.4158497	7.84125	-0.020962453	0.03801109	0.025491407	0.13946562	5.839419	7.8773127	Multitasking_Read
12:11:14.922	0.31843856	5.4158497	7.84125	-0.020962453	0.03801109	0.025491407	0.13946562	5.839419	7.8773127	Multitasking_Read
12:11:14.944	0.31843856	5.4158497	7.84125	-0.020962453	0.03801109	0.025491407	0.13946562	5.839419	7.8773127	Multitasking_Read
12:11:14.967	0.31843856	5.4158497	7.84125	-0.020962453	0.03801109	0.025491407	0.13946562	5.839419	7.8773127	Multitasking_Read
12:11:14.990	0.31843856	5.4158497	7.84125	-0.020962453	0.03801109	0.025491407	0.13946562	5.839419	7.8773127	Multitasking_Read
12:11:15.013	0.31843856	5.4158497	7.84125	-0.020962453	0.03801109	0.025491407	0.13946562	5.839419	7.8773127	Multitasking_Read
12:11:15.036	0.31843856	5.4158497	7.84125	-0.020962453	0.03801109	0.025491407	0.13946562	5.839419	7.8773127	Multitasking_Read
12:11:15.060	0.031125572	5.748654	7.4964743	0.009580811	0.0025809056	0.0010567969	0.15848595	5.8074427	7.900557	Multitasking_Read
12:11:15.082	0.031125572	5.748654	7.4964743	0.009580811	0.0025809056	0.0010567969	0.15848595	5.8074427	7.900557	Multitasking_Read
12:11:15.106	0.031125572	5.748654	7.4964743	0.009580811	0.0025809056	0.0010567969	0.15848595	5.8074427	7.900557	Multitasking_Read
12:11:15.129	0.031125572	5.748654	7.4964743	0.009580811	0.0025809056	0.0010567969	0.15848595	5.8074427	7.900557	Multitasking_Read
12:11:15.152	0.031125572	5.748654	7.4964743	0.009580811	0.0025809056	0.0010567969	0.15848595	5.8074427	7.900557	Multitasking_Read
12:11:15.175	0.031125572	5.748654	7.4964743	0.009580811	0.0025809056	0.0010567969	0.15848595	5.8074427	7.900557	Multitasking_Read
12:11:15.197	0.031125572	5.748654	7.4964743	0.009580811	0.0025809056	0.0010567969	0.15848595	5.8074427	7.900557	Multitasking_Read
12:11:15.220	0.031125572	5.748654	7.4964743	0.009580811	0.0025809056	0.0010567969	0.15848595	5.8074427	7.900557	Multitasking_Read
12:11:15.244	0.09337672	5.7199225	7.563514	-0.001414764	-0.02246457	0.008998045	0.15445963	5.8082504	7.9000444	Multitasking_Read
12:11:15.267	0.09337672	5.7199225	7.563514	-0.001414764	-0.02246457	0.008998045	0.15445963	5.8082504	7.9000444	Multitasking_Read
12:11:15.291	0.09337672	5.7199225	7.563514	-0.001414764	-0.02246457	0.008998045	0.15445963	5.8082504	7.9000444	Multitasking_Read
12:11:15.314	0.09337672	5.7199225	7.563514	-0.001414764	-0.02246457	0.008998045	0.15445963	5.8082504	7.9000444	Multitasking_Read
12:11:15.336	0.09337672	5.7199225	7.563514	-0.001414764	-0.02246457	0.008998045	0.15445963	5.8082504	7.9000444	Multitasking_Read
12:11:15.360	0.09337672	5.7199225	7.563514	-0.001414764	-0.02246457	0.008998045	0.15445963	5.8082504	7.9000444	Multitasking_Read
12:11:15.383	0.09337672	5.7199225	7.563514	-0.001414764	-0.02246457	0.008998045	0.15445963	5.8082504	7.9000444	Multitasking_Read
12:11:15.405	0.4189981	5.439792	8.171659	-0.024016777	-0.03284928	-0.014214834	0.17093582	5.7967243	7.9081693	Multitasking_Read
12:11:15.428	0.4189981	5.439792	8.171659	-0.024016777	-0.03284928	-0.014214834	0.17093582	5.7967243	7.9081693	Multitasking_Read
12:11:15.451	0.4189981	5.439792	8.171659	-0.024016777	-0.03284928	-0.014214834	0.17093582	5.7967243	7.9081693	Multitasking_Read
12:11:15.473	0.4189981	5.439792	8.171659	-0.024016777	-0.03284928	-0.014214834	0.17093582	5.7967243	7.9081693	Multitasking_Read
12:11:15.496	0.4189981	5.439792	8.171659	-0.024016777	-0.03284928	-0.014214834	0.17093582	5.7967243	7.9081693	Multitasking_Read
12:11:15.520	0.4189981	5.439792	8.171659	-0.024016777	-0.03284928	-0.014214834	0.17093582	5.7967243	7.9081693	Multitasking_Read
12:11:15.544	0.4189981	5.439792	8.171659	-0.024016777	-0.03284928	-0.014214834	0.17093582	5.7967243	7.9081693	Multitasking_Read
12:11:15.566	0.4189981	5.439792	8.171659	-0.024016777	-0.03284928	-0.014214834	0.17093582	5.7967243	7.9081693	Multitasking_Read
12:11:15.590	0.098165266	5.7893567	7.6640735	0.02363071	-0.012690726	0.035265252	0.1684392	5.8337173	7.88097	Multitasking_Read
12:11:15.613	0.098165266	5.7893567	7.6640735	0.02363071	-0.012690726	0.035265252	0.1684392	5.8337173	7.88097	Multitasking_Read
12:11:15.638	0.098165266	5.7893567	7.6640735	0.02363071	-0.012690726	0.035265252	0.1684392	5.8337173	7.88097	Multitasking_Read
12:11:15.661	0.098165266	5.7893567	7.6640735	0.02363071	-0.012690726	0.035265252	0.1684392	5.8337173	7.88097	Multitasking_Read
12:11:15.684	0.098165266	5.7893567	7.6640735	0.02363071	-0.012690726	0.035265252	0.1684392	5.8337173	7.88097	Multitasking_Read
12:11:15.706	0.098165266	5.7893567	7.6640735	0.02363071	-0.012690726	0.035265252	0.1684392	5.8337173	7.88097	Multitasking_Read
12:11:15.727	0.098165266	5.7893567	7.6640735	0.02363071	-0.012690726	0.035265252	0.1684392	5.8337173	7.88097	Multitasking_Read
12:11:15.750	0.098165266	5.7893567	7.6640735	0.02363071	-0.012690726	0.035265252	0.1684392	5.8337173	7.88097	Multitasking_Read
12:11:15.773	0.21548474	5.619363	7.4533772	-0.039899275	-0.042623125	0.0016676622	0.16102782	5.896623	7.834172	Multitasking_Read
12:11:15.796	0.21548474	5.619363	7.4533772	-0.039899275	-0.042623125	0.0016676622	0.16102782	5.896623	7.834172	Multitasking_Read
12:11:15.818	0.21548474	5.619363	7.4533772	-0.039899275	-0.042623125	0.0016676622	0.16102782	5.896623	7.834172	Multitasking_Read
12:11:15.841	0.21548474	5.619363	7.4533772	-0.039899275	-0.042623125	0.0016676622	0.16102782	5.896623	7.834172	Multitasking_Read
12:11:15.865	0.21548474	5.619363	7.4533772	-0.039899275	-0.042623125	0.0016676622	0.16102782	5.896623	7.834172	Multitasking_Read
12:11:15.888	0.21548474	5.619363	7.4533772	-0.039899275	-0.042623125	0.0016676622	0.16102782	5.896623	7.834172	Multitasking_Read
12:11:15.911	0.21548474	5.619363	7.4533772	-0.039899275	-0.042623125	0.0016676622	0.16102782	5.896623	7.834172	Multitasking_Read
12:11:15.933	0.21548474	5.619363	7.4533772	-0.039899275	-0.042623125	0.0016676622	0.16102782	5.896623	7.834172	Multitasking_Read
12:11:15.957	0.083799616	5.7438655	8.05434	-0.039899275	0.012354749	-0.011160508	0.14999504	5.8470516	7.8714566	Multitasking_Read
12:11:15.980	0.083799616	5.7438655	8.05434	-0.039899275	0.012354749	-0.011160508	0.14999504	5.8470516	7.8714566	Multitasking_Read
12:11:16.003	0.083799616	5.7438655	8.05434	-0.039899275	0.012354749	-0.011160508	0.14999504	5.8470516	7.8714566	Multitasking_Read
12:11:16.026	0.083799616	5.7438655	8.05434	-0.039899275	0.012354749	-0.011160508	0.14999504	5.8470516	7.8714566	Multitasking_Read
12:11:16.049	0.083799616	5.7438655	8.05434	-0.039899275	0.012354749	-0.011160508	0.14999504	5.8470516	7.8714566	Multitasking_Read
12:11:16.072	0.083799616	5.7438655	8.05434	-0.039899275	0.012354749	-0.011160508	0.14999504	5.8470516	7.8714566	Multitasking_Read
12:11:16.096	0.083799616	5.7438655	8.05434	-0.039899275	0.012354749	-0.011160508	0.14999504	5.8470516	7.8714566	Multitasking_Read
12:11:16.118	0.083799616	5.7438655	8.05434	-0.039899275	0.012354749	-0.011160508	0.14999504	5.8470516	7.8714566	Multitasking_Read
12:11:16.141	0.043096945	5.7725964	7.599428	-0.08388157	0.02151773	0.033432655	0.12163981	5.88005	7.8473306	Multitasking_Read
12:11:16.164	0.043096945	5.7725964	7.599428	-0.08388157	0.02151773	0.033432655	0.12163981	5.88005	7.8473306	Multitasking_Read
12:11:16.186	0.043096945	5.7725964	7.599428	-0.08388157	0.02151773	0.033432655	0.12163981	5.88005	7.8473306	Multitasking_Read
12:11:16.210	0.043096945	5.7725964	7.599428	-0.08388157	0.02151773	0.033432655	0.12163981	5.88005	7.8473306	Multitasking_Read
12:11:16.234	0.043096945	5.7725964	7.599428	-0.08388157	0.02151773	0.033432655	0.12163981	5.88005	7.8473306	Multitasking_Read
12:11:16.257	0.043096945	5.7725964	7.599428	-0.08388157	0.02151773	0.033432655	0.12163981	5.88005	7.8473306	Multitasking_Read
12:11:16.280	0.043096945	5.7725964	7.599428	-0.08388157	0.02151773	0.033432655	0.12163981	5.88005	7.8473306	Multitasking_Read
12:11:16.302	0.043096945	5.7725964	7.599428	-0.08388157	0.02151773	0.033432655	0.12163981	5.88005	7.8473306	Multitasking_Read
12:11:16.327	0.22027329	5.5810547	7.9130783	-0.013632068	0.006246097	0.008387179	0.13795704	5.853963	7.8665376	Multitasking_Read
12:11:16.350	0.22027329	5.5810547	7.9130783	-0.013632068	0.006246097	0.008387179	0.13795704	5.853963	7.8665376	Multitasking_Read
12:11:16.372	0.22027329	5.5810547	7.9130783	-0.013632068	0.006246097	0.008387179	0.13795704	5.853963	7.8665376	Multitasking_Read
12:11:16.395	0.22027329	5.5810547	7.9130783	-0.013632068	0.006246097	0.008387179	0.13795704	5.853963	7.8665376	Multitasking_Read
12:11:16.418	0.22027329	5.5810547	7.9130783	-0.013632068	0.006246097	0.008387179	0.13795704	5.853963	7.8665376	Multitasking_Read
12:11:16.442	0.22027329	5.5810547	7.9130783	-0.013632068	0.006246097	0.008387179	0.13795704	5.853963	7.8665376	Multitasking_Read
12:11:16.465	0.22027329	5.5810547	7.9130783	-0.013632068	0.006246097	0.008387179	0.13795704	5.853963	7.8665376	Multitasking_Read
12:11:16.488	0.0	5.786962	7.3480296	0.009580811	-0.03468187	0.0010567969	0.1257023	5.855422	7.865659	Multitasking_Read
12:11:16.511	0.0	5.786962	7.3480296	0.009580811	-0.03468187	0.0010567969	0.1257023	5.855422	7.865659	Multitasking_Read
12:11:16.534	0.0	5.786962	7.3480296	0.009580811	-0.03468187	0.0010567969	0.1257023	5.855422	7.865659	Multitasking_Read
12:11:16.557	0.0	5.786962	7.3480296	0.009580811	-0.03468187	0.0010567969	0.1257023	5.855422	7.865659	Multitasking_Read
12:11:16.580	0.0	5.786962	7.3480296	0.009580811	-0.03468187	0.0010567969	0.1257023	5.855422	7.865659	Multitasking_Read
12:11:16.602	0.0	5.786962	7.3480296	0.009580811	-0.03468187	0.0010567969	0.1257023	5.855422	7.865659	Multitasking_Read
12:11:16.624	0.0	5.786962	7.3480296	0.009580811	-0.03468187	0.0010567969	0.1257023	5.855422	7.865659	Multitasking_Read
12:11:16.647	0.0	5.786962	7.3480296	0.009580811	-0.03468187	0.0010567969	0.1257023	5.855422	7.865659	Multitasking_Read
12:11:16.671	0.2657645	5.5571117	7.431829	0.015078598	-0.0029168816	-0.0062735863	0.13084464	5.8640165	7.8591695	Multitasking_Read
12:11:16.694	0.2657645	5.5571117	7.431829	0.015078598	-0.0029168816	-0.0062735863	0.13084464	5.8640165	7.8591695	Multitasking_Read
12:11:16.717	0.2657645	5.5571117	7.431829	0.015078598	-0.0029168816	-0.0062735863	0.13084464	5.8640165	7.8591695	Multitasking_Read
12:11:16.740	0.2657645	5.5571117	7.431829	0.015078598	-0.0029168816	-0.0062735863	0.13084464	5.8640165	7.8591695	Multitasking_Read
12:11:16.763	0.2657645	5.5571117	7.431829	0.015078598	-0.0029168816	-0.0062735863	0.13084464	5.8640165	7.8591695	Multitasking_Read
12:11:16.786	0.2657645	5.5571117	7.431829	0.015078598	-0.0029168816	-0.0062735863	0.13084464	5.8640165	7.8591695	Multitasking_Read
12:11:16.809	0.2657645	5.5571117	7.431829	0.015078598	-0.0029168816	-0.0062735863	0.13084464	5.8640165	7.8591695	Multitasking_Read
12:11:16.832	0.2657645	5.5571117	7.431829	0.015078598	-0.0029168816	-0.0062735863	0.13084464	5.8640165	7.8591695	Multitasking_Read
12:11:16.856	0.083799616	5.7630196	7.927444	0.016300328	-0.015745051	-0.0056627207	0.13397834	5.8258333	7.8874626	Multitasking_Read
12:11:16.879	0.083799616	5.7630196	7.927444	0.016300328	-0.015745051	-0.0056627207	0.13397834	5.8258333	7.8874626	Multitasking_Read
12:11:16.903	0.083799616	5.7630196	7.927444	0.016300328	-0.015745051	-0.0056627207	0.13397834	5.8258333	7.8874626	Multitasking_Read
12:11:16.925	0.083799616	5.7630196	7.927444	0.016300328	-0.015745051	-0.0056627207	0.13397834	5.8258333	7.8874626	Multitasking_Read
12:11:16.948	0.083799616	5.7630196	7.927444	0.016300328	-0.015745051	-0.0056627207	0.13397834	5.8258333	7.8874626	Multitasking_Read
12:11:16.971	0.083799616	5.7630196	7.927444	0.016300328	-0.015745051	-0.0056627207	0.13397834	5.8258333	7.8874626	Multitasking_Read
12:11:16.993	0.083799616	5.7630196	7.927444	0.016300328	-0.015745051	-0.0056627207	0.13397834	5.8258333	7.8874626	Multitasking_Read
12:11:17.020	0.083799616	5.7630196	7.927444	0.016300328	-0.015745051	-0.0056627207	0.13397834	5.8258333	7.8874626	Multitasking_Read
12:11:17.043	0.15562786	5.626546	7.6880164	-0.012410338	0.005635232	0.023658812	0.11378632	5.860988	7.8616934	Multitasking_Read
12:11:17.066	0.15562786	5.626546	7.6880164	-0.012410338	0.005635232	0.023658812	0.11378632	5.860988	7.8616934	Multitasking_Read
12:11:17.088	0.15562786	5.626546	7.6880164	-0.012410338	0.005635232	0.023658812	0.11378632	5.860988	7.8616934	Multitasking_Read
12:11:17.111	0.15562786	5.626546	7.6880164	-0.012410338	0.005635232	0.023658812	0.11378632	5.860988	7.8616934	Multitasking_Read
12:11:17.134	0.15562786	5.626546	7.6880164	-0.012410338	0.005635232	0.023658812	0.11378632	5.860988	7.8616934	Multitasking_Read
12:11:17.157	0.15562786	5.626546	7.6880164	-0.012410338	0.005635232	0.023658812	0.11378632	5.860988	7.8616934	Multitasking_Read
12:11:17.180	0.15562786	5.626546	7.6880164	-0.012410338	0.005635232	0.023658812	0.11378632	5.860988	7.8616934	Multitasking_Read
12:11:17.202	0.15562786	5.626546	7.6880164	-0.012410338	0.005635232	0.023658812	0.11378632	5.860988	7.8616934	Multitasking_Read
12:11:17.225	0.05027977	5.731894	7.972935	-0.0570035	-0.030405818	-0.020323487	0.11810258	5.82522	7.8881693	Multitasking_Read
12:11:17.249	0.05027977	5.731894	7.972935	-0.0570035	-0.030405818	-0.020323487	0.11810258	5.82522	7.8881693	Multitasking_Read
12:11:17.271	0.05027977	5.731894	7.972935	-0.0570035	-0.030405818	-0.020323487	0.11810258	5.82522	7.8881693	Multitasking_Read
12:11:17.294	0.05027977	5.731894	7.972935	-0.0570035	-0.030405818	-0.020323487	0.11810258	5.82522	7.8881693	Multitasking_Read
12:11:17.317	0.05027977	5.731894	7.972935	-0.0570035	-0.030405818	-0.020323487	0.11810258	5.82522	7.8881693	Multitasking_Read
12:11:17.340	0.05027977	5.731894	7.972935	-0.0570035	-0.030405818	-0.020323487	0.11810258	5.82522	7.8881693	Multitasking_Read
12:11:17.363	0.05027977	5.731894	7.972935	-0.0570035	-0.030405818	-0.020323487	0.11810258	5.82522	7.8881693	Multitasking_Read
12:11:17.387	0.18196489	5.621757	7.6736507	-0.0075234165	0.006856962	0.012052371	0.11769648	5.8284554	7.885784	Multitasking_Read
12:11:17.410	0.18196489	5.621757	7.6736507	-0.0075234165	0.006856962	0.012052371	0.11769648	5.8284554	7.885784	Multitasking_Read
12:11:17.433	0.18196489	5.621757	7.6736507	-0.0075234165	0.006856962	0.012052371	0.11769648	5.8284554	7.885784	Multitasking_Read
12:11:17.456	0.18196489	5.621757	7.6736507	-0.0075234165	0.006856962	0.012052371	0.11769648	5.8284554	7.885784	Multitasking_Read
12:11:17.479	0.18196489	5.621757	7.6736507	-0.0075234165	0.006856962	0.012052371	0.11769648	5.8284554	7.885784	Multitasking_Read
12:11:17.501	0.18196489	5.621757	7.6736507	-0.0075234165	0.006856962	0.012052371	0.11769648	5.8284554	7.885784	Multitasking_Read
12:11:17.524	0.18196489	5.621757	7.6736507	-0.0075234165	0.006856962	0.012052371	0.11769648	5.8284554	7.885784	Multitasking_Read
12:11:17.547	0.18196489	5.621757	7.6736507	-0.0075234165	0.006856962	0.012052371	0.11769648	5.8284554	7.885784	Multitasking_Read
12:11:17.571	0.035914123	5.686403	7.8627987	0.010191676	0.02762638	-0.0026083947	0.12740882	5.7889724	7.914661	Multitasking_Read
12:11:17.594	0.035914123	5.686403	7.8627987	0.010191676	0.02762638	-0.0026083947	0.12740882	5.7889724	7.914661	Multitasking_Read
12:11:17.618	0.035914123	5.686403	7.8627987	0.010191676	0.02762638	-0.0026083947	0.12740882	5.7889724	7.914661	Multitasking_Read
12:11:17.641	0.035914123	5.686403	7.8627987	0.010191676	0.02762638	-0.0026083947	0.12740882	5.7889724	7.914661	Multitasking_Read
12:11:17.664	0.035914123	5.686403	7.8627987	0.010191676	0.02762638	-0.0026083947	0.12740882	5.7889724	7.914661	Multitasking_Read
12:11:17.687	0.035914123	5.686403	7.8627987	0.010191676	0.02762638	-0.0026083947	0.12740882	5.7889724	7.914661	Multitasking_Read
12:11:17.711	0.035914123	5.686403	7.8627987	0.010191676	0.02762638	-0.0026083947	0.12740882	5.7889724	7.914661	Multitasking_Read
12:11:17.734	0.035914123	5.686403	7.8627987	0.010191676	0.02762638	-0.0026083947	0.12740882	5.7889724	7.914661	Multitasking_Read
12:11:17.756	0.19633053	5.6002088	7.9394155	-0.049062252	-0.046899177	0.008998045	0.146014	5.78183	7.919563	Multitasking_Read
12:11:17.779	0.19633053	5.6002088	7.9394155	-0.049062252	-0.046899177	0.008998045	0.146014	5.78183	7.919563	Multitasking_Read
12:11:17.802	0.19633053	5.6002088	7.9394155	-0.049062252	-0.046899177	0.008998045	0.146014	5.78183	7.919563	Multitasking_Read
12:11:17.826	0.19633053	5.6002088	7.9394155	-0.049062252	-0.046899177	0.008998045	0.146014	5.78183	7.919563	Multitasking_Read
12:11:17.849	0.19633053	5.6002088	7.9394155	-0.049062252	-0.046899177	0.008998045	0.146014	5.78183	7.919563	Multitasking_Read
12:11:17.872	0.19633053	5.6002088	7.9394155	-0.049062252	-0.046899177	0.008998045	0.146014	5.78183	7.919563	Multitasking_Read
12:11:17.895	0.19633053	5.6002088	7.9394155	-0.049062252	-0.046899177	0.008998045	0.146014	5.78183	7.919563	Multitasking_Read
12:11:17.917	0.19633053	5.6002088	7.9394155	-0.049062252	-0.046899177	0.008998045	0.146014	5.78183	7.919563	Multitasking_Read
12:11:17.940	0.4166038	5.5954204	8.049552	0.00041783185	-0.10309879	0.055423804	0.25962907	5.7082524	7.969868	Multitasking_Read
12:11:17.963	0.4166038	5.5954204	8.049552	0.00041783185	-0.10309879	0.055423804	0.25962907	5.7082524	7.969868	Multitasking_Read
12:11:17.986	0.4166038	5.5954204	8.049552	0.00041783185	-0.10309879	0.055423804	0.25962907	5.7082524	7.969868	Multitasking_Read
12:11:18.009	0.4166038	5.5954204	8.049552	0.00041783185	-0.10309879	0.055423804	0.25962907	5.7082524	7.969868	Multitasking_Read
12:11:18.032	0.4166038	5.5954204	8.049552	0.00041783185	-0.10309879	0.055423804	0.25962907	5.7082524	7.969868	Multitasking_Read
12:11:18.055	0.4166038	5.5954204	8.049552	0.00041783185	-0.10309879	0.055423804	0.25962907	5.7082524	7.969868	Multitasking_Read
12:11:18.078	0.4166038	5.5954204	8.049552	0.00041783185	-0.10309879	0.055423804	0.25962907	5.7082524	7.969868	Multitasking_Read
12:11:18.102	0.4166038	5.5954204	8.049552	0.00041783185	-0.10309879	0.055423804	0.25962907	5.7082524	7.969868	Multitasking_Read
12:11:18.126	0.44533512	5.482889	7.9968777	-0.09426628	-0.07622071	0.05603467	0.3635453	5.697487	7.9735055	Multitasking_Read
12:11:18.149	0.44533512	5.482889	7.9968777	-0.09426628	-0.07622071	0.05603467	0.3635453	5.697487	7.9735055	Multitasking_Read
12:11:18.171	0.44533512	5.482889	7.9968777	-0.09426628	-0.07622071	0.05603467	0.3635453	5.697487	7.9735055	Multitasking_Read
12:11:18.194	0.44533512	5.482889	7.9968777	-0.09426628	-0.07622071	0.05603467	0.3635453	5.697487	7.9735055	Multitasking_Read
12:11:18.217	0.44533512	5.482889	7.9968777	-0.09426628	-0.07622071	0.05603467	0.3635453	5.697487	7.9735055	Multitasking_Read
12:11:18.240	0.44533512	5.482889	7.9968777	-0.09426628	-0.07622071	0.05603467	0.3635453	5.697487	7.9735055	Multitasking_Read
12:11:18.263	0.44533512	5.482889	7.9968777	-0.09426628	-0.07622071	0.05603467	0.3635453	5.697487	7.9735055	Multitasking_Read
12:11:18.287	0.5147691	5.439792	8.703189	0.10059973	0.03556763	-0.07591222	0.36548832	5.618251	8.0294485	Multitasking_Read
12:11:18.310	0.5147691	5.439792	8.703189	0.10059973	0.03556763	-0.07591222	0.36548832	5.618251	8.0294485	Multitasking_Read
12:11:18.333	0.5147691	5.439792	8.703189	0.10059973	0.03556763	-0.07591222	0.36548832	5.618251	8.0294485	Multitasking_Read
12:11:18.356	0.5147691	5.439792	8.703189	0.10059973	0.03556763	-0.07591222	0.36548832	5.618251	8.0294485	Multitasking_Read
12:11:18.379	0.5147691	5.439792	8.703189	0.10059973	0.03556763	-0.07591222	0.36548832	5.618251	8.0294485	Multitasking_Read
12:11:18.402	0.5147691	5.439792	8.703189	0.10059973	0.03556763	-0.07591222	0.36548832	5.618251	8.0294485	Multitasking_Read
12:11:18.425	0.5147691	5.439792	8.703189	0.10059973	0.03556763	-0.07591222	0.36548832	5.618251	8.0294485	Multitasking_Read
12:11:18.448	0.5147691	5.439792	8.703189	0.10059973	0.03556763	-0.07591222	0.36548832	5.618251	8.0294485	Multitasking_Read
12:11:18.471	0.10774237	5.854002	7.92505	0.083495505	0.1504103	0.104903884	0.2618219	5.7284346	7.955302	Multitasking_Read
12:11:18.493	0.10774237	5.854002	7.92505	0.083495505	0.1504103	0.104903884	0.2618219	5.7284346	7.955302	Multitasking_Read
12:11:18.517	0.10774237	5.854002	7.92505	0.083495505	0.1504103	0.104903884	0.2618219	5.7284346	7.955302	Multitasking_Read
12:11:18.540	0.10774237	5.854002	7.92505	0.083495505	0.1504103	0.104903884	0.2618219	5.7284346	7.955302	Multitasking_Read
12:11:18.563	0.10774237	5.854002	7.92505	0.083495505	0.1504103	0.104903884	0.2618219	5.7284346	7.955302	Multitasking_Read
12:11:18.586	0.10774237	5.854002	7.92505	0.083495505	0.1504103	0.104903884	0.2618219	5.7284346	7.955302	Multitasking_Read
12:11:18.609	0.10774237	5.854002	7.92505	0.083495505	0.1504103	0.104903884	0.2618219	5.7284346	7.955302	Multitasking_Read
12:11:18.632	0.10774237	5.854002	7.92505	0.083495505	0.1504103	0.104903884	0.2618219	5.7284346	7.955302	Multitasking_Read
12:11:18.655	0.5794145	5.707951	6.969734	-0.18833952	-0.009025534	0.19225761	0.26579893	5.905936	7.824296	Multitasking_Read
12:11:18.679	0.5794145	5.707951	6.969734	-0.18833952	-0.009025534	0.19225761	0.26579893	5.905936	7.824296	Multitasking_Read
12:11:18.701	0.5794145	5.707951	6.969734	-0.18833952	-0.009025534	0.19225761	0.26579893	5.905936	7.824296	Multitasking_Read
12:11:18.724	0.5794145	5.707951	6.969734	-0.18833952	-0.009025534	0.19225761	0.26579893	5.905936	7.824296	Multitasking_Read
12:11:18.748	0.5794145	5.707951	6.969734	-0.18833952	-0.009025534	0.19225761	0.26579893	5.905936	7.824296	Multitasking_Read
12:11:18.771	0.5794145	5.707951	6.969734	-0.18833952	-0.009025534	0.19225761	0.26579893	5.905936	7.824296	Multitasking_Read
12:11:18.794	0.5794145	5.707951	6.969734	-0.18833952	-0.009025534	0.19225761	0.26579893	5.905936	7.824296	Multitasking_Read
12:11:18.817	0.5794145	5.707951	6.969734	-0.18833952	-0.009025534	0.19225761	0.26579893	5.905936	7.824296	Multitasking_Read
12:11:18.839	0.4764607	5.3009243	7.391126	0.11648223	-0.0016951511	-0.012993104	0.22595564	5.7766185	7.921489	Multitasking_Read
12:11:18.863	0.4764607	5.3009243	7.391126	0.11648223	-0.0016951511	-0.012993104	0.22595564	5.7766185	7.921489	Multitasking_Read
12:11:18.886	0.4764607	5.3009243	7.391126	0.11648223	-0.0016951511	-0.012993104	0.22595564	5.7766185	7.921489	Multitasking_Read
12:11:18.909	0.4764607	5.3009243	7.391126	0.11648223	-0.0016951511	-0.012993104	0.22595564	5.7766185	7.921489	Multitasking_Read
12:11:18.931	0.4764607	5.3009243	7.391126	0.11648223	-0.0016951511	-0.012993104	0.22595564	5.7766185	7.921489	Multitasking_Read
12:11:18.954	0.4764607	5.3009243	7.391126	0.11648223	-0.0016951511	-0.012993104	0.22595564	5.7766185	7.921489	Multitasking_Read
12:11:18.978	0.4764607	5.3009243	7.391126	0.11648223	-0.0016951511	-0.012993104	0.22595564	5.7766185	7.921489	Multitasking_Read
12:11:19.001	0.4764607	5.3009243	7.391126	0.11648223	-0.0016951511	-0.012993104	0.22595564	5.7766185	7.921489	Multitasking_Read
12:11:19.023	-0.8930645	5.643306	8.913885	-0.053949177	-0.046899177	0.015106697	0.31007513	5.6289616	8.024276	Multitasking_Read
12:11:19.046	-0.8930645	5.643306	8.913885	-0.053949177	-0.046899177	0.015106697	0.31007513	5.6289616	8.024276	Multitasking_Read
12:11:19.069	-0.8930645	5.643306	8.913885	-0.053949177	-0.046899177	0.015106697	0.31007513	5.6289616	8.024276	Multitasking_Read
12:11:19.093	-0.8930645	5.643306	8.913885	-0.053949177	-0.046899177	0.015106697	0.31007513	5.6289616	8.024276	Multitasking_Read
12:11:19.115	-0.8930645	5.643306	8.913885	-0.053949177	-0.046899177	0.015106697	0.31007513	5.6289616	8.024276	Multitasking_Read
12:11:19.139	-0.8930645	5.643306	8.913885	-0.053949177	-0.046899177	0.015106697	0.31007513	5.6289616	8.024276	Multitasking_Read
12:11:19.162	-0.8930645	5.643306	8.913885	-0.053949177	-0.046899177	0.015106697	0.31007513	5.6289616	8.024276	Multitasking_Read
12:11:19.184	-0.8930645	5.643306	8.913885	-0.053949177	-0.046899177	0.015106697	0.31007513	5.6289616	8.024276	Multitasking_Read
12:11:19.207	0.28013015	5.652883	4.8843207	0.067613006	-0.39753583	-0.095459916	0.16832975	6.0310717	7.7309856	Multitasking_Read
12:11:19.230	0.28013015	5.652883	4.8843207	0.067613006	-0.39753583	-0.095459916	0.16832975	6.0310717	7.7309856	Multitasking_Read
12:11:19.253	0.28013015	5.652883	4.8843207	0.067613006	-0.39753583	-0.095459916	0.16832975	6.0310717	7.7309856	Multitasking_Read
12:11:19.276	0.28013015	5.652883	4.8843207	0.067613006	-0.39753583	-0.095459916	0.16832975	6.0310717	7.7309856	Multitasking_Read
12:11:19.299	0.28013015	5.652883	4.8843207	0.067613006	-0.39753583	-0.095459916	0.16832975	6.0310717	7.7309856	Multitasking_Read
12:11:19.323	0.28013015	5.652883	4.8843207	0.067613006	-0.39753583	-0.095459916	0.16832975	6.0310717	7.7309856	Multitasking_Read
12:11:19.345	0.28013015	5.652883	4.8843207	0.067613006	-0.39753583	-0.095459916	0.16832975	6.0310717	7.7309856	Multitasking_Read
12:11:19.368	-0.3519584	5.8851275	7.345635	0.43779734	0.24265094	-0.04048204	-0.031454	5.996506	7.7595882	Multitasking_Read
12:11:19.390	-0.3519584	5.8851275	7.345635	0.43779734	0.24265094	-0.04048204	-0.031454	5.996506	7.7595882	Multitasking_Read
12:11:19.413	-0.3519584	5.8851275	7.345635	0.43779734	0.24265094	-0.04048204	-0.031454	5.996506	7.7595882	Multitasking_Read
12:11:19.437	-0.3519584	5.8851275	7.345635	0.43779734	0.24265094	-0.04048204	-0.031454	5.996506	7.7595882	Multitasking_Read
12:11:19.460	-0.3519584	5.8851275	7.345635	0.43779734	0.24265094	-0.04048204	-0.031454	5.996506	7.7595882	Multitasking_Read
12:11:19.483	-0.3519584	5.8851275	7.345635	0.43779734	0.24265094	-0.04048204	-0.031454	5.996506	7.7595882	Multitasking_Read
12:11:19.506	-0.3519584	5.8851275	7.345635	0.43779734	0.24265094	-0.04048204	-0.031454	5.996506	7.7595882	Multitasking_Read
12:11:19.529	-0.3519584	5.8851275	7.345635	0.43779734	0.24265094	-0.04048204	-0.031454	5.996506	7.7595882	Multitasking_Read
12:11:19.553	-0.5123748	6.012024	7.632948	-0.1309182	-0.024297165	0.05298034	-0.06149404	6.1358094	7.6497297	Multitasking_Read
12:11:19.576	-0.5123748	6.012024	7.632948	-0.1309182	-0.024297165	0.05298034	-0.06149404	6.1358094	7.6497297	Multitasking_Read
12:11:19.598	-0.5123748	6.012024	7.632948	-0.1309182	-0.024297165	0.05298034	-0.06149404	6.1358094	7.6497297	Multitasking_Read
12:11:19.621	-0.5123748	6.012024	7.632948	-0.1309182	-0.024297165	0.05298034	-0.06149404	6.1358094	7.6497297	Multitasking_Read
12:11:19.644	-0.5123748	6.012024	7.632948	-0.1309182	-0.024297165	0.05298034	-0.06149404	6.1358094	7.6497297	Multitasking_Read
12:11:19.668	-0.5123748	6.012024	7.632948	-0.1309182	-0.024297165	0.05298034	-0.06149404	6.1358094	7.6497297	Multitasking_Read
12:11:19.691	-0.5123748	6.012024	7.632948	-0.1309182	-0.024297165	0.05298034	-0.06149404	6.1358094	7.6497297	Multitasking_Read
12:11:19.713	-0.5123748	6.012024	7.632948	-0.1309182	-0.024297165	0.05298034	-0.06149404	6.1358094	7.6497297	Multitasking_Read
12:11:19.735	1.8603516	6.426234	6.9553685	0.19039692	-0.17884608	0.120786384	0.28130108	6.0104966	7.7437143	Multitasking_Read
12:11:19.756	1.8603516	6.426234	6.9553685	0.19039692	-0.17884608	0.120786384	0.28130108	6.0104966	7.7437143	Multitasking_Read
12:11:19.778	1.8603516	6.426234	6.9553685	0.19039692	-0.17884608	0.120786384	0.28130108	6.0104966	7.7437143	Multitasking_Read
12:11:19.799	1.8603516	6.426234	6.9553685	0.19039692	-0.17884608	0.120786384	0.28130108	6.0104966	7.7437143	Multitasking_Read
12:11:19.820	1.8603516	6.426234	6.9553685	0.19039692	-0.17884608	0.120786384	0.28130108	6.0104966	7.7437143	Multitasking_Read
12:11:19.841	1.8603516	6.426234	6.9553685	0.19039692	-0.17884608	0.120786384	0.28130108	6.0104966	7.7437143	Multitasking_Read
12:11:19.863	1.8603516	6.426234	6.9553685	0.19039692	-0.17884608	0.120786384	0.28130108	6.0104966	7.7437143	Multitasking_Read
12:11:19.887	1.8603516	6.426234	6.9553685	0.19039692	-0.17884608	0.120786384	0.28130108	6.0104966	7.7437143	Multitasking_Read
12:11:19.909	0.08858817	6.0599093	7.1756415	0.1732927	0.019074267	0.10368216	0.46336454	6.133198	7.6380324	Multitasking_Read
12:11:19.932	0.08858817	6.0599093	7.1756415	0.1732927	0.019074267	0.10368216	0.46336454	6.133198	7.6380324	Multitasking_Read
12:11:19.954	0.08858817	6.0599093	7.1756415	0.1732927	0.019074267	0.10368216	0.46336454	6.133198	7.6380324	Multitasking_Read
12:11:19.977	0.08858817	6.0599093	7.1756415	0.1732927	0.019074267	0.10368216	0.46336454	6.133198	7.6380324	Multitasking_Read
12:11:20.001	0.08858817	6.0599093	7.1756415	0.1732927	0.019074267	0.10368216	0.46336454	6.133198	7.6380324	Multitasking_Read
12:11:20.025	0.08858817	6.0599093	7.1756415	0.1732927	0.019074267	0.10368216	0.46336454	6.133198	7.6380324	Multitasking_Read
12:11:20.050	0.08858817	6.0599093	7.1756415	0.1732927	0.019074267	0.10368216	0.46336454	6.133198	7.6380324	Multitasking_Read
12:11:20.073	0.08858817	6.0599093	7.1756415	0.1732927	0.019074267	0.10368216	0.46336454	6.133198	7.6380324	Multitasking_Read
12:11:20.096	0.845179	6.124555	7.5395713	0.062115222	0.09359983	0.058478132	0.5395211	6.1761074	7.5983534	Multitasking_Read
12:11:20.119	0.845179	6.124555	7.5395713	0.062115222	0.09359983	0.058478132	0.5395211	6.1761074	7.5983534	Multitasking_Read
12:11:20.142	0.845179	6.124555	7.5395713	0.062115222	0.09359983	0.058478132	0.5395211	6.1761074	7.5983534	Multitasking_Read
12:11:20.164	0.845179	6.124555	7.5395713	0.062115222	0.09359983	0.058478132	0.5395211	6.1761074	7.5983534	Multitasking_Read
12:11:20.187	0.845179	6.124555	7.5395713	0.062115222	0.09359983	0.058478132	0.5395211	6.1761074	7.5983534	Multitasking_Read
12:11:20.209	0.845179	6.124555	7.5395713	0.062115222	0.09359983	0.058478132	0.5395211	6.1761074	7.5983534	Multitasking_Read
12:11:20.233	0.845179	6.124555	7.5395713	0.062115222	0.09359983	0.058478132	0.5395211	6.1761074	7.5983534	Multitasking_Read
12:11:20.256	0.845179	6.124555	7.5395713	0.062115222	0.09359983	0.058478132	0.5395211	6.1761074	7.5983534	Multitasking_Read
12:11:20.279	0.54828894	5.8324533	7.3815494	0.09876714	0.069165215	-0.07163617	0.6265082	6.092818	7.6586814	Multitasking_Read
12:11:20.302	0.54828894	5.8324533	7.3815494	0.09876714	0.069165215	-0.07163617	0.6265082	6.092818	7.6586814	Multitasking_Read
12:11:20.325	0.54828894	5.8324533	7.3815494	0.09876714	0.069165215	-0.07163617	0.6265082	6.092818	7.6586814	Multitasking_Read
12:11:20.347	0.54828894	5.8324533	7.3815494	0.09876714	0.069165215	-0.07163617	0.6265082	6.092818	7.6586814	Multitasking_Read
12:11:20.370	0.54828894	5.8324533	7.3815494	0.09876714	0.069165215	-0.07163617	0.6265082	6.092818	7.6586814	Multitasking_Read
12:11:20.393	0.54828894	5.8324533	7.3815494	0.09876714	0.069165215	-0.07163617	0.6265082	6.092818	7.6586814	Multitasking_Read
12:11:20.416	0.54828894	5.8324533	7.3815494	0.09876714	0.069165215	-0.07163617	0.6265082	6.092818	7.6586814	Multitasking_Read
12:11:20.439	0.54828894	5.8324533	7.3815494	0.09876714	0.069165215	-0.07163617	0.6265082	6.092818	7.6586814	Multitasking_Read
12:11:20.462	-0.19393626	5.5355635	7.7502675	-0.116868295	-0.097601	0.005943719	0.5834271	6.169615	7.6003833	Multitasking_Read
12:11:20.485	-0.19393626	5.5355635	7.7502675	-0.116868295	-0.097601	0.005943719	0.5834271	6.169615	7.6003833	Multitasking_Read
12:11:20.507	-0.19393626	5.5355635	7.7502675	-0.116868295	-0.097601	0.005943719	0.5834271	6.169615	7.6003833	Multitasking_Read
12:11:20.530	-0.19393626	5.5355635	7.7502675	-0.116868295	-0.097601	0.005943719	0.5834271	6.169615	7.6003833	Multitasking_Read
12:11:20.552	-0.19393626	5.5355635	7.7502675	-0.116868295	-0.097601	0.005943719	0.5834271	6.169615	7.6003833	Multitasking_Read
12:11:20.576	-0.19393626	5.5355635	7.7502675	-0.116868295	-0.097601	0.005943719	0.5834271	6.169615	7.6003833	Multitasking_Read
12:11:20.599	-0.19393626	5.5355635	7.7502675	-0.116868295	-0.097601	0.005943719	0.5834271	6.169615	7.6003833	Multitasking_Read
12:11:20.621	-0.19393626	5.5355635	7.7502675	-0.116868295	-0.097601	0.005943719	0.5834271	6.169615	7.6003833	Multitasking_Read
12:11:20.645	1.1396748	5.6002088	8.767835	-0.23720875	0.020295998	0.08352361	0.567735	6.0206246	7.7201056	Multitasking_Read
12:11:20.668	1.1396748	5.6002088	8.767835	-0.23720875	0.020295998	0.08352361	0.567735	6.0206246	7.7201056	Multitasking_Read
12:11:20.691	1.1396748	5.6002088	8.767835	-0.23720875	0.020295998	0.08352361	0.567735	6.0206246	7.7201056	Multitasking_Read
12:11:20.714	1.1396748	5.6002088	8.767835	-0.23720875	0.020295998	0.08352361	0.567735	6.0206246	7.7201056	Multitasking_Read
12:11:20.736	1.1396748	5.6002088	8.767835	-0.23720875	0.020295998	0.08352361	0.567735	6.0206246	7.7201056	Multitasking_Read
12:11:20.758	1.1396748	5.6002088	8.767835	-0.23720875	0.020295998	0.08352361	0.567735	6.0206246	7.7201056	Multitasking_Read
12:11:20.780	1.1396748	5.6002088	8.767835	-0.23720875	0.020295998	0.08352361	0.567735	6.0206246	7.7201056	Multitasking_Read
12:11:20.804	1.1396748	5.6002088	8.767835	-0.23720875	0.020295998	0.08352361	0.567735	6.0206246	7.7201056	Multitasking_Read
12:11:20.826	0.44772938	6.0503325	6.4980617	0.00713735	-0.5264284	0.0053328536	0.82334423	6.043587	7.679031	Multitasking_Read
12:11:20.846	0.44772938	6.0503325	6.4980617	0.00713735	-0.5264284	0.0053328536	0.82334423	6.043587	7.679031	Multitasking_Read
12:11:20.866	0.44772938	6.0503325	6.4980617	0.00713735	-0.5264284	0.0053328536	0.82334423	6.043587	7.679031	Multitasking_Read
12:11:20.887	0.44772938	6.0503325	6.4980617	0.00713735	-0.5264284	0.0053328536	0.82334423	6.043587	7.679031	Multitasking_Read
12:11:20.908	0.44772938	6.0503325	6.4980617	0.00713735	-0.5264284	0.0053328536	0.82334423	6.043587	7.679031	Multitasking_Read
12:11:20.929	0.44772938	6.0503325	6.4980617	0.00713735	-0.5264284	0.0053328536	0.82334423	6.043587	7.679031	Multitasking_Read
12:11:20.950	0.44772938	6.0503325	6.4980617	0.00713735	-0.5264284	0.0053328536	0.82334423	6.043587	7.679031	Multitasking_Read
12:11:20.971	0.44772938	6.0503325	6.4980617	0.00713735	-0.5264284	0.0053328536	0.82334423	6.043587	7.679031	Multitasking_Read
12:11:20.993	1.0726352	5.90907	7.513234	0.3082939	0.016630806	0.049926016	1.0526676	6.0045147	7.681667	Multitasking_Read
12:11:21.014	1.0726352	5.90907	7.513234	0.3082939	0.016630806	0.049926016	1.0526676	6.0045147	7.681667	Multitasking_Read
12:11:21.035	1.0726352	5.90907	7.513234	0.3082939	0.016630806	0.049926016	1.0526676	6.0045147	7.681667	Multitasking_Read
12:11:21.060	1.0726352	5.90907	7.513234	0.3082939	0.016630806	0.049926016	1.0526676	6.0045147	7.681667	Multitasking_Read
12:11:21.082	1.0726352	5.90907	7.513234	0.3082939	0.016630806	0.049926016	1.0526676	6.0045147	7.681667	Multitasking_Read
12:11:21.103	1.0726352	5.90907	7.513234	0.3082939	0.016630806	0.049926016	1.0526676	6.0045147	7.681667	Multitasking_Read
12:11:21.127	1.0726352	5.90907	7.513234	0.3082939	0.016630806	0.049926016	1.0526676	6.0045147	7.681667	Multitasking_Read
12:11:21.148	1.0726352	5.90907	7.513234	0.3082939	0.016630806	0.049926016	1.0526676	6.0045147	7.681667	Multitasking_Read
12:11:21.169	1.0798179	6.1077952	7.642525	-0.035012353	0.019074267	0.023658812	1.1225902	6.1702566	7.5391	Multitasking_Read
12:11:21.190	1.0798179	6.1077952	7.642525	-0.035012353	0.019074267	0.023658812	1.1225902	6.1702566	7.5391	Multitasking_Read
12:11:21.212	1.0798179	6.1077952	7.642525	-0.035012353	0.019074267	0.023658812	1.1225902	6.1702566	7.5391	Multitasking_Read
12:11:21.235	1.0798179	6.1077952	7.642525	-0.035012353	0.019074267	0.023658812	1.1225902	6.1702566	7.5391	Multitasking_Read
12:11:21.256	1.0798179	6.1077952	7.642525	-0.035012353	0.019074267	0.023658812	1.1225902	6.1702566	7.5391	Multitasking_Read
12:11:21.277	1.0798179	6.1077952	7.642525	-0.035012353	0.019074267	0.023658812	1.1225902	6.1702566	7.5391	Multitasking_Read
12:11:21.299	1.0798179	6.1077952	7.642525	-0.035012353	0.019074267	0.023658812	1.1225902	6.1702566	7.5391	Multitasking_Read
12:11:21.321	1.0798179	6.1077952	7.642525	-0.035012353	0.019074267	0.023658812	1.1225902	6.1702566	7.5391	Multitasking_Read
12:11:21.345	1.1037607	6.1293435	6.8428373	0.033404555	0.01357648	0.0132741025	1.1328635	6.2735085	7.4518504	Multitasking_Read
12:11:21.366	1.1037607	6.1293435	6.8428373	0.033404555	0.01357648	0.0132741025	1.1328635	6.2735085	7.4518504	Multitasking_Read
12:11:21.387	1.1037607	6.1293435	6.8428373	0.033404555	0.01357648	0.0132741025	1.1328635	6.2735085	7.4518504	Multitasking_Read
12:11:21.408	1.1037607	6.1293435	6.8428373	0.033404555	0.01357648	0.0132741025	1.1328635	6.2735085	7.4518504	Multitasking_Read
12:11:21.429	1.1037607	6.1293435	6.8428373	0.033404555	0.01357648	0.0132741025	1.1328635	6.2735085	7.4518504	Multitasking_Read
12:11:21.451	1.1037607	6.1293435	6.8428373	0.033404555	0.01357648	0.0132741025	1.1328635	6.2735085	7.4518504	Multitasking_Read
12:11:21.472	1.1037607	6.1293435	6.8428373	0.033404555	0.01357648	0.0132741025	1.1328635	6.2735085	7.4518504	Multitasking_Read
12:11:21.494	1.1037607	6.1293435	6.8428373	0.033404555	0.01357648	0.0132741025	1.1328635	6.2735085	7.4518504	Multitasking_Read
12:11:21.515	1.1037607	6.1293435	6.8428373	0.033404555	0.01357648	0.0132741025	1.1328635	6.2735085	7.4518504	Multitasking_Read
12:11:21.536	1.0726352	6.091035	7.2594414	-0.02646024	-0.0047494774	-0.00077579886	1.1529508	6.2750316	7.447481	Multitasking_Read
12:11:21.557	1.0726352	6.091035	7.2594414	-0.02646024	-0.0047494774	-0.00077579886	1.1529508	6.2750316	7.447481	Multitasking_Read
12:11:21.578	1.0726352	6.091035	7.2594414	-0.02646024	-0.0047494774	-0.00077579886	1.1529508	6.2750316	7.447481	Multitasking_Read
12:11:21.601	1.0726352	6.091035	7.2594414	-0.02646024	-0.0047494774	-0.00077579886	1.1529508	6.2750316	7.447481	Multitasking_Read
12:11:21.623	1.0726352	6.091035	7.2594414	-0.02646024	-0.0047494774	-0.00077579886	1.1529508	6.2750316	7.447481	Multitasking_Read
12:11:21.644	1.0726352	6.091035	7.2594414	-0.02646024	-0.0047494774	-0.00077579886	1.1529508	6.2750316	7.447481	Multitasking_Read
12:11:21.667	1.0726352	6.091035	7.2594414	-0.02646024	-0.0047494774	-0.00077579886	1.1529508	6.2750316	7.447481	Multitasking_Read
12:11:21.690	1.0726352	6.091035	7.2594414	-0.02646024	-0.0047494774	-0.00077579886	1.1529508	6.2750316	7.447481	Multitasking_Read
12:11:21.712	1.1731946	6.0527267	7.2546525	0.005915619	0.014187345	0.006554584	1.1443292	6.271702	7.4516153	Multitasking_Read
12:11:21.733	1.1731946	6.0527267	7.2546525	0.005915619	0.014187345	0.006554584	1.1443292	6.271702	7.4516153	Multitasking_Read
12:11:21.754	1.1731946	6.0527267	7.2546525	0.005915619	0.014187345	0.006554584	1.1443292	6.271702	7.4516153	Multitasking_Read
12:11:21.775	1.1731946	6.0527267	7.2546525	0.005915619	0.014187345	0.006554584	1.1443292	6.271702	7.4516153	Multitasking_Read
12:11:21.796	1.1731946	6.0527267	7.2546525	0.005915619	0.014187345	0.006554584	1.1443292	6.271702	7.4516153	Multitasking_Read
12:11:21.817	1.1731946	6.0527267	7.2546525	0.005915619	0.014187345	0.006554584	1.1443292	6.271702	7.4516153	Multitasking_Read
12:11:21.839	1.1731946	6.0527267	7.2546525	0.005915619	0.014187345	0.006554584	1.1443292	6.271702	7.4516153	Multitasking_Read
12:11:21.862	1.1731946	6.0527267	7.2546525	0.005915619	0.014187345	0.006554584	1.1443292	6.271702	7.4516153	Multitasking_Read
12:11:21.883	1.0462981	6.220326	7.307327	-0.06983167	0.05083926	0.024880541	1.1058075	6.2755666	7.4541793	Multitasking_Read
12:11:21.904	1.0462981	6.220326	7.307327	-0.06983167	0.05083926	0.024880541	1.1058075	6.2755666	7.4541793	Multitasking_Read
12:11:21.925	1.0462981	6.220326	7.307327	-0.06983167	0.05083926	0.024880541	1.1058075	6.2755666	7.4541793	Multitasking_Read
12:11:21.948	1.0462981	6.220326	7.307327	-0.06983167	0.05083926	0.024880541	1.1058075	6.2755666	7.4541793	Multitasking_Read
12:11:21.969	1.0462981	6.220326	7.307327	-0.06983167	0.05083926	0.024880541	1.1058075	6.2755666	7.4541793	Multitasking_Read
12:11:21.991	1.0462981	6.220326	7.307327	-0.06983167	0.05083926	0.024880541	1.1058075	6.2755666	7.4541793	Multitasking_Read
12:11:22.013	1.0462981	6.220326	7.307327	-0.06983167	0.05083926	0.024880541	1.1058075	6.2755666	7.4541793	Multitasking_Read
12:11:22.034	1.0462981	6.220326	7.307327	-0.06983167	0.05083926	0.024880541	1.1058075	6.2755666	7.4541793	Multitasking_Read
12:11:22.057	1.0462981	6.220326	7.307327	-0.06983167	0.05083926	0.024880541	1.1058075	6.2755666	7.4541793	Multitasking_Read
12:11:22.080	1.132492	6.0599093	7.283384	-0.047840524	-0.027962357	0.029767463	1.1076394	6.2611737	7.466	Multitasking_Read
12:11:22.102	1.132492	6.0599093	7.283384	-0.047840524	-0.027962357	0.029767463	1.1076394	6.2611737	7.466	Multitasking_Read
12:11:22.123	1.132492	6.0599093	7.283384	-0.047840524	-0.027962357	0.029767463	1.1076394	6.2611737	7.466	Multitasking_Read
12:11:22.144	1.132492	6.0599093	7.283384	-0.047840524	-0.027962357	0.029767463	1.1076394	6.2611737	7.466	Multitasking_Read
12:11:22.165	1.132492	6.0599093	7.283384	-0.047840524	-0.027962357	0.029767463	1.1076394	6.2611737	7.466	Multitasking_Read
12:11:22.187	1.132492	6.0599093	7.283384	-0.047840524	-0.027962357	0.029767463	1.1076394	6.2611737	7.466	Multitasking_Read
12:11:22.208	1.132492	6.0599093	7.283384	-0.047840524	-0.027962357	0.029767463	1.1076394	6.2611737	7.466	Multitasking_Read
12:11:22.229	1.132492	6.0599093	7.283384	-0.047840524	-0.027962357	0.029767463	1.1076394	6.2611737	7.466	Multitasking_Read
12:11:22.251	1.2234744	6.0311785	7.187613	0.07860858	-0.0029168816	-0.021545218	1.1624116	6.1962886	7.511667	Multitasking_Read
12:11:22.272	1.2234744	6.0311785	7.187613	0.07860858	-0.0029168816	-0.021545218	1.1624116	6.1962886	7.511667	Multitasking_Read
12:11:22.293	1.2234744	6.0311785	7.187613	0.07860858	-0.0029168816	-0.021545218	1.1624116	6.1962886	7.511667	Multitasking_Read
12:11:22.315	1.2234744	6.0311785	7.187613	0.07860858	-0.0029168816	-0.021545218	1.1624116	6.1962886	7.511667	Multitasking_Read
12:11:22.336	1.2234744	6.0311785	7.187613	0.07860858	-0.0029168816	-0.021545218	1.1624116	6.1962886	7.511667	Multitasking_Read
12:11:22.357	1.2234744	6.0311785	7.187613	0.07860858	-0.0029168816	-0.021545218	1.1624116	6.1962886	7.511667	Multitasking_Read
12:11:22.378	1.2234744	6.0311785	7.187613	0.07860858	-0.0029168816	-0.021545218	1.1624116	6.1962886	7.511667	Multitasking_Read
12:11:22.400	1.2234744	6.0311785	7.187613	0.07860858	-0.0029168816	-0.021545218	1.1624116	6.1962886	7.511667	Multitasking_Read
12:11:22.421	1.0750294	6.1030064	7.118179	0.07860858	-0.0029168816	-0.021545218	1.1114779	6.239836	7.4832754	Multitasking_Read
12:11:22.442	1.0750294	6.1030064	7.118179	0.02118725	0.033124167	0.008998045	1.1114779	6.239836	7.4832754	Multitasking_Read
12:11:22.464	1.0750294	6.1030064	7.118179	0.02118725	0.033124167	0.008998045	1.1114779	6.239836	7.4832754	Multitasking_Read
12:11:22.485	1.0750294	6.1030064	7.118179	0.02118725	0.033124167	0.008998045	1.1114779	6.239836	7.4832754	Multitasking_Read
12:11:22.506	1.0750294	6.1030064	7.118179	0.02118725	0.033124167	0.008998045	1.1114779	6.239836	7.4832754	Multitasking_Read
12:11:22.528	1.0750294	6.1030064	7.118179	0.02118725	0.033124167	0.008998045	1.1114779	6.239836	7.4832754	Multitasking_Read
12:11:22.564	1.0750294	6.1030064	7.118179	0.02118725	0.033124167	0.008998045	1.1114779	6.239836	7.4832754	Multitasking_Read
12:11:22.597	1.0750294	6.1030064	7.118179	0.02118725	0.033124167	0.008998045	1.1114779	6.239836	7.4832754	Multitasking_Read
12:11:22.631	1.0055954	5.9856873	7.309721	-0.110759646	0.020906862	-0.0062735863	1.0690894	6.1651654	7.5510306	Multitasking_Read
12:11:22.668	1.0055954	5.9856873	7.309721	-0.110759646	0.020906862	-0.0062735863	1.0690894	6.1651654	7.5510306	Multitasking_Read
12:11:22.699	1.0055954	5.9856873	7.309721	-0.110759646	0.020906862	-0.0062735863	1.0690894	6.1651654	7.5510306	Multitasking_Read
12:11:22.733	1.0055954	5.9856873	7.309721	-0.110759646	0.020906862	-0.0062735863	1.0690894	6.1651654	7.5510306	Multitasking_Read
12:11:22.768	1.0055954	5.9856873	7.309721	-0.110759646	0.020906862	-0.0062735863	1.0690894	6.1651654	7.5510306	Multitasking_Read
12:11:22.801	1.1061549	5.95935	7.556331	-0.025238508	-0.004138612	0.054202072	1.032926	6.122782	7.590451	Multitasking_Read
12:11:22.824	1.1061549	5.95935	7.556331	-0.025238508	-0.004138612	0.054202072	1.032926	6.122782	7.590451	Multitasking_Read
12:11:22.847	1.1061549	5.95935	7.556331	-0.025238508	-0.004138612	0.054202072	1.032926	6.122782	7.590451	Multitasking_Read
12:11:22.868	1.1061549	5.95935	7.556331	-0.025238508	-0.004138612	0.054202072	1.032926	6.122782	7.590451	Multitasking_Read
12:11:22.888	1.1061549	5.95935	7.556331	-0.025238508	-0.004138612	0.054202072	1.032926	6.122782	7.590451	Multitasking_Read
12:11:22.909	1.1061549	5.95935	7.556331	-0.025238508	-0.004138612	0.054202072	1.032926	6.122782	7.590451	Multitasking_Read
12:11:22.930	1.1061549	5.95935	7.556331	-0.025238508	-0.004138612	0.054202072	1.032926	6.122782	7.590451	Multitasking_Read
12:11:22.951	1.1061549	5.95935	7.556331	-0.025238508	-0.004138612	0.054202072	1.032926	6.122782	7.590451	Multitasking_Read
12:11:22.972	1.0486923	6.0048413	7.412675	0.067613006	0.025793785	-0.01726916	1.0840803	6.131089	7.576598	Multitasking_Read
12:11:22.994	1.0486923	6.0048413	7.412675	0.067613006	0.025793785	-0.01726916	1.0840803	6.131089	7.576598	Multitasking_Read
12:11:23.017	1.0486923	6.0048413	7.412675	0.067613006	0.025793785	-0.01726916	1.0840803	6.131089	7.576598	Multitasking_Read
12:11:23.039	1.0486923	6.0048413	7.412675	0.067613006	0.025793785	-0.01726916	1.0840803	6.131089	7.576598	Multitasking_Read
12:11:23.061	1.0486923	6.0048413	7.412675	0.067613006	0.025793785	-0.01726916	1.0840803	6.131089	7.576598	Multitasking_Read
12:11:23.084	1.0486923	6.0048413	7.412675	0.067613006	0.025793785	-0.01726916	1.0840803	6.131089	7.576598	Multitasking_Read
12:11:23.106	1.0486923	6.0048413	7.412675	0.067613006	0.025793785	-0.01726916	1.0840803	6.131089	7.576598	Multitasking_Read
12:11:23.128	1.0486923	6.0048413	7.412675	0.067613006	0.025793785	-0.01726916	1.0840803	6.131089	7.576598	Multitasking_Read
12:11:23.151	0.9289786	6.0766697	7.336058	-0.030736296	0.017852537	0.015106697	1.0642108	6.159992	7.5559435	Multitasking_Read
12:11:23.173	0.9289786	6.0766697	7.336058	-0.030736296	0.017852537	0.015106697	1.0642108	6.159992	7.5559435	Multitasking_Read
12:11:23.195	0.9289786	6.0766697	7.336058	-0.030736296	0.017852537	0.015106697	1.0642108	6.159992	7.5559435	Multitasking_Read
12:11:23.218	0.9289786	6.0766697	7.336058	-0.030736296	0.017852537	0.015106697	1.0642108	6.159992	7.5559435	Multitasking_Read
12:11:23.240	0.9289786	6.0766697	7.336058	-0.030736296	0.017852537	0.015106697	1.0642108	6.159992	7.5559435	Multitasking_Read
12:11:23.261	0.9289786	6.0766697	7.336058	-0.030736296	0.017852537	0.015106697	1.0642108	6.159992	7.5559435	Multitasking_Read
12:11:23.285	0.9289786	6.0766697	7.336058	-0.030736296	0.017852537	0.015106697	1.0642108	6.159992	7.5559435	Multitasking_Read
12:11:23.306	0.9289786	6.0766697	7.336058	-0.030736296	0.017852537	0.015106697	1.0642108	6.159992	7.5559435	Multitasking_Read
12:11:23.328	1.0486923	5.9880815	7.556331	-0.077772915	-0.023686301	0.013884967	1.0796466	6.1505446	7.561449	Multitasking_Read
12:11:23.349	1.0486923	5.9880815	7.556331	-0.077772915	-0.023686301	0.013884967	1.0796466	6.1505446	7.561449	Multitasking_Read
12:11:23.370	1.0486923	5.9880815	7.556331	-0.077772915	-0.023686301	0.013884967	1.0796466	6.1505446	7.561449	Multitasking_Read
12:11:23.392	1.0486923	5.9880815	7.556331	-0.077772915	-0.023686301	0.013884967	1.0796466	6.1505446	7.561449	Multitasking_Read
12:11:23.414	1.0486923	5.9880815	7.556331	-0.077772915	-0.023686301	0.013884967	1.0796466	6.1505446	7.561449	Multitasking_Read
12:11:23.435	1.0486923	5.9880815	7.556331	-0.077772915	-0.023686301	0.013884967	1.0796466	6.1505446	7.561449	Multitasking_Read
12:11:23.456	1.0486923	5.9880815	7.556331	-0.077772915	-0.023686301	0.013884967	1.0796466	6.1505446	7.561449	Multitasking_Read
12:11:23.478	1.0486923	5.9880815	7.556331	-0.077772915	-0.023686301	0.013884967	1.0796466	6.1505446	7.561449	Multitasking_Read
12:11:23.503	1.1731946	5.954561	7.4797144	-0.0075234165	0.014187345	0.007776315	1.0920526	6.142169	7.5664725	Multitasking_Read
12:11:23.524	1.1731946	5.954561	7.4797144	-0.0075234165	0.014187345	0.007776315	1.0920526	6.142169	7.5664725	Multitasking_Read
12:11:23.545	1.1731946	5.954561	7.4797144	-0.0075234165	0.014187345	0.007776315	1.0920526	6.142169	7.5664725	Multitasking_Read
12:11:23.569	1.1731946	5.954561	7.4797144	-0.0075234165	0.014187345	0.007776315	1.0920526	6.142169	7.5664725	Multitasking_Read
12:11:23.591	1.1731946	5.954561	7.4797144	-0.0075234165	0.014187345	0.007776315	1.0920526	6.142169	7.5664725	Multitasking_Read
12:11:23.614	1.1731946	5.954561	7.4797144	-0.0075234165	0.014187345	0.007776315	1.0920526	6.142169	7.5664725	Multitasking_Read
12:11:23.636	1.1731946	5.954561	7.4797144	-0.0075234165	0.014187345	0.007776315	1.0920526	6.142169	7.5664725	Multitasking_Read
12:11:23.657	1.1731946	5.954561	7.4797144	-0.0075234165	0.014187345	0.007776315	1.0920526	6.142169	7.5664725	Multitasking_Read
12:11:23.678	1.1731946	5.954561	7.4797144	-0.0075234165	0.014187345	0.007776315	1.0920526	6.142169	7.5664725	Multitasking_Read
12:11:23.700	0.9960183	5.95935	7.3480296	-0.020962453	-0.0078038033	-0.00077579886	1.0907847	6.1429253	7.566041	Multitasking_Read
12:11:23.725	0.9960183	5.95935	7.3480296	-0.020962453	-0.0078038033	-0.00077579886	1.0907847	6.1429253	7.566041	Multitasking_Read
12:11:23.747	0.9960183	5.95935	7.3480296	-0.020962453	-0.0078038033	-0.00077579886	1.0907847	6.1429253	7.566041	Multitasking_Read
12:11:23.771	0.9960183	5.95935	7.3480296	-0.020962453	-0.0078038033	-0.00077579886	1.0907847	6.1429253	7.566041	Multitasking_Read
12:11:23.792	0.9960183	5.95935	7.3480296	-0.020962453	-0.0078038033	-0.00077579886	1.0907847	6.1429253	7.566041	Multitasking_Read
12:11:23.813	0.9960183	5.95935	7.3480296	-0.020962453	-0.0078038033	-0.00077579886	1.0907847	6.1429253	7.566041	Multitasking_Read
12:11:23.837	0.9960183	5.95935	7.3480296	-0.020962453	-0.0078038033	-0.00077579886	1.0907847	6.1429253	7.566041	Multitasking_Read
12:11:23.858	0.9960183	5.95935	7.3480296	-0.020962453	-0.0078038033	-0.00077579886	1.0907847	6.1429253	7.566041	Multitasking_Read
12:11:23.879	0.9433443	5.9042816	7.429435	-0.009356013	0.0007483099	-0.009938778	1.0891688	6.1334286	7.5739746	Multitasking_Read
12:11:23.900	0.9433443	5.9042816	7.429435	-0.009356013	0.0007483099	-0.009938778	1.0891688	6.1334286	7.5739746	Multitasking_Read
12:11:23.921	0.9433443	5.9042816	7.429435	-0.009356013	0.0007483099	-0.009938778	1.0891688	6.1334286	7.5739746	Multitasking_Read
12:11:23.942	0.9433443	5.9042816	7.429435	-0.009356013	0.0007483099	-0.009938778	1.0891688	6.1334286	7.5739746	Multitasking_Read
12:11:23.963	0.9433443	5.9042816	7.429435	-0.009356013	0.0007483099	-0.009938778	1.0891688	6.1334286	7.5739746	Multitasking_Read
12:11:23.984	0.9433443	5.9042816	7.429435	-0.009356013	0.0007483099	-0.009938778	1.0891688	6.1334286	7.5739746	Multitasking_Read
12:11:24.005	0.9433443	5.9042816	7.429435	-0.009356013	0.0007483099	-0.009938778	1.0891688	6.1334286	7.5739746	Multitasking_Read
12:11:24.027	0.9433443	5.9042816	7.429435	-0.009356013	0.0007483099	-0.009938778	1.0891688	6.1334286	7.5739746	Multitasking_Read
12:11:24.049	1.0223553	6.0527267	7.501263	-0.0056908205	0.028848112	0.0022785272	1.0887833	6.1284976	7.578018	Multitasking_Read
12:11:24.072	1.0223553	6.0527267	7.501263	-0.0056908205	0.028848112	0.0022785272	1.0887833	6.1284976	7.578018	Multitasking_Read
12:11:24.093	1.0223553	6.0527267	7.501263	-0.0056908205	0.028848112	0.0022785272	1.0887833	6.1284976	7.578018	Multitasking_Read
12:11:24.114	1.0223553	6.0527267	7.501263	-0.0056908205	0.028848112	0.0022785272	1.0887833	6.1284976	7.578018	Multitasking_Read
12:11:24.136	1.0223553	6.0527267	7.501263	-0.0056908205	0.028848112	0.0022785272	1.0887833	6.1284976	7.578018	Multitasking_Read
12:11:24.157	1.0223553	6.0527267	7.501263	-0.0056908205	0.028848112	0.0022785272	1.0887833	6.1284976	7.578018	Multitasking_Read
12:11:24.179	1.0223553	6.0527267	7.501263	-0.0056908205	0.028848112	0.0022785272	1.0887833	6.1284976	7.578018	Multitasking_Read
12:11:24.200	1.0223553	6.0527267	7.501263	-0.0056908205	0.028848112	0.0022785272	1.0887833	6.1284976	7.578018	Multitasking_Read
12:11:24.225	0.9888355	5.949773	7.345635	0.010802541	-0.0023060162	-0.0062735863	1.0875043	6.1238136	7.581986	Multitasking_Read
12:11:24.246	0.9888355	5.949773	7.345635	0.010802541	-0.0023060162	-0.0062735863	1.0875043	6.1238136	7.581986	Multitasking_Read
12:11:24.268	0.9888355	5.949773	7.345635	0.010802541	-0.0023060162	-0.0062735863	1.0875043	6.1238136	7.581986	Multitasking_Read
12:11:24.289	0.9888355	5.949773	7.345635	0.010802541	-0.0023060162	-0.0062735863	1.0875043	6.1238136	7.581986	Multitasking_Read
12:11:24.310	0.9888355	5.949773	7.345635	0.010802541	-0.0023060162	-0.0062735863	1.0875043	6.1238136	7.581986	Multitasking_Read
12:11:24.331	0.9888355	5.949773	7.345635	0.010802541	-0.0023060162	-0.0062735863	1.0875043	6.1238136	7.581986	Multitasking_Read
12:11:24.352	0.9888355	5.949773	7.345635	0.010802541	-0.0023060162	-0.0062735863	1.0875043	6.1238136	7.581986	Multitasking_Read
12:11:24.375	0.9888355	5.949773	7.345635	0.010802541	-0.0023060162	-0.0062735863	1.0875043	6.1238136	7.581986	Multitasking_Read
12:11:24.396	0.9888355	5.949773	7.345635	0.010802541	-0.0023060162	-0.0062735863	1.0875043	6.1238136	7.581986	Multitasking_Read
12:11:24.418	0.9816527	5.9186473	7.336058	-0.002025629	0.01357648	-0.00077579886	1.0954146	6.12	7.583931	Multitasking_Read
12:11:24.441	0.9816527	5.9186473	7.336058	-0.002025629	0.01357648	-0.00077579886	1.0954146	6.12	7.583931	Multitasking_Read
12:11:24.463	0.9816527	5.9186473	7.336058	-0.002025629	0.01357648	-0.00077579886	1.0954146	6.12	7.583931	Multitasking_Read
12:11:24.485	0.9816527	5.9186473	7.336058	-0.002025629	0.01357648	-0.00077579886	1.0954146	6.12	7.583931	Multitasking_Read
12:11:24.507	0.9816527	5.9186473	7.336058	-0.002025629	0.01357648	-0.00077579886	1.0954146	6.12	7.583931	Multitasking_Read
12:11:24.537	0.9816527	5.9186473	7.336058	-0.002025629	0.01357648	-0.00077579886	1.0954146	6.12	7.583931	Multitasking_Read
12:11:24.583	1.1564348	5.940196	7.395915	-0.0063016857	-0.009636399	0.020604484	1.1025045	6.1199026	7.582981	Multitasking_Read
12:11:24.607	1.1564348	5.940196	7.395915	-0.0063016857	-0.009636399	0.020604484	1.1025045	6.1199026	7.582981	Multitasking_Read
12:11:24.628	1.1564348	5.940196	7.395915	-0.0063016857	-0.009636399	0.020604484	1.1025045	6.1199026	7.582981	Multitasking_Read
12:11:24.649	1.1564348	5.940196	7.395915	-0.0063016857	-0.009636399	0.020604484	1.1025045	6.1199026	7.582981	Multitasking_Read
12:11:24.671	1.1564348	5.940196	7.395915	-0.0063016857	-0.009636399	0.020604484	1.1025045	6.1199026	7.582981	Multitasking_Read
12:11:24.693	1.1564348	5.940196	7.395915	-0.0063016857	-0.009636399	0.020604484	1.1025045	6.1199026	7.582981	Multitasking_Read
12:11:24.714	1.1564348	5.940196	7.395915	-0.0063016857	-0.009636399	0.020604484	1.1025045	6.1199026	7.582981	Multitasking_Read
12:11:24.735	1.1564348	5.940196	7.395915	-0.0063016857	-0.009636399	0.020604484	1.1025045	6.1199026	7.582981	Multitasking_Read
12:11:24.758	1.1564348	5.940196	7.395915	-0.0063016857	-0.009636399	0.020604484	1.1025045	6.1199026	7.582981	Multitasking_Read
12:11:24.779	1.0391153	6.012024	7.3001437	-0.022184184	0.0044135014	0.0028893927	1.1125888	6.1167045	7.58409	Multitasking_Read
12:11:24.801	1.0391153	6.012024	7.3001437	-0.022184184	0.0044135014	0.0028893927	1.1125888	6.1167045	7.58409	Multitasking_Read
12:11:24.825	1.0391153	6.012024	7.3001437	-0.022184184	0.0044135014	0.0028893927	1.1125888	6.1167045	7.58409	Multitasking_Read
12:11:24.847	1.0391153	6.012024	7.3001437	-0.022184184	0.0044135014	0.0028893927	1.1125888	6.1167045	7.58409	Multitasking_Read
12:11:24.868	1.0391153	6.012024	7.3001437	-0.022184184	0.0044135014	0.0028893927	1.1125888	6.1167045	7.58409	Multitasking_Read
12:11:24.891	1.0391153	6.012024	7.3001437	-0.022184184	0.0044135014	0.0028893927	1.1125888	6.1167045	7.58409	Multitasking_Read
12:11:24.912	1.0391153	6.012024	7.3001437	-0.022184184	0.0044135014	0.0028893927	1.1125888	6.1167045	7.58409	Multitasking_Read
12:11:24.934	1.0391153	6.012024	7.3001437	-0.022184184	0.0044135014	0.0028893927	1.1125888	6.1167045	7.58409	Multitasking_Read
12:11:24.957	1.1037607	6.002447	7.350424	0.026685037	0.0025809056	0.012663237	1.1215035	6.1087265	7.5892043	Multitasking_Read
12:11:24.978	1.1037607	6.002447	7.350424	0.026685037	0.0025809056	0.012663237	1.1215035	6.1087265	7.5892043	Multitasking_Read
12:11:24.999	1.1037607	6.002447	7.350424	0.026685037	0.0025809056	0.012663237	1.1215035	6.1087265	7.5892043	Multitasking_Read
12:11:25.020	1.1037607	6.002447	7.350424	0.026685037	0.0025809056	0.012663237	1.1215035	6.1087265	7.5892043	Multitasking_Read
12:11:25.045	1.1037607	6.002447	7.350424	0.026685037	0.0025809056	0.012663237	1.1215035	6.1087265	7.5892043	Multitasking_Read
12:11:25.067	1.1037607	6.002447	7.350424	0.026685037	0.0025809056	0.012663237	1.1215035	6.1087265	7.5892043	Multitasking_Read
12:11:25.089	1.1037607	6.002447	7.350424	0.026685037	0.0025809056	0.012663237	1.1215035	6.1087265	7.5892043	Multitasking_Read
12:11:25.110	1.1037607	6.002447	7.350424	0.026685037	0.0025809056	0.012663237	1.1215035	6.1087265	7.5892043	Multitasking_Read
12:11:25.131	0.9984126	5.906676	7.101419	0.0077482145	-0.02124284	0.00044593166	1.1144176	6.1218543	7.57966	Multitasking_Read
12:11:25.153	0.9984126	5.906676	7.101419	0.0077482145	-0.02124284	0.00044593166	1.1144176	6.1218543	7.57966	Multitasking_Read
12:11:25.175	0.9984126	5.906676	7.101419	0.0077482145	-0.02124284	0.00044593166	1.1144176	6.1218543	7.57966	Multitasking_Read
12:11:25.197	0.9984126	5.906676	7.101419	0.0077482145	-0.02124284	0.00044593166	1.1144176	6.1218543	7.57966	Multitasking_Read
12:11:25.219	0.9984126	5.906676	7.101419	0.0077482145	-0.02124284	0.00044593166	1.1144176	6.1218543	7.57966	Multitasking_Read
12:11:25.240	0.9984126	5.906676	7.101419	0.0077482145	-0.02124284	0.00044593166	1.1144176	6.1218543	7.57966	Multitasking_Read
12:11:25.261	0.9984126	5.906676	7.101419	0.0077482145	-0.02124284	0.00044593166	1.1144176	6.1218543	7.57966	Multitasking_Read
12:11:25.283	0.9984126	5.906676	7.101419	0.0077482145	-0.02124284	0.00044593166	1.1144176	6.1218543	7.57966	Multitasking_Read
12:11:25.304	1.1013664	5.949773	7.4653487	-0.0588361	0.00013744467	0.026102273	1.1156863	6.1159906	7.584209	Multitasking_Read
12:11:25.326	1.1013664	5.949773	7.4653487	-0.0588361	0.00013744467	0.026102273	1.1156863	6.1159906	7.584209	Multitasking_Read
12:11:25.348	1.1013664	5.949773	7.4653487	-0.0588361	0.00013744467	0.026102273	1.1156863	6.1159906	7.584209	Multitasking_Read
12:11:25.369	1.1013664	5.949773	7.4653487	-0.0588361	0.00013744467	0.026102273	1.1156863	6.1159906	7.584209	Multitasking_Read
12:11:25.393	1.1013664	5.949773	7.4653487	-0.0588361	0.00013744467	0.026102273	1.1156863	6.1159906	7.584209	Multitasking_Read
12:11:25.414	1.1013664	5.949773	7.4653487	-0.0588361	0.00013744467	0.026102273	1.1156863	6.1159906	7.584209	Multitasking_Read
12:11:25.436	1.1013664	5.949773	7.4653487	-0.0588361	0.00013744467	0.026102273	1.1156863	6.1159906	7.584209	Multitasking_Read
12:11:25.457	1.1013664	5.949773	7.4653487	-0.0588361	0.00013744467	0.026102273	1.1156863	6.1159906	7.584209	Multitasking_Read
12:11:25.479	1.1013664	5.949773	7.4653487	-0.0588361	0.00013744467	0.026102273	1.1156863	6.1159906	7.584209	Multitasking_Read
12:11:25.500	0.94095	5.846819	7.273807	0.07494339	-0.03529274	-0.04414723	1.0941527	6.0509133	7.6393495	Multitasking_Read
12:11:25.521	0.94095	5.846819	7.273807	0.07494339	-0.03529274	-0.04414723	1.0941527	6.0509133	7.6393495	Multitasking_Read
12:11:25.542	0.94095	5.846819	7.273807	0.07494339	-0.03529274	-0.04414723	1.0941527	6.0509133	7.6393495	Multitasking_Read
12:11:25.564	0.94095	5.846819	7.273807	0.07494339	-0.03529274	-0.04414723	1.0941527	6.0509133	7.6393495	Multitasking_Read
12:11:25.585	0.94095	5.846819	7.273807	0.07494339	-0.03529274	-0.04414723	1.0941527	6.0509133	7.6393495	Multitasking_Read
12:11:25.607	0.94095	5.846819	7.273807	0.07494339	-0.03529274	-0.04414723	1.0941527	6.0509133	7.6393495	Multitasking_Read
12:11:25.628	0.94095	5.846819	7.273807	0.07494339	-0.03529274	-0.04414723	1.0941527	6.0509133	7.6393495	Multitasking_Read
12:11:25.649	0.94095	5.846819	7.273807	0.07494339	-0.03529274	-0.04414723	1.0941527	6.0509133	7.6393495	Multitasking_Read
12:11:25.672	0.91700727	5.8587904	7.379155	-0.011188609	-0.004138612	-0.008106182	1.0942998	6.047382	7.6421213	Multitasking_Read
12:11:25.694	0.91700727	5.8587904	7.379155	-0.011188609	-0.004138612	-0.008106182	1.0942998	6.047382	7.6421213	Multitasking_Read
12:11:25.716	0.91700727	5.8587904	7.379155	-0.011188609	-0.004138612	-0.008106182	1.0942998	6.047382	7.6421213	Multitasking_Read
12:11:25.737	0.91700727	5.8587904	7.379155	-0.011188609	-0.004138612	-0.008106182	1.0942998	6.047382	7.6421213	Multitasking_Read
12:11:25.759	0.91700727	5.8587904	7.379155	-0.011188609	-0.004138612	-0.008106182	1.0942998	6.047382	7.6421213	Multitasking_Read
12:11:25.780	0.91700727	5.8587904	7.379155	-0.011188609	-0.004138612	-0.008106182	1.0942998	6.047382	7.6421213	Multitasking_Read
12:11:25.801	0.91700727	5.8587904	7.379155	-0.011188609	-0.004138612	-0.008106182	1.0942998	6.047382	7.6421213	Multitasking_Read
12:11:25.827	0.91700727	5.8587904	7.379155	-0.011188609	-0.004138612	-0.008106182	1.0942998	6.047382	7.6421213	Multitasking_Read
12:11:25.861	1.0726352	5.803722	7.5419655	-0.08021638	0.01479821	0.018771889	1.0937239	6.049865	7.640236	Multitasking_Read
12:11:25.894	1.0726352	5.803722	7.5419655	-0.08021638	0.01479821	0.018771889	1.0937239	6.049865	7.640236	Multitasking_Read
12:11:25.930	1.0726352	5.803722	7.5419655	-0.08021638	0.01479821	0.018771889	1.0937239	6.049865	7.640236	Multitasking_Read
12:11:25.964	1.0726352	5.803722	7.5419655	-0.08021638	0.01479821	0.018771889	1.0937239	6.049865	7.640236	Multitasking_Read
12:11:25.996	1.0726352	5.803722	7.5419655	-0.08021638	0.01479821	0.018771889	1.0937239	6.049865	7.640236	Multitasking_Read
12:11:26.029	1.1348863	5.863579	7.3576064	-0.008134281	0.0099112885	-0.0056627207	1.1008041	6.0229325	7.660475	Multitasking_Read
12:11:26.064	1.1348863	5.863579	7.3576064	-0.008134281	0.0099112885	-0.0056627207	1.1008041	6.0229325	7.660475	Multitasking_Read
12:11:26.095	1.1348863	5.863579	7.3576064	-0.008134281	0.0099112885	-0.0056627207	1.1008041	6.0229325	7.660475	Multitasking_Read
12:11:26.117	1.1348863	5.863579	7.3576064	-0.008134281	0.0099112885	-0.0056627207	1.1008041	6.0229325	7.660475	Multitasking_Read
12:11:26.141	1.1348863	5.863579	7.3576064	-0.008134281	0.0099112885	-0.0056627207	1.1008041	6.0229325	7.660475	Multitasking_Read
12:11:26.163	1.1348863	5.863579	7.3576064	-0.008134281	0.0099112885	-0.0056627207	1.1008041	6.0229325	7.660475	Multitasking_Read
12:11:26.184	1.1348863	5.863579	7.3576064	-0.008134281	0.0099112885	-0.0056627207	1.1008041	6.0229325	7.660475	Multitasking_Read
12:11:26.206	1.0151725	5.863579	7.47732	0.057839166	0.010522154	0.0016676622	1.0855224	6.0090594	7.6735363	Multitasking_Read
12:11:26.228	1.0151725	5.863579	7.47732	0.057839166	0.010522154	0.0016676622	1.0855224	6.0090594	7.6735363	Multitasking_Read
12:11:26.251	1.0151725	5.863579	7.47732	0.057839166	0.010522154	0.0016676622	1.0855224	6.0090594	7.6735363	Multitasking_Read
12:11:26.272	1.0151725	5.863579	7.47732	0.057839166	0.010522154	0.0016676622	1.0855224	6.0090594	7.6735363	Multitasking_Read
12:11:26.295	1.0151725	5.863579	7.47732	0.057839166	0.010522154	0.0016676622	1.0855224	6.0090594	7.6735363	Multitasking_Read
12:11:26.318	1.0151725	5.863579	7.47732	0.057839166	0.010522154	0.0016676622	1.0855224	6.0090594	7.6735363	Multitasking_Read
12:11:26.340	1.0151725	5.863579	7.47732	0.057839166	0.010522154	0.0016676622	1.0855224	6.0090594	7.6735363	Multitasking_Read
12:11:26.364	1.0151725	5.863579	7.47732	0.057839166	0.010522154	0.0016676622	1.0855224	6.0090594	7.6735363	Multitasking_Read
12:11:26.387	1.158829	5.791751	7.5587254	-0.002025629	0.01357648	0.030989192	1.0962234	6.021534	7.662231	Multitasking_Read
12:11:26.410	1.158829	5.791751	7.5587254	-0.002025629	0.01357648	0.030989192	1.0962234	6.021534	7.662231	Multitasking_Read
12:11:26.432	1.158829	5.791751	7.5587254	-0.002025629	0.01357648	0.030989192	1.0962234	6.021534	7.662231	Multitasking_Read
12:11:26.454	1.158829	5.791751	7.5587254	-0.002025629	0.01357648	0.030989192	1.0962234	6.021534	7.662231	Multitasking_Read
12:11:26.478	1.158829	5.791751	7.5587254	-0.002025629	0.01357648	0.030989192	1.0962234	6.021534	7.662231	Multitasking_Read
12:11:26.501	1.158829	5.791751	7.5587254	-0.002025629	0.01357648	0.030989192	1.0962234	6.021534	7.662231	Multitasking_Read
12:11:26.523	1.158829	5.791751	7.5587254	-0.002025629	0.01357648	0.030989192	1.0962234	6.021534	7.662231	Multitasking_Read
12:11:26.545	1.158829	5.791751	7.5587254	-0.002025629	0.01357648	0.030989192	1.0962234	6.021534	7.662231	Multitasking_Read
12:11:26.567	1.0558752	5.9114647	7.5898514	-0.07227513	-0.023686301	-0.00016493362	1.0886023	6.0111027	7.6715	Multitasking_Read
12:11:26.590	1.0558752	5.9114647	7.5898514	-0.07227513	-0.023686301	-0.00016493362	1.0886023	6.0111027	7.6715	Multitasking_Read
12:11:26.612	1.0558752	5.9114647	7.5898514	-0.07227513	-0.023686301	-0.00016493362	1.0886023	6.0111027	7.6715	Multitasking_Read
12:11:26.635	1.0558752	5.9114647	7.5898514	-0.07227513	-0.023686301	-0.00016493362	1.0886023	6.0111027	7.6715	Multitasking_Read
12:11:26.657	1.0558752	5.9114647	7.5898514	-0.07227513	-0.023686301	-0.00016493362	1.0886023	6.0111027	7.6715	Multitasking_Read
12:11:26.681	1.0558752	5.9114647	7.5898514	-0.07227513	-0.023686301	-0.00016493362	1.0886023	6.0111027	7.6715	Multitasking_Read
12:11:26.704	1.0558752	5.9114647	7.5898514	-0.07227513	-0.023686301	-0.00016493362	1.0886023	6.0111027	7.6715	Multitasking_Read
12:11:26.725	1.0558752	5.9114647	7.5898514	-0.07227513	-0.023686301	-0.00016493362	1.0886023	6.0111027	7.6715	Multitasking_Read
12:11:26.747	1.1420691	5.952167	7.7837873	0.014467732	0.020906862	0.042595636	1.1148258	6.0265436	7.655602	Multitasking_Read
12:11:26.767	1.1420691	5.952167	7.7837873	0.014467732	0.020906862	0.042595636	1.1148258	6.0265436	7.655602	Multitasking_Read
12:11:26.788	1.1420691	5.952167	7.7837873	0.014467732	0.020906862	0.042595636	1.1148258	6.0265436	7.655602	Multitasking_Read
12:11:26.809	1.1420691	5.952167	7.7837873	0.014467732	0.020906862	0.042595636	1.1148258	6.0265436	7.655602	Multitasking_Read
12:11:26.830	1.1420691	5.952167	7.7837873	0.014467732	0.020906862	0.042595636	1.1148258	6.0265436	7.655602	Multitasking_Read
12:11:26.851	1.1420691	5.952167	7.7837873	0.014467732	0.020906862	0.042595636	1.1148258	6.0265436	7.655602	Multitasking_Read
12:11:26.872	1.1420691	5.952167	7.7837873	0.014467732	0.020906862	0.042595636	1.1148258	6.0265436	7.655602	Multitasking_Read
12:11:26.893	1.1420691	5.952167	7.7837873	0.014467732	0.020906862	0.042595636	1.1148258	6.0265436	7.655602	Multitasking_Read
12:11:26.916	1.1420691	5.952167	7.7837873	0.014467732	0.020906862	0.042595636	1.1148258	6.0265436	7.655602	Multitasking_Read
12:11:26.938	1.2186859	5.8324533	7.4701376	-0.00080389867	0.0007483099	0.010830641	1.142422	6.067795	7.6188626	Multitasking_Read
12:11:26.959	1.2186859	5.8324533	7.4701376	-0.00080389867	0.0007483099	0.010830641	1.142422	6.067795	7.6188626	Multitasking_Read
12:11:26.984	1.2186859	5.8324533	7.4701376	-0.00080389867	0.0007483099	0.010830641	1.142422	6.067795	7.6188626	Multitasking_Read
12:11:27.005	1.2186859	5.8324533	7.4701376	-0.00080389867	0.0007483099	0.010830641	1.142422	6.067795	7.6188626	Multitasking_Read
12:11:27.028	1.2186859	5.8324533	7.4701376	-0.00080389867	0.0007483099	0.010830641	1.142422	6.067795	7.6188626	Multitasking_Read
12:11:27.050	1.2186859	5.8324533	7.4701376	-0.00080389867	0.0007483099	0.010830641	1.142422	6.067795	7.6188626	Multitasking_Read
12:11:27.071	1.2186859	5.8324533	7.4701376	-0.00080389867	0.0007483099	0.010830641	1.142422	6.067795	7.6188626	Multitasking_Read
12:11:27.092	1.2186859	5.8324533	7.4701376	-0.00080389867	0.0007483099	0.010830641	1.142422	6.067795	7.6188626	Multitasking_Read
12:11:27.113	1.1564348	5.954561	7.388732	0.0413458	-0.02246457	0.012663237	1.1692954	6.048367	7.630224	Multitasking_Read
12:11:27.135	1.1564348	5.954561	7.388732	0.0413458	-0.02246457	0.012663237	1.1692954	6.048367	7.630224	Multitasking_Read
12:11:27.156	1.1564348	5.954561	7.388732	0.0413458	-0.02246457	0.012663237	1.1692954	6.048367	7.630224	Multitasking_Read
12:11:27.176	1.1564348	5.954561	7.388732	0.0413458	-0.02246457	0.012663237	1.1692954	6.048367	7.630224	Multitasking_Read
12:11:27.200	1.1564348	5.954561	7.388732	0.0413458	-0.02246457	0.012663237	1.1692954	6.048367	7.630224	Multitasking_Read
12:11:27.221	1.1564348	5.954561	7.388732	0.0413458	-0.02246457	0.012663237	1.1692954	6.048367	7.630224	Multitasking_Read
12:11:27.243	1.1564348	5.954561	7.388732	0.0413458	-0.02246457	0.012663237	1.1692954	6.048367	7.630224	Multitasking_Read
12:11:27.265	1.1564348	5.954561	7.388732	0.0413458	-0.02246457	0.012663237	1.1692954	6.048367	7.630224	Multitasking_Read
12:11:27.286	1.1899546	5.480495	7.6257653	-0.2396522	0.1467451	0.010219775	1.1655068	6.030384	7.645021	Multitasking_Read
12:11:27.307	1.1899546	5.480495	7.6257653	-0.2396522	0.1467451	0.010219775	1.1655068	6.030384	7.645021	Multitasking_Read
12:11:27.328	1.1899546	5.480495	7.6257653	-0.2396522	0.1467451	0.010219775	1.1655068	6.030384	7.645021	Multitasking_Read
12:11:27.349	1.1899546	5.480495	7.6257653	-0.2396522	0.1467451	0.010219775	1.1655068	6.030384	7.645021	Multitasking_Read
12:11:27.370	1.1899546	5.480495	7.6257653	-0.2396522	0.1467451	0.010219775	1.1655068	6.030384	7.645021	Multitasking_Read
12:11:27.391	1.1899546	5.480495	7.6257653	-0.2396522	0.1467451	0.010219775	1.1655068	6.030384	7.645021	Multitasking_Read
12:11:27.412	1.1899546	5.480495	7.6257653	-0.2396522	0.1467451	0.010219775	1.1655068	6.030384	7.645021	Multitasking_Read
12:11:27.433	1.1899546	5.480495	7.6257653	-0.2396522	0.1467451	0.010219775	1.1655068	6.030384	7.645021	Multitasking_Read
12:11:27.454	1.1899546	5.480495	7.6257653	-0.2396522	0.1467451	0.010219775	1.1655068	6.030384	7.645021	Multitasking_Read
12:11:27.475	1.010384	5.837242	7.326481	-0.0063016857	-0.0053603426	-0.015436565	1.1157328	6.005664	7.671866	Multitasking_Read
12:11:27.496	1.010384	5.837242	7.326481	-0.0063016857	-0.0053603426	-0.015436565	1.1157328	6.005664	7.671866	Multitasking_Read
12:11:27.517	1.010384	5.837242	7.326481	-0.0063016857	-0.0053603426	-0.015436565	1.1157328	6.005664	7.671866	Multitasking_Read
12:11:27.538	1.010384	5.837242	7.326481	-0.0063016857	-0.0053603426	-0.015436565	1.1157328	6.005664	7.671866	Multitasking_Read
12:11:27.560	1.010384	5.837242	7.326481	-0.0063016857	-0.0053603426	-0.015436565	1.1157328	6.005664	7.671866	Multitasking_Read
12:11:27.581	1.010384	5.837242	7.326481	-0.0063016857	-0.0053603426	-0.015436565	1.1157328	6.005664	7.671866	Multitasking_Read
12:11:27.602	1.010384	5.837242	7.326481	-0.0063016857	-0.0053603426	-0.015436565	1.1157328	6.005664	7.671866	Multitasking_Read
12:11:27.624	1.010384	5.837242	7.326481	-0.0063016857	-0.0053603426	-0.015436565	1.1157328	6.005664	7.671866	Multitasking_Read
12:11:27.645	1.0726352	5.794145	7.5587254	-0.00080389867	0.01357648	-0.0062735863	1.0897412	5.993601	7.6850166	Multitasking_Read
12:11:27.667	1.0726352	5.794145	7.5587254	-0.00080389867	0.01357648	-0.0062735863	1.0897412	5.993601	7.6850166	Multitasking_Read
12:11:27.688	1.0726352	5.794145	7.5587254	-0.00080389867	0.01357648	-0.0062735863	1.0897412	5.993601	7.6850166	Multitasking_Read
12:11:27.719	1.0726352	5.794145	7.5587254	-0.00080389867	0.01357648	-0.0062735863	1.0897412	5.993601	7.6850166	Multitasking_Read
12:11:27.753	1.0726352	5.794145	7.5587254	-0.00080389867	0.01357648	-0.0062735863	1.0897412	5.993601	7.6850166	Multitasking_Read
12:11:27.785	1.0726352	5.794145	7.5587254	-0.00080389867	0.01357648	-0.0062735863	1.0897412	5.993601	7.6850166	Multitasking_Read
12:11:27.820	1.0726352	5.794145	7.5587254	-0.00080389867	0.01357648	-0.0062735863	1.0897412	5.993601	7.6850166	Multitasking_Read
12:11:27.853	1.1444633	5.7175283	7.5826683	-0.013632068	-0.0029168816	0.0016676622	1.0739677	5.9754195	7.70138	Multitasking_Read
12:11:27.886	1.1444633	5.7175283	7.5826683	-0.013632068	-0.0029168816	0.0016676622	1.0739677	5.9754195	7.70138	Multitasking_Read
12:11:27.921	1.1444633	5.7175283	7.5826683	-0.013632068	-0.0029168816	0.0016676622	1.0739677	5.9754195	7.70138	Multitasking_Read
12:11:27.955	1.1444633	5.7175283	7.5826683	-0.013632068	-0.0029168816	0.0016676622	1.0739677	5.9754195	7.70138	Multitasking_Read
12:11:27.977	1.1444633	5.7175283	7.5826683	-0.013632068	-0.0029168816	0.0016676622	1.0739677	5.9754195	7.70138	Multitasking_Read
12:11:28.000	1.1444633	5.7175283	7.5826683	-0.013632068	-0.0029168816	0.0016676622	1.0739677	5.9754195	7.70138	Multitasking_Read
12:11:28.024	1.0822122	5.8779445	7.678439	-0.025849372	-0.0059712077	0.00960891	1.0808185	5.9598217	7.7125015	Multitasking_Read
12:11:28.046	1.0822122	5.8779445	7.678439	-0.025849372	-0.0059712077	0.00960891	1.0808185	5.9598217	7.7125015	Multitasking_Read
12:11:28.069	1.0822122	5.8779445	7.678439	-0.025849372	-0.0059712077	0.00960891	1.0808185	5.9598217	7.7125015	Multitasking_Read
12:11:28.092	1.0822122	5.8779445	7.678439	-0.025849372	-0.0059712077	0.00960891	1.0808185	5.9598217	7.7125015	Multitasking_Read
12:11:28.115	1.0822122	5.8779445	7.678439	-0.025849372	-0.0059712077	0.00960891	1.0808185	5.9598217	7.7125015	Multitasking_Read
12:11:28.138	1.0822122	5.8779445	7.678439	-0.025849372	-0.0059712077	0.00960891	1.0808185	5.9598217	7.7125015	Multitasking_Read
12:11:28.160	1.0822122	5.8779445	7.678439	-0.025849372	-0.0059712077	0.00960891	1.0808185	5.9598217	7.7125015	Multitasking_Read
12:11:28.183	1.1468576	5.7582307	7.678439	-0.06616648	0.053893585	0.049926016	1.0925993	5.955495	7.7141857	Multitasking_Read
12:11:28.206	1.1468576	5.7582307	7.678439	-0.06616648	0.053893585	0.049926016	1.0925993	5.955495	7.7141857	Multitasking_Read
12:11:28.228	1.1468576	5.7582307	7.678439	-0.06616648	0.053893585	0.049926016	1.0925993	5.955495	7.7141857	Multitasking_Read
12:11:28.252	1.1468576	5.7582307	7.678439	-0.06616648	0.053893585	0.049926016	1.0925993	5.955495	7.7141857	Multitasking_Read
12:11:28.275	1.1468576	5.7582307	7.678439	-0.06616648	0.053893585	0.049926016	1.0925993	5.955495	7.7141857	Multitasking_Read
12:11:28.298	1.1468576	5.7582307	7.678439	-0.06616648	0.053893585	0.049926016	1.0925993	5.955495	7.7141857	Multitasking_Read
12:11:28.321	1.1468576	5.7582307	7.678439	-0.06616648	0.053893585	0.049926016	1.0925993	5.955495	7.7141857	Multitasking_Read
12:11:28.344	1.1468576	5.7582307	7.678439	-0.06616648	0.053893585	0.049926016	1.0925993	5.955495	7.7141857	Multitasking_Read
12:11:28.367	0.98404694	5.870762	7.1828246	0.0731108	0.022128593	0.0053328536	1.114216	5.9282556	7.7320533	Multitasking_Read
12:11:28.389	0.98404694	5.870762	7.1828246	0.0731108	0.022128593	0.0053328536	1.114216	5.9282556	7.7320533	Multitasking_Read
12:11:28.412	0.98404694	5.870762	7.1828246	0.0731108	0.022128593	0.0053328536	1.114216	5.9282556	7.7320533	Multitasking_Read
12:11:28.435	0.98404694	5.870762	7.1828246	0.0731108	0.022128593	0.0053328536	1.114216	5.9282556	7.7320533	Multitasking_Read
12:11:28.458	0.98404694	5.870762	7.1828246	0.0731108	0.022128593	0.0053328536	1.114216	5.9282556	7.7320533	Multitasking_Read
12:11:28.480	0.98404694	5.870762	7.1828246	0.0731108	0.022128593	0.0053328536	1.114216	5.9282556	7.7320533	Multitasking_Read
12:11:28.502	0.98404694	5.870762	7.1828246	0.0731108	0.022128593	0.0053328536	1.114216	5.9282556	7.7320533	Multitasking_Read
12:11:28.525	0.98404694	5.870762	7.1828246	0.0731108	0.022128593	0.0053328536	1.114216	5.9282556	7.7320533	Multitasking_Read
12:11:28.548	1.0654523	5.664854	7.3671837	0.029739363	0.01357648	-0.008717047	1.065957	5.8961024	7.7633786	Multitasking_Read
12:11:28.570	1.0654523	5.664854	7.3671837	0.029739363	0.01357648	-0.008717047	1.065957	5.8961024	7.7633786	Multitasking_Read
12:11:28.594	1.0654523	5.664854	7.3671837	0.029739363	0.01357648	-0.008717047	1.065957	5.8961024	7.7633786	Multitasking_Read
12:11:28.616	1.0654523	5.664854	7.3671837	0.029739363	0.01357648	-0.008717047	1.065957	5.8961024	7.7633786	Multitasking_Read
12:11:28.639	1.0654523	5.664854	7.3671837	0.029739363	0.01357648	-0.008717047	1.065957	5.8961024	7.7633786	Multitasking_Read
12:11:28.662	1.0654523	5.664854	7.3671837	0.029739363	0.01357648	-0.008717047	1.065957	5.8961024	7.7633786	Multitasking_Read
12:11:28.685	1.0654523	5.664854	7.3671837	0.029739363	0.01357648	-0.008717047	1.065957	5.8961024	7.7633786	Multitasking_Read
12:11:28.708	1.0654523	5.664854	7.3671837	0.029739363	0.01357648	-0.008717047	1.065957	5.8961024	7.7633786	Multitasking_Read
12:11:28.730	1.1731946	5.6313343	7.6185822	-0.046618793	0.006246097	-0.008717047	1.0601773	5.8928375	7.7666483	Multitasking_Read
12:11:28.751	1.1731946	5.6313343	7.6185822	-0.046618793	0.006246097	-0.008717047	1.0601773	5.8928375	7.7666483	Multitasking_Read
12:11:28.774	1.1731946	5.6313343	7.6185822	-0.046618793	0.006246097	-0.008717047	1.0601773	5.8928375	7.7666483	Multitasking_Read
12:11:28.796	1.1731946	5.6313343	7.6185822	-0.046618793	0.006246097	-0.008717047	1.0601773	5.8928375	7.7666483	Multitasking_Read
12:11:28.818	1.1731946	5.6313343	7.6185822	-0.046618793	0.006246097	-0.008717047	1.0601773	5.8928375	7.7666483	Multitasking_Read
12:11:28.841	1.1731946	5.6313343	7.6185822	-0.046618793	0.006246097	-0.008717047	1.0601773	5.8928375	7.7666483	Multitasking_Read
12:11:28.863	1.1731946	5.6313343	7.6185822	-0.046618793	0.006246097	-0.008717047	1.0601773	5.8928375	7.7666483	Multitasking_Read
12:11:28.886	1.1731946	5.6313343	7.6185822	-0.046618793	0.006246097	-0.008717047	1.0601773	5.8928375	7.7666483	Multitasking_Read
12:11:28.909	1.0295382	5.734288	7.726325	0.015078598	-0.007192938	-0.0068844515	1.0472434	5.87192	7.784225	Multitasking_Read
12:11:28.932	1.0295382	5.734288	7.726325	0.015078598	-0.007192938	-0.0068844515	1.0472434	5.87192	7.784225	Multitasking_Read
12:11:28.955	1.0295382	5.734288	7.726325	0.015078598	-0.007192938	-0.0068844515	1.0472434	5.87192	7.784225	Multitasking_Read
12:11:28.977	1.0295382	5.734288	7.726325	0.015078598	-0.007192938	-0.0068844515	1.0472434	5.87192	7.784225	Multitasking_Read
12:11:29.001	1.0295382	5.734288	7.726325	0.015078598	-0.007192938	-0.0068844515	1.0472434	5.87192	7.784225	Multitasking_Read
12:11:29.023	1.0295382	5.734288	7.726325	0.015078598	-0.007192938	-0.0068844515	1.0472434	5.87192	7.784225	Multitasking_Read
12:11:29.046	1.0295382	5.734288	7.726325	0.015078598	-0.007192938	-0.0068844515	1.0472434	5.87192	7.784225	Multitasking_Read
12:11:29.069	1.0295382	5.734288	7.726325	0.015078598	-0.007192938	-0.0068844515	1.0472434	5.87192	7.784225	Multitasking_Read
12:11:29.093	1.0582695	5.705557	7.5060515	-0.019129856	-0.0035277468	0.0132741025	1.0274649	5.8686395	7.7893333	Multitasking_Read
12:11:29.115	1.0582695	5.705557	7.5060515	-0.019129856	-0.0035277468	0.0132741025	1.0274649	5.8686395	7.7893333	Multitasking_Read
12:11:29.138	1.0582695	5.705557	7.5060515	-0.019129856	-0.0035277468	0.0132741025	1.0274649	5.8686395	7.7893333	Multitasking_Read
12:11:29.161	1.0582695	5.705557	7.5060515	-0.019129856	-0.0035277468	0.0132741025	1.0274649	5.8686395	7.7893333	Multitasking_Read
12:11:29.183	1.0582695	5.705557	7.5060515	-0.019129856	-0.0035277468	0.0132741025	1.0274649	5.8686395	7.7893333	Multitasking_Read
12:11:29.206	1.0582695	5.705557	7.5060515	-0.019129856	-0.0035277468	0.0132741025	1.0274649	5.8686395	7.7893333	Multitasking_Read
12:11:29.229	1.0582695	5.705557	7.5060515	-0.019129856	-0.0035277468	0.0132741025	1.0274649	5.8686395	7.7893333	Multitasking_Read
12:11:29.252	1.0582695	5.705557	7.5060515	-0.019129856	-0.0035277468	0.0132741025	1.0274649	5.8686395	7.7893333	Multitasking_Read
12:11:29.274	1.0008069	5.607392	7.640131	0.027906768	-0.007192938	-0.015436565	1.0175017	5.8542166	7.8014874	Multitasking_Read
12:11:29.296	1.0008069	5.607392	7.640131	0.027906768	-0.007192938	-0.015436565	1.0175017	5.8542166	7.8014874	Multitasking_Read
12:11:29.319	1.0008069	5.607392	7.640131	0.027906768	-0.007192938	-0.015436565	1.0175017	5.8542166	7.8014874	Multitasking_Read
12:11:29.342	1.0008069	5.607392	7.640131	0.027906768	-0.007192938	-0.015436565	1.0175017	5.8542166	7.8014874	Multitasking_Read
12:11:29.364	1.0008069	5.607392	7.640131	0.027906768	-0.007192938	-0.015436565	1.0175017	5.8542166	7.8014874	Multitasking_Read
12:11:29.386	1.0008069	5.607392	7.640131	0.027906768	-0.007192938	-0.015436565	1.0175017	5.8542166	7.8014874	Multitasking_Read
12:11:29.409	1.0008069	5.607392	7.640131	0.027906768	-0.007192938	-0.015436565	1.0175017	5.8542166	7.8014874	Multitasking_Read
12:11:29.432	1.0008069	5.607392	7.640131	0.027906768	-0.007192938	-0.015436565	1.0175017	5.8542166	7.8014874	Multitasking_Read
12:11:29.455	0.9624985	5.7199225	7.6185822	-0.008134281	0.006856962	-0.01849089	0.9965661	5.864989	7.796093	Multitasking_Read
12:11:29.478	0.9624985	5.7199225	7.6185822	-0.008134281	0.006856962	-0.01849089	0.9965661	5.864989	7.796093	Multitasking_Read
12:11:29.501	0.9624985	5.7199225	7.6185822	-0.008134281	0.006856962	-0.01849089	0.9965661	5.864989	7.796093	Multitasking_Read
12:11:29.523	0.9624985	5.7199225	7.6185822	-0.008134281	0.006856962	-0.01849089	0.9965661	5.864989	7.796093	Multitasking_Read
12:11:29.545	0.9624985	5.7199225	7.6185822	-0.008134281	0.006856962	-0.01849089	0.9965661	5.864989	7.796093	Multitasking_Read
12:11:29.569	0.9624985	5.7199225	7.6185822	-0.008134281	0.006856962	-0.01849089	0.9965661	5.864989	7.796093	Multitasking_Read
12:11:29.591	0.9624985	5.7199225	7.6185822	-0.008134281	0.006856962	-0.01849089	0.9965661	5.864989	7.796093	Multitasking_Read
12:11:29.614	0.9624985	5.7199225	7.6185822	-0.008134281	0.006856962	-0.01849089	0.9965661	5.864989	7.796093	Multitasking_Read
12:11:29.637	0.8571504	5.7007685	7.3192983	0.030350229	-0.009636399	0.010830641	0.9911438	5.866362	7.7957506	Multitasking_Read
12:11:29.659	0.8571504	5.7007685	7.3192983	0.030350229	-0.009636399	0.010830641	0.9911438	5.866362	7.7957506	Multitasking_Read
12:11:29.683	0.8571504	5.7007685	7.3192983	0.030350229	-0.009636399	0.010830641	0.9911438	5.866362	7.7957506	Multitasking_Read
12:11:29.708	0.8571504	5.7007685	7.3192983	0.030350229	-0.009636399	0.010830641	0.9911438	5.866362	7.7957506	Multitasking_Read
12:11:29.730	0.8571504	5.7007685	7.3192983	0.030350229	-0.009636399	0.010830641	0.9911438	5.866362	7.7957506	Multitasking_Read
12:11:29.753	0.8571504	5.7007685	7.3192983	0.030350229	-0.009636399	0.010830641	0.9911438	5.866362	7.7957506	Multitasking_Read
12:11:29.775	0.8571504	5.7007685	7.3192983	0.030350229	-0.009636399	0.010830641	0.9911438	5.866362	7.7957506	Multitasking_Read
12:11:29.799	0.8571504	5.7007685	7.3192983	0.030350229	-0.009636399	0.010830641	0.9911438	5.866362	7.7957506	Multitasking_Read
12:11:29.821	1.0127783	5.6169686	7.4797144	0.034626286	-0.0065820734	-0.034373388	0.9742589	5.837508	7.819506	Multitasking_Read
12:11:29.843	1.0127783	5.6169686	7.4797144	0.034626286	-0.0065820734	-0.034373388	0.9742589	5.837508	7.819506	Multitasking_Read
12:11:29.866	1.0127783	5.6169686	7.4797144	0.034626286	-0.0065820734	-0.034373388	0.9742589	5.837508	7.819506	Multitasking_Read
12:11:29.889	1.0127783	5.6169686	7.4797144	0.034626286	-0.0065820734	-0.034373388	0.9742589	5.837508	7.819506	Multitasking_Read
12:11:29.912	1.0127783	5.6169686	7.4797144	0.034626286	-0.0065820734	-0.034373388	0.9742589	5.837508	7.819506	Multitasking_Read
12:11:29.934	1.0127783	5.6169686	7.4797144	0.034626286	-0.0065820734	-0.034373388	0.9742589	5.837508	7.819506	Multitasking_Read
12:11:29.957	1.0127783	5.6169686	7.4797144	0.034626286	-0.0065820734	-0.034373388	0.9742589	5.837508	7.819506	Multitasking_Read
12:11:29.980	1.0127783	5.6169686	7.4797144	0.034626286	-0.0065820734	-0.034373388	0.9742589	5.837508	7.819506	Multitasking_Read
12:11:30.004	0.9505271	5.767808	7.7311134	0.054784838	-0.0010842859	0.0016676622	0.9768972	5.8250294	7.8284745	Multitasking_Read
12:11:30.027	0.9505271	5.767808	7.7311134	0.054784838	-0.0010842859	0.0016676622	0.9768972	5.8250294	7.8284745	Multitasking_Read
12:11:30.049	0.9505271	5.767808	7.7311134	0.054784838	-0.0010842859	0.0016676622	0.9768972	5.8250294	7.8284745	Multitasking_Read
12:11:30.072	0.9505271	5.767808	7.7311134	0.054784838	-0.0010842859	0.0016676622	0.9768972	5.8250294	7.8284745	Multitasking_Read
12:11:30.094	0.9505271	5.767808	7.7311134	0.054784838	-0.0010842859	0.0016676622	0.9768972	5.8250294	7.8284745	Multitasking_Read
12:11:30.117	0.9505271	5.767808	7.7311134	0.054784838	-0.0010842859	0.0016676622	0.9768972	5.8250294	7.8284745	Multitasking_Read
12:11:30.140	0.9505271	5.767808	7.7311134	0.054784838	-0.0010842859	0.0016676622	0.9768972	5.8250294	7.8284745	Multitasking_Read
12:11:30.162	0.9505271	5.767808	7.7311134	0.054784838	-0.0010842859	0.0016676622	0.98650056	5.8509173	7.8079376	Multitasking_Read
12:11:30.185	0.9912298	5.6385174	7.537177	0.016911194	0.006856962	0.00044593166	0.98650056	5.8509173	7.8079376	Multitasking_Read
12:11:30.208	0.9912298	5.6385174	7.537177	0.016911194	0.006856962	0.00044593166	0.98650056	5.8509173	7.8079376	Multitasking_Read
12:11:30.230	0.9912298	5.6385174	7.537177	0.016911194	0.006856962	0.00044593166	0.98650056	5.8509173	7.8079376	Multitasking_Read
12:11:30.254	0.9912298	5.6385174	7.537177	0.016911194	0.006856962	0.00044593166	0.98650056	5.8509173	7.8079376	Multitasking_Read
12:11:30.276	0.9912298	5.6385174	7.537177	0.016911194	0.006856962	0.00044593166	0.98650056	5.8509173	7.8079376	Multitasking_Read
12:11:30.298	0.9912298	5.6385174	7.537177	0.016911194	0.006856962	0.00044593166	0.98650056	5.8509173	7.8079376	Multitasking_Read
12:11:30.321	0.9912298	5.6385174	7.537177	0.016911194	0.006856962	0.00044593166	0.98650056	5.8509173	7.8079376	Multitasking_Read
12:11:30.344	0.9720756	5.7007685	7.5491486	0.06089349	-0.046288315	-0.012993104	1.0170604	5.8777046	7.7838597	Multitasking_Read
12:11:30.367	0.9720756	5.7007685	7.5491486	0.06089349	-0.046288315	-0.012993104	1.0170604	5.8777046	7.7838597	Multitasking_Read
12:11:30.389	0.9720756	5.7007685	7.5491486	0.06089349	-0.046288315	-0.012993104	1.0170604	5.8777046	7.7838597	Multitasking_Read
12:11:30.412	0.9720756	5.7007685	7.5491486	0.06089349	-0.046288315	-0.012993104	1.0170604	5.8777046	7.7838597	Multitasking_Read
12:11:30.435	0.9720756	5.7007685	7.5491486	0.06089349	-0.046288315	-0.012993104	1.0170604	5.8777046	7.7838597	Multitasking_Read
12:11:30.457	0.9720756	5.7007685	7.5491486	0.06089349	-0.046288315	-0.012993104	1.0170604	5.8777046	7.7838597	Multitasking_Read
12:11:30.481	0.9720756	5.7007685	7.5491486	0.06089349	-0.046288315	-0.012993104	1.0170604	5.8777046	7.7838597	Multitasking_Read
12:11:30.504	0.9720756	5.7007685	7.5491486	0.06089349	-0.046288315	-0.012993104	1.0170604	5.8777046	7.7838597	Multitasking_Read
12:11:30.526	0.89545876	5.777385	7.4653487	-0.029514564	-0.0035277468	0.0053328536	1.0166712	5.904749	7.7634177	Multitasking_Read
12:11:30.550	0.89545876	5.777385	7.4653487	-0.029514564	-0.0035277468	0.0053328536	1.0166712	5.904749	7.7634177	Multitasking_Read
12:11:30.573	0.89545876	5.777385	7.4653487	-0.029514564	-0.0035277468	0.0053328536	1.0166712	5.904749	7.7634177	Multitasking_Read
12:11:30.595	0.89545876	5.777385	7.4653487	-0.029514564	-0.0035277468	0.0053328536	1.0166712	5.904749	7.7634177	Multitasking_Read
12:11:30.617	0.89545876	5.777385	7.4653487	-0.029514564	-0.0035277468	0.0053328536	1.0166712	5.904749	7.7634177	Multitasking_Read
12:11:30.639	0.89545876	5.777385	7.4653487	-0.029514564	-0.0035277468	0.0053328536	1.0166712	5.904749	7.7634177	Multitasking_Read
12:11:30.661	0.89545876	5.777385	7.4653487	-0.029514564	-0.0035277468	0.0053328536	1.0166712	5.904749	7.7634177	Multitasking_Read
12:11:30.683	0.89545876	5.777385	7.4653487	-0.029514564	-0.0035277468	0.0053328536	1.0166712	5.904749	7.7634177	Multitasking_Read
12:11:30.704	1.0870007	5.7007685	7.5228114	0.001028697	-0.020631973	-0.0013866641	1.0234264	5.910288	7.758312	Multitasking_Read
12:11:30.725	1.0870007	5.7007685	7.5228114	0.001028697	-0.020631973	-0.0013866641	1.0234264	5.910288	7.758312	Multitasking_Read
12:11:30.747	1.0870007	5.7007685	7.5228114	0.001028697	-0.020631973	-0.0013866641	1.0234264	5.910288	7.758312	Multitasking_Read
12:11:30.770	1.0870007	5.7007685	7.5228114	0.001028697	-0.020631973	-0.0013866641	1.0234264	5.910288	7.758312	Multitasking_Read
12:11:30.793	1.0870007	5.7007685	7.5228114	0.001028697	-0.020631973	-0.0013866641	1.0234264	5.910288	7.758312	Multitasking_Read
12:11:30.817	1.0870007	5.7007685	7.5228114	0.001028697	-0.020631973	-0.0013866641	1.0234264	5.910288	7.758312	Multitasking_Read
12:11:30.839	1.0870007	5.7007685	7.5228114	0.001028697	-0.020631973	-0.0013866641	1.0234264	5.910288	7.758312	Multitasking_Read
12:11:30.862	1.0870007	5.7007685	7.5228114	0.001028697	-0.020631973	-0.0013866641	1.0234264	5.910288	7.758312	Multitasking_Read
12:11:30.884	0.88109314	5.813299	7.6353426	0.03401542	0.006246097	-0.008717047	1.0238944	5.8993306	7.7665873	Multitasking_Read
12:11:30.907	0.88109314	5.813299	7.6353426	0.03401542	0.006246097	-0.008717047	1.0238944	5.8993306	7.7665873	Multitasking_Read
12:11:30.931	0.88109314	5.813299	7.6353426	0.03401542	0.006246097	-0.008717047	1.0238944	5.8993306	7.7665873	Multitasking_Read
12:11:30.954	0.88109314	5.813299	7.6353426	0.03401542	0.006246097	-0.008717047	1.0238944	5.8993306	7.7665873	Multitasking_Read
12:11:30.977	0.88109314	5.813299	7.6353426	0.03401542	0.006246097	-0.008717047	1.0238944	5.8993306	7.7665873	Multitasking_Read
12:11:31.000	0.88109314	5.813299	7.6353426	0.03401542	0.006246097	-0.008717047	1.0238944	5.8993306	7.7665873	Multitasking_Read
12:11:31.023	0.88109314	5.813299	7.6353426	0.03401542	0.006246097	-0.008717047	1.0238944	5.8993306	7.7665873	Multitasking_Read
12:11:31.045	0.88109314	5.813299	7.6353426	0.03401542	0.006246097	-0.008717047	1.0238944	5.8993306	7.7665873	Multitasking_Read
12:11:31.067	0.9960183	5.727105	7.4198575	-0.01729726	-0.0151341865	0.006554584	1.0417166	5.928426	7.742026	Multitasking_Read
12:11:31.089	0.9960183	5.727105	7.4198575	-0.01729726	-0.0151341865	0.006554584	1.0417166	5.928426	7.742026	Multitasking_Read
12:11:31.111	0.9960183	5.727105	7.4198575	-0.01729726	-0.0151341865	0.006554584	1.0417166	5.928426	7.742026	Multitasking_Read
12:11:31.132	0.9960183	5.727105	7.4198575	-0.01729726	-0.0151341865	0.006554584	1.0417166	5.928426	7.742026	Multitasking_Read
12:11:31.154	0.9960183	5.727105	7.4198575	-0.01729726	-0.0151341865	0.006554584	1.0417166	5.928426	7.742026	Multitasking_Read
12:11:31.177	0.9960183	5.727105	7.4198575	-0.01729726	-0.0151341865	0.006554584	1.0417166	5.928426	7.742026	Multitasking_Read
12:11:31.199	0.9960183	5.727105	7.4198575	-0.01729726	-0.0151341865	0.006554584	1.0417166	5.928426	7.742026	Multitasking_Read
12:11:31.222	0.9960183	5.727105	7.4198575	-0.01729726	-0.0151341865	0.006554584	1.0417166	5.928426	7.742026	Multitasking_Read
12:11:31.244	0.9888355	5.777385	7.371972	0.088993296	0.0074678278	-0.0068844515	1.0490825	5.916608	7.7500644	Multitasking_Read
12:11:31.268	0.9888355	5.777385	7.371972	0.088993296	0.0074678278	-0.0068844515	1.0490825	5.916608	7.7500644	Multitasking_Read
12:11:31.291	0.9888355	5.777385	7.371972	0.088993296	0.0074678278	-0.0068844515	1.0490825	5.916608	7.7500644	Multitasking_Read
12:11:31.314	0.9888355	5.777385	7.371972	0.088993296	0.0074678278	-0.0068844515	1.0490825	5.916608	7.7500644	Multitasking_Read
12:11:31.337	0.9888355	5.777385	7.371972	0.088993296	0.0074678278	-0.0068844515	1.0490825	5.916608	7.7500644	Multitasking_Read
12:11:31.360	0.9888355	5.777385	7.371972	0.088993296	0.0074678278	-0.0068844515	1.0490825	5.916608	7.7500644	Multitasking_Read
12:11:31.384	0.9888355	5.777385	7.371972	0.088993296	0.0074678278	-0.0068844515	1.0490825	5.916608	7.7500644	Multitasking_Read
12:11:31.406	0.9888355	5.777385	7.371972	0.088993296	0.0074678278	-0.0068844515	1.0490825	5.916608	7.7500644	Multitasking_Read
12:11:31.428	1.1612233	5.8396363	7.388732	0.057228297	0.0025809056	0.0016676622	1.0602466	5.969308	7.708018	Multitasking_Read
12:11:31.449	1.1612233	5.8396363	7.388732	0.057228297	0.0025809056	0.0016676622	1.0602466	5.969308	7.708018	Multitasking_Read
12:11:31.471	1.1612233	5.8396363	7.388732	0.057228297	0.0025809056	0.0016676622	1.0602466	5.969308	7.708018	Multitasking_Read
12:11:31.492	1.1612233	5.8396363	7.388732	0.057228297	0.0025809056	0.0016676622	1.0602466	5.969308	7.708018	Multitasking_Read
12:11:31.512	1.1612233	5.8396363	7.388732	0.057228297	0.0025809056	0.0016676622	1.0602466	5.969308	7.708018	Multitasking_Read
12:11:31.533	1.1612233	5.8396363	7.388732	0.057228297	0.0025809056	0.0016676622	1.0602466	5.969308	7.708018	Multitasking_Read
12:11:31.554	1.1612233	5.8396363	7.388732	0.057228297	0.0025809056	0.0016676622	1.0602466	5.969308	7.708018	Multitasking_Read
12:11:31.574	1.1612233	5.8396363	7.388732	0.057228297	0.0025809056	0.0016676622	1.0602466	5.969308	7.708018	Multitasking_Read
12:11:31.595	1.1612233	5.8396363	7.388732	0.057228297	0.0025809056	0.0016676622	1.0602466	5.969308	7.708018	Multitasking_Read
12:11:31.615	1.0055954	5.906676	7.4533772	0.020576386	-0.020021109	-0.0074953167	1.0555702	6.030116	7.6611876	Multitasking_Read
12:11:31.637	1.0055954	5.906676	7.4533772	0.020576386	-0.020021109	-0.0074953167	1.0555702	6.030116	7.6611876	Multitasking_Read
12:11:31.659	1.0055954	5.906676	7.4533772	0.020576386	-0.020021109	-0.0074953167	1.0555702	6.030116	7.6611876	Multitasking_Read
12:11:31.681	1.0055954	5.906676	7.4533772	0.020576386	-0.020021109	-0.0074953167	1.0555702	6.030116	7.6611876	Multitasking_Read
12:11:31.703	1.0055954	5.906676	7.4533772	0.020576386	-0.020021109	-0.0074953167	1.0555702	6.030116	7.6611876	Multitasking_Read
12:11:31.724	1.0055954	5.906676	7.4533772	0.020576386	-0.020021109	-0.0074953167	1.0555702	6.030116	7.6611876	Multitasking_Read
12:11:31.746	1.0055954	5.906676	7.4533772	0.020576386	-0.020021109	-0.0074953167	1.0555702	6.030116	7.6611876	Multitasking_Read
12:11:31.767	1.0055954	5.906676	7.4533772	0.020576386	-0.020021109	-0.0074953167	1.0555702	6.030116	7.6611876	Multitasking_Read
12:11:31.788	0.99362403	5.897099	7.5252056	-0.030736296	-0.0065820734	-0.0019975293	1.0568277	6.0501313	7.6452174	Multitasking_Read
12:11:31.809	0.99362403	5.897099	7.5252056	-0.030736296	-0.0065820734	-0.0019975293	1.0568277	6.0501313	7.6452174	Multitasking_Read
12:11:31.831	0.99362403	5.897099	7.5252056	-0.030736296	-0.0065820734	-0.0019975293	1.0568277	6.0501313	7.6452174	Multitasking_Read
12:11:31.854	0.99362403	5.897099	7.5252056	-0.030736296	-0.0065820734	-0.0019975293	1.0568277	6.0501313	7.6452174	Multitasking_Read
12:11:31.875	0.99362403	5.897099	7.5252056	-0.030736296	-0.0065820734	-0.0019975293	1.0568277	6.0501313	7.6452174	Multitasking_Read
12:11:31.896	0.99362403	5.897099	7.5252056	-0.030736296	-0.0065820734	-0.0019975293	1.0568277	6.0501313	7.6452174	Multitasking_Read
12:11:31.918	0.99362403	5.897099	7.5252056	-0.030736296	-0.0065820734	-0.0019975293	1.0568277	6.0501313	7.6452174	Multitasking_Read
12:11:31.938	0.99362403	5.897099	7.5252056	-0.030736296	-0.0065820734	-0.0019975293	1.0568277	6.0501313	7.6452174	Multitasking_Read
12:11:31.960	1.0678465	5.9210415	7.642525	0.004083023	0.0080786925	-0.0032192597	1.0591857	6.0596952	7.637314	Multitasking_Read
12:11:31.981	1.0678465	5.9210415	7.642525	0.004083023	0.0080786925	-0.0032192597	1.0591857	6.0596952	7.637314	Multitasking_Read
12:11:32.004	1.0678465	5.9210415	7.642525	0.004083023	0.0080786925	-0.0032192597	1.0591857	6.0596952	7.637314	Multitasking_Read
12:11:32.025	1.0678465	5.9210415	7.642525	0.004083023	0.0080786925	-0.0032192597	1.0591857	6.0596952	7.637314	Multitasking_Read
12:11:32.046	1.0678465	5.9210415	7.642525	0.004083023	0.0080786925	-0.0032192597	1.0591857	6.0596952	7.637314	Multitasking_Read
12:11:32.067	1.0678465	5.9210415	7.642525	0.004083023	0.0080786925	-0.0032192597	1.0591857	6.0596952	7.637314	Multitasking_Read
12:11:32.090	1.0678465	5.9210415	7.642525	0.004083023	0.0080786925	-0.0032192597	1.0591857	6.0596952	7.637314	Multitasking_Read
12:11:32.111	1.0678465	5.9210415	7.642525	0.004083023	0.0080786925	-0.0032192597	1.0591857	6.0596952	7.637314	Multitasking_Read
12:11:32.132	1.0678465	5.9210415	7.642525	0.004083023	0.0080786925	-0.0032192597	1.0591857	6.0596952	7.637314	Multitasking_Read
12:11:32.154	0.9696813	5.94259	7.3432407	0.01752206	0.031902436	0.012052371	1.0426526	6.088926	7.6163087	Multitasking_Read
12:11:32.176	0.9696813	5.94259	7.3432407	0.01752206	0.031902436	0.012052371	1.0426526	6.088926	7.6163087	Multitasking_Read
12:11:32.198	0.9696813	5.94259	7.3432407	0.01752206	0.031902436	0.012052371	1.0426526	6.088926	7.6163087	Multitasking_Read
12:11:32.219	0.9696813	5.94259	7.3432407	0.01752206	0.031902436	0.012052371	1.0426526	6.088926	7.6163087	Multitasking_Read
12:11:32.241	0.9696813	5.94259	7.3432407	0.01752206	0.031902436	0.012052371	1.0426526	6.088926	7.6163087	Multitasking_Read
12:11:32.263	0.9696813	5.94259	7.3432407	0.01752206	0.031902436	0.012052371	1.0426526	6.088926	7.6163087	Multitasking_Read
12:11:32.284	0.9696813	5.94259	7.3432407	0.01752206	0.031902436	0.012052371	1.0426526	6.088926	7.6163087	Multitasking_Read
12:11:32.305	0.9696813	5.94259	7.3432407	0.01752206	0.031902436	0.012052371	1.0426526	6.088926	7.6163087	Multitasking_Read
12:11:32.326	1.0271438	5.8947043	7.4007034	-0.041731868	-0.018188512	0.018161025	1.0511702	6.0874386	7.616327	Multitasking_Read
12:11:32.347	1.0271438	5.8947043	7.4007034	-0.041731868	-0.018188512	0.018161025	1.0511702	6.0874386	7.616327	Multitasking_Read
12:11:32.368	1.0271438	5.8947043	7.4007034	-0.041731868	-0.018188512	0.018161025	1.0511702	6.0874386	7.616327	Multitasking_Read
12:11:32.389	1.0271438	5.8947043	7.4007034	-0.041731868	-0.018188512	0.018161025	1.0511702	6.0874386	7.616327	Multitasking_Read
12:11:32.410	1.0271438	5.8947043	7.4007034	-0.041731868	-0.018188512	0.018161025	1.0511702	6.0874386	7.616327	Multitasking_Read
12:11:32.432	1.0271438	5.8947043	7.4007034	-0.041731868	-0.018188512	0.018161025	1.0511702	6.0874386	7.616327	Multitasking_Read
12:11:32.453	1.0271438	5.8947043	7.4007034	-0.041731868	-0.018188512	0.018161025	1.0511702	6.0874386	7.616327	Multitasking_Read
12:11:32.475	1.0271438	5.8947043	7.4007034	-0.041731868	-0.018188512	0.018161025	1.0511702	6.0874386	7.616327	Multitasking_Read
12:11:32.496	1.0271438	5.8947043	7.4007034	-0.041731868	-0.018188512	0.018161025	1.0511702	6.0874386	7.616327	Multitasking_Read
12:11:32.518	0.8930645	5.9641385	7.676045	-0.0289037	0.006856962	-0.041092902	1.0571464	6.015437	7.6725016	Multitasking_Read
12:11:32.539	0.8930645	5.9641385	7.676045	-0.0289037	0.006856962	-0.041092902	1.0571464	6.015437	7.6725016	Multitasking_Read
12:11:32.561	0.8930645	5.9641385	7.676045	-0.0289037	0.006856962	-0.041092902	1.0571464	6.015437	7.6725016	Multitasking_Read
12:11:32.582	0.8930645	5.9641385	7.676045	-0.0289037	0.006856962	-0.041092902	1.0571464	6.015437	7.6725016	Multitasking_Read
12:11:32.603	0.8930645	5.9641385	7.676045	-0.0289037	0.006856962	-0.041092902	1.0571464	6.015437	7.6725016	Multitasking_Read
12:11:32.625	0.8930645	5.9641385	7.676045	-0.0289037	0.006856962	-0.041092902	1.0571464	6.015437	7.6725016	Multitasking_Read
12:11:32.646	0.8930645	5.9641385	7.676045	-0.0289037	0.006856962	-0.041092902	1.0571464	6.015437	7.6725016	Multitasking_Read
12:11:32.668	0.8930645	5.9641385	7.676045	-0.0289037	0.006856962	-0.041092902	1.0571464	6.015437	7.6725016	Multitasking_Read
12:11:32.689	1.0510867	5.813299	7.273807	-0.020962453	0.005024367	0.003500258	1.0849125	6.0041127	7.677494	Multitasking_Read
12:11:32.710	1.0510867	5.813299	7.273807	-0.020962453	0.005024367	0.003500258	1.0849125	6.0041127	7.677494	Multitasking_Read
12:11:32.731	1.0510867	5.813299	7.273807	-0.020962453	0.005024367	0.003500258	1.0849125	6.0041127	7.677494	Multitasking_Read
12:11:32.753	1.0510867	5.813299	7.273807	-0.020962453	0.005024367	0.003500258	1.0849125	6.0041127	7.677494	Multitasking_Read
12:11:32.774	1.0510867	5.813299	7.273807	-0.020962453	0.005024367	0.003500258	1.0849125	6.0041127	7.677494	Multitasking_Read
12:11:32.795	1.0510867	5.813299	7.273807	-0.020962453	0.005024367	0.003500258	1.0849125	6.0041127	7.677494	Multitasking_Read
12:11:32.817	1.0510867	5.813299	7.273807	-0.020962453	0.005024367	0.003500258	1.0849125	6.0041127	7.677494	Multitasking_Read
12:11:32.838	1.0510867	5.813299	7.273807	-0.020962453	0.005024367	0.003500258	1.0849125	6.0041127	7.677494	Multitasking_Read
12:11:32.859	0.9026416	5.794145	7.022408	0.015078598	-0.017577648	0.008998045	1.050186	5.9929404	7.6910377	Multitasking_Read
12:11:32.890	0.9026416	5.794145	7.022408	0.015078598	-0.017577648	0.008998045	1.050186	5.9929404	7.6910377	Multitasking_Read
12:11:32.923	0.9026416	5.794145	7.022408	0.015078598	-0.017577648	0.008998045	1.050186	5.9929404	7.6910377	Multitasking_Read
12:11:32.959	0.9026416	5.794145	7.022408	0.015078598	-0.017577648	0.008998045	1.050186	5.9929404	7.6910377	Multitasking_Read
12:11:32.992	0.9026416	5.794145	7.022408	0.015078598	-0.017577648	0.008998045	1.050186	5.9929404	7.6910377	Multitasking_Read
12:11:33.024	0.9026416	5.794145	7.022408	0.015078598	-0.017577648	0.008998045	1.050186	5.9929404	7.6910377	Multitasking_Read
12:11:33.058	1.0223553	5.7893567	7.5443597	-0.08021638	0.01113302	-0.00016493362	1.0439616	5.98738	7.6962175	Multitasking_Read
12:11:33.092	1.0223553	5.7893567	7.5443597	-0.08021638	0.01113302	-0.00016493362	1.0439616	5.98738	7.6962175	Multitasking_Read
12:11:33.125	1.0223553	5.7893567	7.5443597	-0.08021638	0.01113302	-0.00016493362	1.0439616	5.98738	7.6962175	Multitasking_Read
12:11:33.158	1.0223553	5.7893567	7.5443597	-0.08021638	0.01113302	-0.00016493362	1.0439616	5.98738	7.6962175	Multitasking_Read
12:11:33.180	1.0223553	5.7893567	7.5443597	-0.08021638	0.01113302	-0.00016493362	1.0439616	5.98738	7.6962175	Multitasking_Read
12:11:33.202	1.0223553	5.7893567	7.5443597	-0.08021638	0.01113302	-0.00016493362	1.0439616	5.98738	7.6962175	Multitasking_Read
12:11:33.225	1.0822122	5.873156	7.4868975	0.003472158	-0.0035277468	0.0022785272	1.0388848	5.9866633	7.697459	Multitasking_Read
12:11:33.247	1.0822122	5.873156	7.4868975	0.003472158	-0.0035277468	0.0022785272	1.0388848	5.9866633	7.697459	Multitasking_Read
12:11:33.270	1.0822122	5.873156	7.4868975	0.003472158	-0.0035277468	0.0022785272	1.0388848	5.9866633	7.697459	Multitasking_Read
12:11:33.293	1.0822122	5.873156	7.4868975	0.003472158	-0.0035277468	0.0022785272	1.0388848	5.9866633	7.697459	Multitasking_Read
12:11:33.316	1.0822122	5.873156	7.4868975	0.003472158	-0.0035277468	0.0022785272	1.0388848	5.9866633	7.697459	Multitasking_Read
12:11:33.339	1.0822122	5.873156	7.4868975	0.003472158	-0.0035277468	0.0022785272	1.0388848	5.9866633	7.697459	Multitasking_Read
12:11:33.362	1.0822122	5.873156	7.4868975	0.003472158	-0.0035277468	0.0022785272	1.0388848	5.9866633	7.697459	Multitasking_Read
12:11:33.385	1.0822122	5.873156	7.4868975	0.003472158	-0.0035277468	0.0022785272	1.0388848	5.9866633	7.697459	Multitasking_Read
12:11:33.407	0.90982443	5.8204823	7.1828246	0.018743789	-0.019410243	-0.01849089	1.0280435	6.0041327	7.6852984	Multitasking_Read
12:11:33.431	0.90982443	5.8204823	7.1828246	0.018743789	-0.019410243	-0.01849089	1.0280435	6.0041327	7.6852984	Multitasking_Read
12:11:33.454	0.90982443	5.8204823	7.1828246	0.018743789	-0.019410243	-0.01849089	1.0280435	6.0041327	7.6852984	Multitasking_Read
12:11:33.477	0.90982443	5.8204823	7.1828246	0.018743789	-0.019410243	-0.01849089	1.0280435	6.0041327	7.6852984	Multitasking_Read
12:11:33.500	0.90982443	5.8204823	7.1828246	0.018743789	-0.019410243	-0.01849089	1.0280435	6.0041327	7.6852984	Multitasking_Read
12:11:33.523	0.90982443	5.8204823	7.1828246	0.018743789	-0.019410243	-0.01849089	1.0280435	6.0041327	7.6852984	Multitasking_Read
12:11:33.546	0.90982443	5.8204823	7.1828246	0.018743789	-0.019410243	-0.01849089	1.0280435	6.0041327	7.6852984	Multitasking_Read
12:11:33.571	0.90982443	5.8204823	7.1828246	0.018743789	-0.019410243	-0.01849089	1.0280435	6.0041327	7.6852984	Multitasking_Read
12:11:33.594	0.9577099	5.846819	7.49408	-0.055170905	0.022128593	0.004721988	1.0296218	6.0104184	7.680173	Multitasking_Read
12:11:33.616	0.9577099	5.846819	7.49408	-0.055170905	0.022128593	0.004721988	1.0296218	6.0104184	7.680173	Multitasking_Read
12:11:33.640	0.9577099	5.846819	7.49408	-0.055170905	0.022128593	0.004721988	1.0296218	6.0104184	7.680173	Multitasking_Read
12:11:33.663	0.9577099	5.846819	7.49408	-0.055170905	0.022128593	0.004721988	1.0296218	6.0104184	7.680173	Multitasking_Read
12:11:33.685	0.9577099	5.846819	7.49408	-0.055170905	0.022128593	0.004721988	1.0296218	6.0104184	7.680173	Multitasking_Read
12:11:33.709	0.9577099	5.846819	7.49408	-0.055170905	0.022128593	0.004721988	1.0296218	6.0104184	7.680173	Multitasking_Read
12:11:33.731	0.9577099	5.846819	7.49408	-0.055170905	0.022128593	0.004721988	1.0296218	6.0104184	7.680173	Multitasking_Read
12:11:33.753	0.9577099	5.846819	7.49408	-0.055170905	0.022128593	0.004721988	1.0296218	6.0104184	7.680173	Multitasking_Read
12:11:33.776	0.96489275	5.8947043	7.580274	-0.01607553	0.0025809056	0.00044593166	1.0253583	5.989275	7.6972427	Multitasking_Read
12:11:33.798	0.96489275	5.8947043	7.580274	-0.01607553	0.0025809056	0.00044593166	1.0253583	5.989275	7.6972427	Multitasking_Read
12:11:33.820	0.96489275	5.8947043	7.580274	-0.01607553	0.0025809056	0.00044593166	1.0253583	5.989275	7.6972427	Multitasking_Read
12:11:33.843	0.96489275	5.8947043	7.580274	-0.01607553	0.0025809056	0.00044593166	1.0253583	5.989275	7.6972427	Multitasking_Read
12:11:33.866	0.96489275	5.8947043	7.580274	-0.01607553	0.0025809056	0.00044593166	1.0253583	5.989275	7.6972427	Multitasking_Read
12:11:33.890	0.96489275	5.8947043	7.580274	-0.01607553	0.0025809056	0.00044593166	1.0253583	5.989275	7.6972427	Multitasking_Read
12:11:33.913	0.96489275	5.8947043	7.580274	-0.01607553	0.0025809056	0.00044593166	1.0253583	5.989275	7.6972427	Multitasking_Read
12:11:33.936	0.96489275	5.8947043	7.580274	-0.01607553	0.0025809056	0.00044593166	1.0253583	5.989275	7.6972427	Multitasking_Read
12:11:33.959	0.9720756	5.767808	7.5491486	-0.055781774	0.01357648	0.012663237	1.0410385	5.962248	7.716098	Multitasking_Read
12:11:33.981	0.9720756	5.767808	7.5491486	-0.055781774	0.01357648	0.012663237	1.0410385	5.962248	7.716098	Multitasking_Read
12:11:34.004	0.9720756	5.767808	7.5491486	-0.055781774	0.01357648	0.012663237	1.0410385	5.962248	7.716098	Multitasking_Read
12:11:34.026	0.9720756	5.767808	7.5491486	-0.055781774	0.01357648	0.012663237	1.0410385	5.962248	7.716098	Multitasking_Read
12:11:34.048	0.9720756	5.767808	7.5491486	-0.055781774	0.01357648	0.012663237	1.0410385	5.962248	7.716098	Multitasking_Read
12:11:34.071	0.9720756	5.767808	7.5491486	-0.055781774	0.01357648	0.012663237	1.0410385	5.962248	7.716098	Multitasking_Read
12:11:34.094	0.9720756	5.767808	7.5491486	-0.055781774	0.01357648	0.012663237	1.0410385	5.962248	7.716098	Multitasking_Read
12:11:34.117	0.9720756	5.767808	7.5491486	-0.055781774	0.01357648	0.012663237	1.0410385	5.962248	7.716098	Multitasking_Read
12:11:34.138	1.0271438	5.7606254	7.6616793	0.0413458	-0.025518896	0.023047945	1.0730329	5.943057	7.7265124	Multitasking_Read
12:11:34.160	1.0271438	5.7606254	7.6616793	0.0413458	-0.025518896	0.023047945	1.0730329	5.943057	7.7265124	Multitasking_Read
12:11:34.181	1.0271438	5.7606254	7.6616793	0.0413458	-0.025518896	0.023047945	1.0730329	5.943057	7.7265124	Multitasking_Read
12:11:34.202	1.0271438	5.7606254	7.6616793	0.0413458	-0.025518896	0.023047945	1.0730329	5.943057	7.7265124	Multitasking_Read
12:11:34.223	1.0271438	5.7606254	7.6616793	0.0413458	-0.025518896	0.023047945	1.0730329	5.943057	7.7265124	Multitasking_Read
12:11:34.243	1.0271438	5.7606254	7.6616793	0.0413458	-0.025518896	0.023047945	1.0730329	5.943057	7.7265124	Multitasking_Read
12:11:34.264	1.0271438	5.7606254	7.6616793	0.0413458	-0.025518896	0.023047945	1.0730329	5.943057	7.7265124	Multitasking_Read
12:11:34.285	1.0271438	5.7606254	7.6616793	0.0413458	-0.025518896	0.023047945	1.0730329	5.943057	7.7265124	Multitasking_Read
12:11:34.307	1.0822122	5.8013277	7.3049326	0.035237152	0.009300424	0.015717562	1.099506	5.9669876	7.704316	Multitasking_Read
12:11:34.328	1.0822122	5.8013277	7.3049326	0.035237152	0.009300424	0.015717562	1.099506	5.9669876	7.704316	Multitasking_Read
12:11:34.350	1.0822122	5.8013277	7.3049326	0.035237152	0.009300424	0.015717562	1.099506	5.9669876	7.704316	Multitasking_Read
12:11:34.372	1.0822122	5.8013277	7.3049326	0.035237152	0.009300424	0.015717562	1.099506	5.9669876	7.704316	Multitasking_Read
12:11:34.393	1.0822122	5.8013277	7.3049326	0.035237152	0.009300424	0.015717562	1.099506	5.9669876	7.704316	Multitasking_Read
12:11:34.414	1.0822122	5.8013277	7.3049326	0.035237152	0.009300424	0.015717562	1.099506	5.9669876	7.704316	Multitasking_Read
12:11:34.435	1.0822122	5.8013277	7.3049326	0.035237152	0.009300424	0.015717562	1.099506	5.9669876	7.704316	Multitasking_Read
12:11:34.457	1.0822122	5.8013277	7.3049326	0.035237152	0.009300424	0.015717562	1.099506	5.9669876	7.704316	Multitasking_Read
12:11:34.481	1.0510867	5.856396	7.4414062	-0.055170905	-0.009636399	0.023047945	1.1005157	5.970765	7.7012434	Multitasking_Read
12:11:34.502	1.0510867	5.856396	7.4414062	-0.055170905	-0.009636399	0.023047945	1.1005157	5.970765	7.7012434	Multitasking_Read
12:11:34.523	1.0510867	5.856396	7.4414062	-0.055170905	-0.009636399	0.023047945	1.1005157	5.970765	7.7012434	Multitasking_Read
12:11:34.544	1.0510867	5.856396	7.4414062	-0.055170905	-0.009636399	0.023047945	1.1005157	5.970765	7.7012434	Multitasking_Read
12:11:34.568	1.0510867	5.856396	7.4414062	-0.055170905	-0.009636399	0.023047945	1.1005157	5.970765	7.7012434	Multitasking_Read
12:11:34.589	1.0510867	5.856396	7.4414062	-0.055170905	-0.009636399	0.023047945	1.1005157	5.970765	7.7012434	Multitasking_Read
12:11:34.610	1.0510867	5.856396	7.4414062	-0.055170905	-0.009636399	0.023047945	1.1005157	5.970765	7.7012434	Multitasking_Read
12:11:34.632	1.0510867	5.856396	7.4414062	-0.055170905	-0.009636399	0.023047945	1.1005157	5.970765	7.7012434	Multitasking_Read
12:11:34.653	1.0510867	5.856396	7.4414062	-0.055170905	-0.009636399	0.023047945	1.1005157	5.970765	7.7012434	Multitasking_Read
12:11:34.674	1.1133378	5.810905	7.4964743	0.008969945	-0.0078038033	0.007776315	1.1067836	5.9669175	7.7033257	Multitasking_Read
12:11:34.698	1.1133378	5.810905	7.4964743	0.008969945	-0.0078038033	0.007776315	1.1067836	5.9669175	7.7033257	Multitasking_Read
12:11:34.720	1.1133378	5.810905	7.4964743	0.008969945	-0.0078038033	0.007776315	1.1067836	5.9669175	7.7033257	Multitasking_Read
12:11:34.741	1.1133378	5.810905	7.4964743	0.008969945	-0.0078038033	0.007776315	1.1067836	5.9669175	7.7033257	Multitasking_Read
12:11:34.762	1.1133378	5.810905	7.4964743	0.008969945	-0.0078038033	0.007776315	1.1067836	5.9669175	7.7033257	Multitasking_Read
12:11:34.783	1.1133378	5.810905	7.4964743	0.008969945	-0.0078038033	0.007776315	1.1067836	5.9669175	7.7033257	Multitasking_Read
12:11:34.804	1.1133378	5.810905	7.4964743	0.008969945	-0.0078038033	0.007776315	1.1067836	5.9669175	7.7033257	Multitasking_Read
12:11:34.825	1.1133378	5.810905	7.4964743	0.008969945	-0.0078038033	0.007776315	1.1067836	5.9669175	7.7033257	Multitasking_Read
12:11:34.846	0.9864412	5.8013277	7.170853	0.035237152	0.01113302	0.003500258	1.117332	5.967466	7.7013783	Multitasking_Read
12:11:34.870	0.9864412	5.8013277	7.170853	0.035237152	0.01113302	0.003500258	1.117332	5.967466	7.7013783	Multitasking_Read
12:11:34.892	0.9864412	5.8013277	7.170853	0.035237152	0.01113302	0.003500258	1.117332	5.967466	7.7013783	Multitasking_Read
12:11:34.913	0.9864412	5.8013277	7.170853	0.035237152	0.01113302	0.003500258	1.117332	5.967466	7.7013783	Multitasking_Read
12:11:34.935	0.9864412	5.8013277	7.170853	0.035237152	0.01113302	0.003500258	1.117332	5.967466	7.7013783	Multitasking_Read
12:11:34.956	0.9864412	5.8013277	7.170853	0.035237152	0.01113302	0.003500258	1.117332	5.967466	7.7013783	Multitasking_Read
12:11:34.978	0.9864412	5.8013277	7.170853	0.035237152	0.01113302	0.003500258	1.117332	5.967466	7.7013783	Multitasking_Read
12:11:35.000	0.9864412	5.8013277	7.170853	0.035237152	0.01113302	0.003500258	1.117332	5.967466	7.7013783	Multitasking_Read
12:11:35.022	1.0774237	5.770202	7.3408465	0.03279369	0.0031917708	-0.010549642	1.1196212	5.962672	7.704761	Multitasking_Read
12:11:35.044	1.0774237	5.770202	7.3408465	0.03279369	0.0031917708	-0.010549642	1.1196212	5.962672	7.704761	Multitasking_Read
12:11:35.067	1.0774237	5.770202	7.3408465	0.03279369	0.0031917708	-0.010549642	1.1196212	5.962672	7.704761	Multitasking_Read
12:11:35.089	1.0774237	5.770202	7.3408465	0.03279369	0.0031917708	-0.010549642	1.1196212	5.962672	7.704761	Multitasking_Read
12:11:35.111	1.0774237	5.770202	7.3408465	0.03279369	0.0031917708	-0.010549642	1.1196212	5.962672	7.704761	Multitasking_Read
12:11:35.133	1.0774237	5.770202	7.3408465	0.03279369	0.0031917708	-0.010549642	1.1196212	5.962672	7.704761	Multitasking_Read
12:11:35.157	1.0774237	5.770202	7.3408465	0.03279369	0.0031917708	-0.010549642	1.1196212	5.962672	7.704761	Multitasking_Read
12:11:35.178	1.0774237	5.770202	7.3408465	0.03279369	0.0031917708	-0.010549642	1.1196212	5.962672	7.704761	Multitasking_Read
12:11:35.200	1.185166	5.803722	7.6257653	-0.020962453	0.0007483099	0.006554584	1.1058502	5.9564576	7.7115517	Multitasking_Read
12:11:35.220	1.185166	5.803722	7.6257653	-0.020962453	0.0007483099	0.006554584	1.1058502	5.9564576	7.7115517	Multitasking_Read
12:11:35.242	1.185166	5.803722	7.6257653	-0.020962453	0.0007483099	0.006554584	1.1058502	5.9564576	7.7115517	Multitasking_Read
12:11:35.263	1.185166	5.803722	7.6257653	-0.020962453	0.0007483099	0.006554584	1.1058502	5.9564576	7.7115517	Multitasking_Read
12:11:35.284	1.185166	5.803722	7.6257653	-0.020962453	0.0007483099	0.006554584	1.1058502	5.9564576	7.7115517	Multitasking_Read
12:11:35.306	1.185166	5.803722	7.6257653	-0.020962453	0.0007483099	0.006554584	1.1058502	5.9564576	7.7115517	Multitasking_Read
12:11:35.327	1.185166	5.803722	7.6257653	-0.020962453	0.0007483099	0.006554584	1.1058502	5.9564576	7.7115517	Multitasking_Read
12:11:35.348	1.185166	5.803722	7.6257653	-0.020962453	0.0007483099	0.006554584	1.1058502	5.9564576	7.7115517	Multitasking_Read
12:11:35.369	1.185166	5.803722	7.6257653	-0.020962453	0.0007483099	0.006554584	1.1058502	5.9564576	7.7115517	Multitasking_Read
12:11:35.391	1.0223553	5.7223167	7.4102807	-0.013632068	0.005024367	-0.011160508	1.0990788	5.9429927	7.7229023	Multitasking_Read
12:11:35.412	1.0223553	5.7223167	7.4102807	-0.013632068	0.005024367	-0.011160508	1.0990788	5.9429927	7.7229023	Multitasking_Read
12:11:35.435	1.0223553	5.7223167	7.4102807	-0.013632068	0.005024367	-0.011160508	1.0990788	5.9429927	7.7229023	Multitasking_Read
12:11:35.456	1.0223553	5.7223167	7.4102807	-0.013632068	0.005024367	-0.011160508	1.0990788	5.9429927	7.7229023	Multitasking_Read
12:11:35.477	1.0223553	5.7223167	7.4102807	-0.013632068	0.005024367	-0.011160508	1.0990788	5.9429927	7.7229023	Multitasking_Read
12:11:35.501	1.0223553	5.7223167	7.4102807	-0.013632068	0.005024367	-0.011160508	1.0990788	5.9429927	7.7229023	Multitasking_Read
12:11:35.523	1.0223553	5.7223167	7.4102807	-0.013632068	0.005024367	-0.011160508	1.0990788	5.9429927	7.7229023	Multitasking_Read
12:11:35.545	1.0223553	5.7223167	7.4102807	-0.013632068	0.005024367	-0.011160508	1.0990788	5.9429927	7.7229023	Multitasking_Read
12:11:35.568	1.1109436	5.786962	7.534783	-0.08265984	-0.035903607	0.029767463	1.1051983	5.9405837	7.72388	Multitasking_Read
12:11:35.589	1.1109436	5.786962	7.534783	-0.08265984	-0.035903607	0.029767463	1.1051983	5.9405837	7.72388	Multitasking_Read
12:11:35.611	1.1109436	5.786962	7.534783	-0.08265984	-0.035903607	0.029767463	1.1051983	5.9405837	7.72388	Multitasking_Read
12:11:35.634	1.1109436	5.786962	7.534783	-0.08265984	-0.035903607	0.029767463	1.1051983	5.9405837	7.72388	Multitasking_Read
12:11:35.655	1.1109436	5.786962	7.534783	-0.08265984	-0.035903607	0.029767463	1.1051983	5.9405837	7.72388	Multitasking_Read
12:11:35.677	1.1109436	5.786962	7.534783	-0.08265984	-0.035903607	0.029767463	1.1051983	5.9405837	7.72388	Multitasking_Read
12:11:35.698	1.1109436	5.786962	7.534783	-0.08265984	-0.035903607	0.029767463	1.1051983	5.9405837	7.72388	Multitasking_Read
12:11:35.719	1.1109436	5.786962	7.534783	-0.08265984	-0.035903607	0.029767463	1.1051983	5.9405837	7.72388	Multitasking_Read
12:11:35.741	1.1540405	5.707951	7.7095647	0.020576386	-0.02612976	-0.00077579886	1.1062672	5.8676577	7.779272	Multitasking_Read
12:11:35.762	1.1540405	5.707951	7.7095647	0.020576386	-0.02612976	-0.00077579886	1.1062672	5.8676577	7.779272	Multitasking_Read
12:11:35.784	1.1540405	5.707951	7.7095647	0.020576386	-0.02612976	-0.00077579886	1.1062672	5.8676577	7.779272	Multitasking_Read
12:11:35.805	1.1540405	5.707951	7.7095647	0.020576386	-0.02612976	-0.00077579886	1.1062672	5.8676577	7.779272	Multitasking_Read
12:11:35.826	1.1540405	5.707951	7.7095647	0.020576386	-0.02612976	-0.00077579886	1.1062672	5.8676577	7.779272	Multitasking_Read
12:11:35.848	1.1540405	5.707951	7.7095647	0.020576386	-0.02612976	-0.00077579886	1.1062672	5.8676577	7.779272	Multitasking_Read
12:11:35.869	1.1540405	5.707951	7.7095647	0.020576386	-0.02612976	-0.00077579886	1.1062672	5.8676577	7.779272	Multitasking_Read
12:11:35.891	1.1540405	5.707951	7.7095647	0.020576386	-0.02612976	-0.00077579886	1.1062672	5.8676577	7.779272	Multitasking_Read
12:11:35.912	1.1540405	5.707951	7.7095647	0.020576386	-0.02612976	-0.00077579886	1.1062672	5.8676577	7.779272	Multitasking_Read
12:11:35.933	1.036721	5.777385	7.7694216	-0.019129856	0.047784936	-0.014214834	1.1092664	5.8743944	7.773758	Multitasking_Read
12:11:35.955	1.036721	5.777385	7.7694216	-0.019129856	0.047784936	-0.014214834	1.1092664	5.8743944	7.773758	Multitasking_Read
12:11:35.976	1.036721	5.777385	7.7694216	-0.019129856	0.047784936	-0.014214834	1.1092664	5.8743944	7.773758	Multitasking_Read
12:11:35.997	1.036721	5.777385	7.7694216	-0.019129856	0.047784936	-0.014214834	1.1092664	5.8743944	7.773758	Multitasking_Read
12:11:36.018	1.036721	5.777385	7.7694216	-0.019129856	0.047784936	-0.014214834	1.1092664	5.8743944	7.773758	Multitasking_Read
12:11:36.039	1.036721	5.777385	7.7694216	-0.019129856	0.047784936	-0.014214834	1.1092664	5.8743944	7.773758	Multitasking_Read
12:11:36.070	1.036721	5.777385	7.7694216	-0.019129856	0.047784936	-0.014214834	1.1092664	5.8743944	7.773758	Multitasking_Read
12:11:36.103	1.0079896	5.8228765	7.5922456	0.0077482145	-0.037736204	-0.0056627207	1.1059372	5.87151	7.7764134	Multitasking_Read
12:11:36.136	1.0079896	5.8228765	7.5922456	0.0077482145	-0.037736204	-0.0056627207	1.1059372	5.87151	7.7764134	Multitasking_Read
12:11:36.172	1.0079896	5.8228765	7.5922456	0.0077482145	-0.037736204	-0.0056627207	1.1059372	5.87151	7.7764134	Multitasking_Read
12:11:36.206	1.0079896	5.8228765	7.5922456	0.0077482145	-0.037736204	-0.0056627207	1.1059372	5.87151	7.7764134	Multitasking_Read
12:11:36.237	1.0079896	5.8228765	7.5922456	0.0077482145	-0.037736204	-0.0056627207	1.1059372	5.87151	7.7764134	Multitasking_Read
12:11:36.272	1.0079896	5.8228765	7.5922456	0.0077482145	-0.037736204	-0.0056627207	1.1059372	5.87151	7.7764134	Multitasking_Read
12:11:36.305	1.1492519	5.664854	7.5826683	-0.01729726	-0.0053603426	-0.0044409903	1.1049144	5.8634543	7.782634	Multitasking_Read
12:11:36.329	1.1492519	5.664854	7.5826683	-0.01729726	-0.0053603426	-0.0044409903	1.1049144	5.8634543	7.782634	Multitasking_Read
12:11:36.351	1.1492519	5.664854	7.5826683	-0.01729726	-0.0053603426	-0.0044409903	1.1049144	5.8634543	7.782634	Multitasking_Read
12:11:36.373	1.1492519	5.664854	7.5826683	-0.01729726	-0.0053603426	-0.0044409903	1.1049144	5.8634543	7.782634	Multitasking_Read
12:11:36.395	1.1492519	5.664854	7.5826683	-0.01729726	-0.0053603426	-0.0044409903	1.1049144	5.8634543	7.782634	Multitasking_Read
12:11:36.416	1.1492519	5.664854	7.5826683	-0.01729726	-0.0053603426	-0.0044409903	1.1049144	5.8634543	7.782634	Multitasking_Read
12:11:36.438	1.1492519	5.664854	7.5826683	-0.01729726	-0.0053603426	-0.0044409903	1.1049144	5.8634543	7.782634	Multitasking_Read
12:11:36.460	1.1492519	5.664854	7.5826683	-0.01729726	-0.0053603426	-0.0044409903	1.1049144	5.8634543	7.782634	Multitasking_Read
12:11:36.483	1.0199611	5.7031627	7.4198575	0.021798115	-0.004138612	-0.0013866641	1.0993553	5.8598766	7.7861123	Multitasking_Read
12:11:36.505	1.0199611	5.7031627	7.4198575	0.021798115	-0.004138612	-0.0013866641	1.0993553	5.8598766	7.7861123	Multitasking_Read
12:11:36.528	1.0199611	5.7031627	7.4198575	0.021798115	-0.004138612	-0.0013866641	1.0993553	5.8598766	7.7861123	Multitasking_Read
12:11:36.551	1.0199611	5.7031627	7.4198575	0.021798115	-0.004138612	-0.0013866641	1.0993553	5.8598766	7.7861123	Multitasking_Read
12:11:36.574	1.0199611	5.7031627	7.4198575	0.021798115	-0.004138612	-0.0013866641	1.0993553	5.8598766	7.7861123	Multitasking_Read
12:11:36.597	1.0199611	5.7031627	7.4198575	0.021798115	-0.004138612	-0.0013866641	1.0993553	5.8598766	7.7861123	Multitasking_Read
12:11:36.620	1.0199611	5.7031627	7.4198575	0.021798115	-0.004138612	-0.0013866641	1.0993553	5.8598766	7.7861123	Multitasking_Read
12:11:36.643	0.9864412	5.6959796	7.6640735	-0.006912551	0.03801109	0.007165449	1.1026089	5.8657236	7.7812514	Multitasking_Read
12:11:36.666	0.9864412	5.6959796	7.6640735	-0.006912551	0.03801109	0.007165449	1.1026089	5.8657236	7.7812514	Multitasking_Read
12:11:36.688	0.9864412	5.6959796	7.6640735	-0.006912551	0.03801109	0.007165449	1.1026089	5.8657236	7.7812514	Multitasking_Read
12:11:36.711	0.9864412	5.6959796	7.6640735	-0.006912551	0.03801109	0.007165449	1.1026089	5.8657236	7.7812514	Multitasking_Read
12:11:36.732	0.9864412	5.6959796	7.6640735	-0.006912551	0.03801109	0.007165449	1.1026089	5.8657236	7.7812514	Multitasking_Read
12:11:36.754	0.9864412	5.6959796	7.6640735	-0.006912551	0.03801109	0.007165449	1.1026089	5.8657236	7.7812514	Multitasking_Read
12:11:36.775	0.9864412	5.6959796	7.6640735	-0.006912551	0.03801109	0.007165449	1.1026089	5.8657236	7.7812514	Multitasking_Read
12:11:36.797	0.9864412	5.6959796	7.6640735	-0.006912551	0.03801109	0.007165449	1.1026089	5.8657236	7.7812514	Multitasking_Read
12:11:36.820	1.0558752	5.705557	7.6066113	0.02240898	-0.0065820734	0.0016676622	1.1157931	5.8570976	7.785867	Multitasking_Read
12:11:36.843	1.0558752	5.705557	7.6066113	0.02240898	-0.0065820734	0.0016676622	1.1157931	5.8570976	7.785867	Multitasking_Read
12:11:36.866	1.0558752	5.705557	7.6066113	0.02240898	-0.0065820734	0.0016676622	1.1157931	5.8570976	7.785867	Multitasking_Read
12:11:36.889	1.0558752	5.705557	7.6066113	0.02240898	-0.0065820734	0.0016676622	1.1157931	5.8570976	7.785867	Multitasking_Read
12:11:36.912	1.0558752	5.705557	7.6066113	0.02240898	-0.0065820734	0.0016676622	1.1157931	5.8570976	7.785867	Multitasking_Read
12:11:36.935	1.0558752	5.705557	7.6066113	0.02240898	-0.0065820734	0.0016676622	1.1157931	5.8570976	7.785867	Multitasking_Read
12:11:36.958	1.0558752	5.705557	7.6066113	0.02240898	-0.0065820734	0.0016676622	1.1157931	5.8570976	7.785867	Multitasking_Read
12:11:36.980	1.0558752	5.705557	7.6066113	0.02240898	-0.0065820734	0.0016676622	1.1157931	5.8570976	7.785867	Multitasking_Read
12:11:37.002	1.0558752	5.705557	7.6066113	0.02240898	-0.0065820734	0.0016676622	1.1325537	5.858863	7.782119	Multitasking_Read
12:11:37.025	1.0726352	5.669643	7.3647895	0.027295902	0.0031917708	0.0016676622	1.1325537	5.858863	7.782119	Multitasking_Read
12:11:37.048	1.0726352	5.669643	7.3647895	0.027295902	0.0031917708	0.0016676622	1.1325537	5.858863	7.782119	Multitasking_Read
12:11:37.071	1.0726352	5.669643	7.3647895	0.027295902	0.0031917708	0.0016676622	1.1325537	5.858863	7.782119	Multitasking_Read
12:11:37.094	1.0726352	5.669643	7.3647895	0.027295902	0.0031917708	0.0016676622	1.1325537	5.858863	7.782119	Multitasking_Read
12:11:37.116	1.0726352	5.669643	7.3647895	0.027295902	0.0031917708	0.0016676622	1.1325537	5.858863	7.782119	Multitasking_Read
12:11:37.139	1.0726352	5.669643	7.3647895	0.027295902	0.0031917708	0.0016676622	1.1325537	5.858863	7.782119	Multitasking_Read
12:11:37.163	1.0726352	5.669643	7.3647895	0.027295902	0.0031917708	0.0016676622	1.1325537	5.858863	7.782119	Multitasking_Read
12:11:37.186	1.1085492	5.705557	7.642525	-0.018518992	0.0019700404	-0.00016493362	1.1502423	5.8497725	7.7863603	Multitasking_Read
12:11:37.209	1.1085492	5.705557	7.642525	-0.018518992	0.0019700404	-0.00016493362	1.1502423	5.8497725	7.7863603	Multitasking_Read
12:11:37.232	1.1085492	5.705557	7.642525	-0.018518992	0.0019700404	-0.00016493362	1.1502423	5.8497725	7.7863603	Multitasking_Read
12:11:37.255	1.1085492	5.705557	7.642525	-0.018518992	0.0019700404	-0.00016493362	1.1502423	5.8497725	7.7863603	Multitasking_Read
12:11:37.277	1.1085492	5.705557	7.642525	-0.018518992	0.0019700404	-0.00016493362	1.1502423	5.8497725	7.7863603	Multitasking_Read
12:11:37.300	1.1085492	5.705557	7.642525	-0.018518992	0.0019700404	-0.00016493362	1.1502423	5.8497725	7.7863603	Multitasking_Read
12:11:37.323	1.1085492	5.705557	7.642525	-0.018518992	0.0019700404	-0.00016493362	1.1502423	5.8497725	7.7863603	Multitasking_Read
12:11:37.345	1.1085492	5.705557	7.642525	-0.018518992	0.0019700404	-0.00016493362	1.1502423	5.8497725	7.7863603	Multitasking_Read
12:11:37.368	1.1827718	5.652883	7.5754857	-0.030736296	0.0025809056	-0.013603969	1.1438482	5.837388	7.7965894	Multitasking_Read
12:11:37.391	1.1827718	5.652883	7.5754857	-0.030736296	0.0025809056	-0.013603969	1.1438482	5.837388	7.7965894	Multitasking_Read
12:11:37.414	1.1827718	5.652883	7.5754857	-0.030736296	0.0025809056	-0.013603969	1.1438482	5.837388	7.7965894	Multitasking_Read
12:11:37.437	1.1827718	5.652883	7.5754857	-0.030736296	0.0025809056	-0.013603969	1.1438482	5.837388	7.7965894	Multitasking_Read
12:11:37.460	1.1827718	5.652883	7.5754857	-0.030736296	0.0025809056	-0.013603969	1.1438482	5.837388	7.7965894	Multitasking_Read
12:11:37.483	1.1827718	5.652883	7.5754857	-0.030736296	0.0025809056	-0.013603969	1.1438482	5.837388	7.7965894	Multitasking_Read
12:11:37.507	1.1827718	5.652883	7.5754857	-0.030736296	0.0025809056	-0.013603969	1.1438482	5.837388	7.7965894	Multitasking_Read
12:11:37.530	1.1827718	5.652883	7.5754857	-0.030736296	0.0025809056	-0.013603969	1.1438482	5.837388	7.7965894	Multitasking_Read
12:11:37.552	1.0415095	5.6935854	7.735902	0.003472158	-0.009636399	-0.0032192597	1.1265785	5.835721	7.800354	Multitasking_Read
12:11:37.575	1.0415095	5.6935854	7.735902	0.003472158	-0.009636399	-0.0032192597	1.1265785	5.835721	7.800354	Multitasking_Read
12:11:37.598	1.0415095	5.6935854	7.735902	0.003472158	-0.009636399	-0.0032192597	1.1265785	5.835721	7.800354	Multitasking_Read
12:11:37.621	1.0415095	5.6935854	7.735902	0.003472158	-0.009636399	-0.0032192597	1.1265785	5.835721	7.800354	Multitasking_Read
12:11:37.644	1.0415095	5.6935854	7.735902	0.003472158	-0.009636399	-0.0032192597	1.1265785	5.835721	7.800354	Multitasking_Read
12:11:37.666	1.0415095	5.6935854	7.735902	0.003472158	-0.009636399	-0.0032192597	1.1265785	5.835721	7.800354	Multitasking_Read
12:11:37.692	1.0415095	5.6935854	7.735902	0.003472158	-0.009636399	-0.0032192597	1.1265785	5.835721	7.800354	Multitasking_Read
12:11:37.715	1.0415095	5.6935854	7.735902	0.003472158	-0.009636399	-0.0032192597	1.1265785	5.835721	7.800354	Multitasking_Read
12:11:37.738	1.1109436	5.7007685	7.6353426	-0.0063016857	-0.01085813	-0.00077579886	1.1203774	5.8456626	7.793799	Multitasking_Read
12:11:37.760	1.1109436	5.7007685	7.6353426	-0.0063016857	-0.01085813	-0.00077579886	1.1203774	5.8456626	7.793799	Multitasking_Read
12:11:37.783	1.1109436	5.7007685	7.6353426	-0.0063016857	-0.01085813	-0.00077579886	1.1203774	5.8456626	7.793799	Multitasking_Read
12:11:37.806	1.1109436	5.7007685	7.6353426	-0.0063016857	-0.01085813	-0.00077579886	1.1203774	5.8456626	7.793799	Multitasking_Read
12:11:37.829	1.1109436	5.7007685	7.6353426	-0.0063016857	-0.01085813	-0.00077579886	1.1203774	5.8456626	7.793799	Multitasking_Read
12:11:37.852	1.1109436	5.7007685	7.6353426	-0.0063016857	-0.01085813	-0.00077579886	1.1203774	5.8456626	7.793799	Multitasking_Read
12:11:37.874	1.1109436	5.7007685	7.6353426	-0.0063016857	-0.01085813	-0.00077579886	1.1203774	5.8456626	7.793799	Multitasking_Read
12:11:37.896	1.1109436	5.7007685	7.6353426	-0.0063016857	-0.01085813	-0.00077579886	1.1203774	5.8456626	7.793799	Multitasking_Read
12:11:37.920	1.0726352	5.705557	7.6449194	-0.023405913	0.019074267	0.007165449	1.1094971	5.844811	7.7959967	Multitasking_Read
12:11:37.943	1.0726352	5.705557	7.6449194	-0.023405913	0.019074267	0.007165449	1.1094971	5.844811	7.7959967	Multitasking_Read
12:11:37.967	1.0726352	5.705557	7.6449194	-0.023405913	0.019074267	0.007165449	1.1094971	5.844811	7.7959967	Multitasking_Read
12:11:37.990	1.0726352	5.705557	7.6449194	-0.023405913	0.019074267	0.007165449	1.1094971	5.844811	7.7959967	Multitasking_Read
12:11:38.013	1.0726352	5.705557	7.6449194	-0.023405913	0.019074267	0.007165449	1.1094971	5.844811	7.7959967	Multitasking_Read
12:11:38.035	1.0726352	5.705557	7.6449194	-0.023405913	0.019074267	0.007165449	1.1094971	5.844811	7.7959967	Multitasking_Read
12:11:38.056	1.0726352	5.705557	7.6449194	-0.023405913	0.019074267	0.007165449	1.1094971	5.844811	7.7959967	Multitasking_Read
12:11:38.076	1.0726352	5.705557	7.6449194	-0.023405913	0.019074267	0.007165449	1.1094971	5.844811	7.7959967	Multitasking_Read
12:11:38.097	1.0846065	5.688797	7.2714124	0.101210594	0.0007483099	-0.023377813	1.1416783	5.8895707	7.757567	Multitasking_Read
12:11:38.118	1.0846065	5.688797	7.2714124	0.101210594	0.0007483099	-0.023377813	1.1416783	5.8895707	7.757567	Multitasking_Read
12:11:38.139	1.0846065	5.688797	7.2714124	0.101210594	0.0007483099	-0.023377813	1.1416783	5.8895707	7.757567	Multitasking_Read
12:11:38.166	1.0846065	5.688797	7.2714124	0.101210594	0.0007483099	-0.023377813	1.1416783	5.8895707	7.757567	Multitasking_Read
12:11:38.188	1.0846065	5.688797	7.2714124	0.101210594	0.0007483099	-0.023377813	1.1416783	5.8895707	7.757567	Multitasking_Read
12:11:38.209	1.0846065	5.688797	7.2714124	0.101210594	0.0007483099	-0.023377813	1.1416783	5.8895707	7.757567	Multitasking_Read
12:11:38.231	1.0846065	5.688797	7.2714124	0.101210594	0.0007483099	-0.023377813	1.1416783	5.8895707	7.757567	Multitasking_Read
12:11:38.252	1.0846065	5.688797	7.2714124	0.101210594	0.0007483099	-0.023377813	1.1416783	5.8895707	7.757567	Multitasking_Read
12:11:38.273	1.1564348	5.7534423	7.632948	0.010802541	0.012965615	-0.0074953167	1.1246467	5.9197726	7.7370415	Multitasking_Read
12:11:38.296	1.1564348	5.7534423	7.632948	0.010802541	0.012965615	-0.0074953167	1.1246467	5.9197726	7.7370415	Multitasking_Read
12:11:38.317	1.1564348	5.7534423	7.632948	0.010802541	0.012965615	-0.0074953167	1.1246467	5.9197726	7.7370415	Multitasking_Read
12:11:38.339	1.1564348	5.7534423	7.632948	0.010802541	0.012965615	-0.0074953167	1.1246467	5.9197726	7.7370415	Multitasking_Read
12:11:38.360	1.1564348	5.7534423	7.632948	0.010802541	0.012965615	-0.0074953167	1.1246467	5.9197726	7.7370415	Multitasking_Read
12:11:38.382	1.1564348	5.7534423	7.632948	0.010802541	0.012965615	-0.0074953167	1.1246467	5.9197726	7.7370415	Multitasking_Read
12:11:38.404	1.1564348	5.7534423	7.632948	0.010802541	0.012965615	-0.0074953167	1.1246467	5.9197726	7.7370415	Multitasking_Read
12:11:38.425	1.1564348	5.7534423	7.632948	0.010802541	0.012965615	-0.0074953167	1.1246467	5.9197726	7.7370415	Multitasking_Read
12:11:38.447	1.1109436	5.813299	7.563514	-0.019129856	0.018463401	0.0022785272	1.1218832	5.9289722	7.7303963	Multitasking_Read
12:11:38.469	1.1109436	5.813299	7.563514	-0.019129856	0.018463401	0.0022785272	1.1218832	5.9289722	7.7303963	Multitasking_Read
12:11:38.490	1.1109436	5.813299	7.563514	-0.019129856	0.018463401	0.0022785272	1.1218832	5.9289722	7.7303963	Multitasking_Read
12:11:38.511	1.1109436	5.813299	7.563514	-0.019129856	0.018463401	0.0022785272	1.1218832	5.9289722	7.7303963	Multitasking_Read
12:11:38.532	1.1109436	5.813299	7.563514	-0.019129856	0.018463401	0.0022785272	1.1218832	5.9289722	7.7303963	Multitasking_Read
12:11:38.553	1.1109436	5.813299	7.563514	-0.019129856	0.018463401	0.0022785272	1.1218832	5.9289722	7.7303963	Multitasking_Read
12:11:38.574	1.1109436	5.813299	7.563514	-0.019129856	0.018463401	0.0022785272	1.1218832	5.9289722	7.7303963	Multitasking_Read
12:11:38.597	1.1109436	5.813299	7.563514	-0.019129856	0.018463401	0.0022785272	1.1218832	5.9289722	7.7303963	Multitasking_Read
12:11:38.620	1.063058	5.751048	7.3647895	0.057839166	0.006246097	-0.012382238	1.1151798	5.937431	7.7248697	Multitasking_Read
12:11:38.641	1.063058	5.751048	7.3647895	0.057839166	0.006246097	-0.012382238	1.1151798	5.937431	7.7248697	Multitasking_Read
12:11:38.665	1.063058	5.751048	7.3647895	0.057839166	0.006246097	-0.012382238	1.1151798	5.937431	7.7248697	Multitasking_Read
12:11:38.686	1.063058	5.751048	7.3647895	0.057839166	0.006246097	-0.012382238	1.1151798	5.937431	7.7248697	Multitasking_Read
12:11:38.707	1.063058	5.751048	7.3647895	0.057839166	0.006246097	-0.012382238	1.1151798	5.937431	7.7248697	Multitasking_Read
12:11:38.731	1.063058	5.751048	7.3647895	0.057839166	0.006246097	-0.012382238	1.1151798	5.937431	7.7248697	Multitasking_Read
12:11:38.753	1.063058	5.751048	7.3647895	0.057839166	0.006246097	-0.012382238	1.1151798	5.937431	7.7248697	Multitasking_Read
12:11:38.774	1.063058	5.751048	7.3647895	0.057839166	0.006246097	-0.012382238	1.1151798	5.937431	7.7248697	Multitasking_Read
12:11:38.795	1.063058	5.751048	7.3647895	0.057839166	0.006246097	-0.012382238	1.1151798	5.937431	7.7248697	Multitasking_Read
12:11:38.816	1.1133378	5.7366824	7.692805	-0.002025629	0.0038026362	-0.0062735863	1.1205701	5.9349804	7.7259755	Multitasking_Read
12:11:38.837	1.1133378	5.7366824	7.692805	-0.002025629	0.0038026362	-0.0062735863	1.1205701	5.9349804	7.7259755	Multitasking_Read
12:11:38.858	1.1133378	5.7366824	7.692805	-0.002025629	0.0038026362	-0.0062735863	1.1205701	5.9349804	7.7259755	Multitasking_Read
12:11:38.879	1.1133378	5.7366824	7.692805	-0.002025629	0.0038026362	-0.0062735863	1.1205701	5.9349804	7.7259755	Multitasking_Read
12:11:38.901	1.1133378	5.7366824	7.692805	-0.002025629	0.0038026362	-0.0062735863	1.1205701	5.9349804	7.7259755	Multitasking_Read
12:11:38.922	1.1133378	5.7366824	7.692805	-0.002025629	0.0038026362	-0.0062735863	1.1205701	5.9349804	7.7259755	Multitasking_Read
12:11:38.944	1.1133378	5.7366824	7.692805	-0.002025629	0.0038026362	-0.0062735863	1.1205701	5.9349804	7.7259755	Multitasking_Read
12:11:38.966	1.1133378	5.7366824	7.692805	-0.002025629	0.0038026362	-0.0062735863	1.1205701	5.9349804	7.7259755	Multitasking_Read
12:11:38.987	1.0774237	5.873156	7.4964743	0.016911194	-0.014523321	-0.0074953167	1.1150368	5.9441423	7.7197266	Multitasking_Read
12:11:39.009	1.0774237	5.873156	7.4964743	0.016911194	-0.014523321	-0.0074953167	1.1150368	5.9441423	7.7197266	Multitasking_Read
12:11:39.030	1.0774237	5.873156	7.4964743	0.016911194	-0.014523321	-0.0074953167	1.1150368	5.9441423	7.7197266	Multitasking_Read
12:11:39.052	1.0774237	5.873156	7.4964743	0.016911194	-0.014523321	-0.0074953167	1.1150368	5.9441423	7.7197266	Multitasking_Read
12:11:39.073	1.0774237	5.873156	7.4964743	0.016911194	-0.014523321	-0.0074953167	1.1150368	5.9441423	7.7197266	Multitasking_Read
12:11:39.094	1.0774237	5.873156	7.4964743	0.016911194	-0.014523321	-0.0074953167	1.1150368	5.9441423	7.7197266	Multitasking_Read
12:11:39.116	1.0774237	5.873156	7.4964743	0.016911194	-0.014523321	-0.0074953167	1.1150368	5.9441423	7.7197266	Multitasking_Read
12:11:39.137	1.0774237	5.873156	7.4964743	0.016911194	-0.014523321	-0.0074953167	1.1150368	5.9441423	7.7197266	Multitasking_Read
12:11:39.159	1.0055954	5.873156	7.59464	-0.010577743	0.0074678278	0.026102273	1.1233035	5.9376016	7.7235613	Multitasking_Read
12:11:39.180	1.0055954	5.873156	7.59464	-0.010577743	0.0074678278	0.026102273	1.1233035	5.9376016	7.7235613	Multitasking_Read
12:11:39.201	1.0055954	5.873156	7.59464	-0.010577743	0.0074678278	0.026102273	1.1233035	5.9376016	7.7235613	Multitasking_Read
12:11:39.223	1.0055954	5.873156	7.59464	-0.010577743	0.0074678278	0.026102273	1.1233035	5.9376016	7.7235613	Multitasking_Read
12:11:39.244	1.0055954	5.873156	7.59464	-0.010577743	0.0074678278	0.026102273	1.1233035	5.9376016	7.7235613	Multitasking_Read
12:11:39.268	1.0055954	5.873156	7.59464	-0.010577743	0.0074678278	0.026102273	1.1233035	5.9376016	7.7235613	Multitasking_Read
12:11:39.289	1.0055954	5.873156	7.59464	-0.010577743	0.0074678278	0.026102273	1.1233035	5.9376016	7.7235613	Multitasking_Read
12:11:39.312	1.0055954	5.873156	7.59464	-0.010577743	0.0074678278	0.026102273	1.1233035	5.9376016	7.7235613	Multitasking_Read
12:11:39.334	1.0055954	5.873156	7.59464	-0.010577743	0.0074678278	0.026102273	1.1233035	5.9376016	7.7235613	Multitasking_Read
12:11:39.355	1.1468576	5.7199225	7.9178667	-0.01607553	-0.020631973	0.012052371	1.1449634	5.90583	7.7447114	Multitasking_Read
12:11:39.377	1.1468576	5.7199225	7.9178667	-0.01607553	-0.020631973	0.012052371	1.1449634	5.90583	7.7447114	Multitasking_Read
12:11:39.401	1.1468576	5.7199225	7.9178667	-0.01607553	-0.020631973	0.012052371	1.1449634	5.90583	7.7447114	Multitasking_Read
12:11:39.422	1.1468576	5.7199225	7.9178667	-0.01607553	-0.020631973	0.012052371	1.1449634	5.90583	7.7447114	Multitasking_Read
12:11:39.443	1.1468576	5.7199225	7.9178667	-0.01607553	-0.020631973	0.012052371	1.1449634	5.90583	7.7447114	Multitasking_Read
12:11:39.464	1.1468576	5.7199225	7.9178667	-0.01607553	-0.020631973	0.012052371	1.1449634	5.90583	7.7447114	Multitasking_Read
12:11:39.487	1.1468576	5.7199225	7.9178667	-0.01607553	-0.020631973	0.012052371	1.1449634	5.90583	7.7447114	Multitasking_Read
12:11:39.509	1.1468576	5.7199225	7.9178667	-0.01607553	-0.020631973	0.012052371	1.1449634	5.90583	7.7447114	Multitasking_Read
12:11:39.530	1.1109436	5.751048	7.4701376	-0.010577743	-0.073166385	0.031600058	1.1436884	5.866072	7.775056	Multitasking_Read
12:11:39.564	1.1109436	5.751048	7.4701376	-0.010577743	-0.073166385	0.031600058	1.1436884	5.866072	7.775056	Multitasking_Read
12:11:39.594	1.1109436	5.751048	7.4701376	-0.010577743	-0.073166385	0.031600058	1.1436884	5.866072	7.775056	Multitasking_Read
12:11:39.615	1.1109436	5.751048	7.4701376	-0.010577743	-0.073166385	0.031600058	1.1436884	5.866072	7.775056	Multitasking_Read
12:11:39.637	1.1109436	5.751048	7.4701376	-0.010577743	-0.073166385	0.031600058	1.1436884	5.866072	7.775056	Multitasking_Read
12:11:39.658	1.1109436	5.751048	7.4701376	-0.010577743	-0.073166385	0.031600058	1.1436884	5.866072	7.775056	Multitasking_Read
12:11:39.679	1.1109436	5.751048	7.4701376	-0.010577743	-0.073166385	0.031600058	1.1436884	5.866072	7.775056	Multitasking_Read
12:11:39.704	1.1492519	5.724711	7.699988	-0.013021204	0.006856962	-0.0050518555	1.1444865	5.8682275	7.7733107	Multitasking_Read
12:11:39.729	1.1492519	5.724711	7.699988	-0.013021204	0.006856962	-0.0050518555	1.1444865	5.8682275	7.7733107	Multitasking_Read
12:11:39.750	1.1492519	5.724711	7.699988	-0.013021204	0.006856962	-0.0050518555	1.1444865	5.8682275	7.7733107	Multitasking_Read
12:11:39.771	1.1492519	5.724711	7.699988	-0.013021204	0.006856962	-0.0050518555	1.1444865	5.8682275	7.7733107	Multitasking_Read
12:11:39.792	1.1492519	5.724711	7.699988	-0.013021204	0.006856962	-0.0050518555	1.1444865	5.8682275	7.7733107	Multitasking_Read
12:11:39.813	1.1492519	5.724711	7.699988	-0.013021204	0.006856962	-0.0050518555	1.1444865	5.8682275	7.7733107	Multitasking_Read
12:11:39.835	1.1492519	5.724711	7.699988	-0.013021204	0.006856962	-0.0050518555	1.1444865	5.8682275	7.7733107	Multitasking_Read
12:11:39.856	1.1492519	5.724711	7.699988	-0.013021204	0.006856962	-0.0050518555	1.1444865	5.8682275	7.7733107	Multitasking_Read
12:11:39.885	1.1684061	5.7223167	7.656891	-0.016686395	0.006246097	-0.0019975293	1.1397891	5.8621955	7.7785525	Multitasking_Read
12:11:39.919	1.1684061	5.7223167	7.656891	-0.016686395	0.006246097	-0.0019975293	1.1397891	5.8621955	7.7785525	Multitasking_Read
12:11:39.952	1.1684061	5.7223167	7.656891	-0.016686395	0.006246097	-0.0019975293	1.1397891	5.8621955	7.7785525	Multitasking_Read
12:11:39.987	1.1684061	5.7223167	7.656891	-0.016686395	0.006246097	-0.0019975293	1.1397891	5.8621955	7.7785525	Multitasking_Read
12:11:40.021	1.1684061	5.7223167	7.656891	-0.016686395	0.006246097	-0.0019975293	1.1397891	5.8621955	7.7785525	Multitasking_Read
12:11:40.054	1.1684061	5.7223167	7.656891	-0.016686395	0.006246097	-0.0019975293	1.1397891	5.8621955	7.7785525	Multitasking_Read
12:11:40.088	1.063058	5.6504884	7.448589	0.0022504274	0.024572054	-0.011771373	1.1266143	5.8644686	7.778757	Multitasking_Read
12:11:40.121	1.063058	5.6504884	7.448589	0.0022504274	0.024572054	-0.011771373	1.1266143	5.8644686	7.778757	Multitasking_Read
12:11:40.144	1.063058	5.6504884	7.448589	0.0022504274	0.024572054	-0.011771373	1.1266143	5.8644686	7.778757	Multitasking_Read
12:11:40.166	1.063058	5.6504884	7.448589	0.0022504274	0.024572054	-0.011771373	1.1266143	5.8644686	7.778757	Multitasking_Read
12:11:40.190	1.063058	5.6504884	7.448589	0.0022504274	0.024572054	-0.011771373	1.1266143	5.8644686	7.778757	Multitasking_Read
12:11:40.212	1.063058	5.6504884	7.448589	0.0022504274	0.024572054	-0.011771373	1.1266143	5.8644686	7.778757	Multitasking_Read
12:11:40.235	1.063058	5.6504884	7.448589	0.0022504274	0.024572054	-0.011771373	1.1266143	5.8644686	7.778757	Multitasking_Read
12:11:40.258	1.0295382	5.7223167	7.467743	0.00041783185	0.01113302	-0.03620598	1.0988799	5.851269	7.7926536	Multitasking_Read
12:11:40.283	1.0295382	5.7223167	7.467743	0.00041783185	0.01113302	-0.03620598	1.0988799	5.851269	7.7926536	Multitasking_Read
12:11:40.306	1.0295382	5.7223167	7.467743	0.00041783185	0.01113302	-0.03620598	1.0988799	5.851269	7.7926536	Multitasking_Read
12:11:40.328	1.0295382	5.7223167	7.467743	0.00041783185	0.01113302	-0.03620598	1.0988799	5.851269	7.7926536	Multitasking_Read
12:11:40.350	1.0295382	5.7223167	7.467743	0.00041783185	0.01113302	-0.03620598	1.0988799	5.851269	7.7926536	Multitasking_Read
12:11:40.373	1.0295382	5.7223167	7.467743	0.00041783185	0.01113302	-0.03620598	1.0988799	5.851269	7.7926536	Multitasking_Read
12:11:40.395	1.0295382	5.7223167	7.467743	0.00041783185	0.01113302	-0.03620598	1.0988799	5.851269	7.7926536	Multitasking_Read
12:11:40.418	1.0295382	5.7223167	7.467743	0.00041783185	0.01113302	-0.03620598	1.0988799	5.851269	7.7926536	Multitasking_Read
12:11:40.441	1.036721	5.6169686	7.3384523	0.09082589	-0.0536187	0.018161025	1.101714	5.8501945	7.793058	Multitasking_Read
12:11:40.464	1.036721	5.6169686	7.3384523	0.09082589	-0.0536187	0.018161025	1.101714	5.8501945	7.793058	Multitasking_Read
12:11:40.487	1.036721	5.6169686	7.3384523	0.09082589	-0.0536187	0.018161025	1.101714	5.8501945	7.793058	Multitasking_Read
12:11:40.510	1.036721	5.6169686	7.3384523	0.09082589	-0.0536187	0.018161025	1.101714	5.8501945	7.793058	Multitasking_Read
12:11:40.532	1.036721	5.6169686	7.3384523	0.09082589	-0.0536187	0.018161025	1.101714	5.8501945	7.793058	Multitasking_Read
12:11:40.555	1.036721	5.6169686	7.3384523	0.09082589	-0.0536187	0.018161025	1.101714	5.8501945	7.793058	Multitasking_Read
12:11:40.580	1.036721	5.6169686	7.3384523	0.09082589	-0.0536187	0.018161025	1.101714	5.8501945	7.793058	Multitasking_Read
12:11:40.603	1.1372806	5.626546	7.901107	-0.11259224	0.05755878	0.006554584	1.1201484	5.8626075	7.7810965	Multitasking_Read
12:11:40.625	1.1372806	5.626546	7.901107	-0.11259224	0.05755878	0.006554584	1.1201484	5.8626075	7.7810965	Multitasking_Read
12:11:40.648	1.1372806	5.626546	7.901107	-0.11259224	0.05755878	0.006554584	1.1201484	5.8626075	7.7810965	Multitasking_Read
12:11:40.670	1.1372806	5.626546	7.901107	-0.11259224	0.05755878	0.006554584	1.1201484	5.8626075	7.7810965	Multitasking_Read
12:11:40.692	1.1372806	5.626546	7.901107	-0.11259224	0.05755878	0.006554584	1.1201484	5.8626075	7.7810965	Multitasking_Read
12:11:40.716	1.1372806	5.626546	7.901107	-0.11259224	0.05755878	0.006554584	1.1201484	5.8626075	7.7810965	Multitasking_Read
12:11:40.738	1.1372806	5.626546	7.901107	-0.11259224	0.05755878	0.006554584	1.1201484	5.8626075	7.7810965	Multitasking_Read
12:11:40.760	1.1372806	5.626546	7.901107	-0.11259224	0.05755878	0.006554584	1.1201484	5.8626075	7.7810965	Multitasking_Read
12:11:40.782	1.1779832	5.7007685	7.190007	0.0975454	-0.020631973	0.038930442	1.0785893	5.867075	7.7835975	Multitasking_Read
12:11:40.804	1.1779832	5.7007685	7.190007	0.0975454	-0.020631973	0.038930442	1.0785893	5.867075	7.7835975	Multitasking_Read
12:11:40.826	1.1779832	5.7007685	7.190007	0.0975454	-0.020631973	0.038930442	1.0785893	5.867075	7.7835975	Multitasking_Read
12:11:40.847	1.1779832	5.7007685	7.190007	0.0975454	-0.020631973	0.038930442	1.0785893	5.867075	7.7835975	Multitasking_Read
12:11:40.868	1.1779832	5.7007685	7.190007	0.0975454	-0.020631973	0.038930442	1.0785893	5.867075	7.7835975	Multitasking_Read
12:11:40.889	1.1779832	5.7007685	7.190007	0.0975454	-0.020631973	0.038930442	1.0785893	5.867075	7.7835975	Multitasking_Read
12:11:40.909	1.1779832	5.7007685	7.190007	0.0975454	-0.020631973	0.038930442	1.0785893	5.867075	7.7835975	Multitasking_Read
12:11:40.930	1.1779832	5.7007685	7.190007	0.0975454	-0.020631973	0.038930442	1.0785893	5.867075	7.7835975	Multitasking_Read
12:11:40.951	1.1779832	5.7007685	7.190007	0.0975454	-0.020631973	0.038930442	1.0785893	5.867075	7.7835975	Multitasking_Read
12:11:40.974	1.0965779	5.8252707	7.8173075	0.064558685	0.016630806	-0.01726916	1.0828241	5.9025564	7.756138	Multitasking_Read
12:11:40.995	1.0965779	5.8252707	7.8173075	0.064558685	0.016630806	-0.01726916	1.0828241	5.9025564	7.756138	Multitasking_Read
12:11:41.017	1.0965779	5.8252707	7.8173075	0.064558685	0.016630806	-0.01726916	1.0828241	5.9025564	7.756138	Multitasking_Read
12:11:41.038	1.0965779	5.8252707	7.8173075	0.064558685	0.016630806	-0.01726916	1.0828241	5.9025564	7.756138	Multitasking_Read
12:11:41.060	1.0965779	5.8252707	7.8173075	0.064558685	0.016630806	-0.01726916	1.0828241	5.9025564	7.756138	Multitasking_Read
12:11:41.081	1.0965779	5.8252707	7.8173075	0.064558685	0.016630806	-0.01726916	1.0828241	5.9025564	7.756138	Multitasking_Read
12:11:41.103	1.0965779	5.8252707	7.8173075	0.064558685	0.016630806	-0.01726916	1.0828241	5.9025564	7.756138	Multitasking_Read
12:11:41.125	1.0965779	5.8252707	7.8173075	0.064558685	0.016630806	-0.01726916	1.0828241	5.9025564	7.756138	Multitasking_Read
12:11:41.147	1.0127783	5.784568	7.599428	0.023019847	-0.012690726	0.0053328536	1.0837278	5.921469	7.7415786	Multitasking_Read
12:11:41.168	1.0127783	5.784568	7.599428	0.023019847	-0.012690726	0.0053328536	1.0837278	5.921469	7.7415786	Multitasking_Read
12:11:41.189	1.0127783	5.784568	7.599428	0.023019847	-0.012690726	0.0053328536	1.0837278	5.921469	7.7415786	Multitasking_Read
12:11:41.211	1.0127783	5.784568	7.599428	0.023019847	-0.012690726	0.0053328536	1.0837278	5.921469	7.7415786	Multitasking_Read
12:11:41.232	1.0127783	5.784568	7.599428	0.023019847	-0.012690726	0.0053328536	1.0837278	5.921469	7.7415786	Multitasking_Read
12:11:41.254	1.0127783	5.784568	7.599428	0.023019847	-0.012690726	0.0053328536	1.0837278	5.921469	7.7415786	Multitasking_Read
12:11:41.291	1.0127783	5.784568	7.599428	0.023019847	-0.012690726	0.0053328536	1.0837278	5.921469	7.7415786	Multitasking_Read
12:11:41.324	0.9481328	5.791751	6.8093176	0.10059973	-0.104931384	-0.0074953167	1.0705472	5.882952	7.77272	Multitasking_Read
12:11:41.345	0.9481328	5.791751	6.8093176	0.10059973	-0.104931384	-0.0074953167	1.0705472	5.882952	7.77272	Multitasking_Read
12:11:41.373	0.9481328	5.791751	6.8093176	0.10059973	-0.104931384	-0.0074953167	1.0705472	5.882952	7.77272	Multitasking_Read
12:11:41.394	0.9481328	5.791751	6.8093176	0.10059973	-0.104931384	-0.0074953167	1.0705472	5.882952	7.77272	Multitasking_Read
12:11:41.424	0.9481328	5.791751	6.8093176	0.10059973	-0.104931384	-0.0074953167	1.0705472	5.882952	7.77272	Multitasking_Read
12:11:41.445	0.9481328	5.791751	6.8093176	0.10059973	-0.104931384	-0.0074953167	1.0705472	5.882952	7.77272	Multitasking_Read
12:11:41.466	0.9481328	5.791751	6.8093176	0.10059973	-0.104931384	-0.0074953167	1.0705472	5.882952	7.77272	Multitasking_Read
12:11:41.487	0.9481328	5.791751	6.8093176	0.10059973	-0.104931384	-0.0074953167	1.0705472	5.882952	7.77272	Multitasking_Read
12:11:41.508	1.0319325	5.7438655	8.018426	-0.1132031	0.01479821	0.02243708	1.0715473	5.8757224	7.778047	Multitasking_Read
12:11:41.529	1.0319325	5.7438655	8.018426	-0.1132031	0.01479821	0.02243708	1.0715473	5.8757224	7.778047	Multitasking_Read
12:11:41.549	1.0319325	5.7438655	8.018426	-0.1132031	0.01479821	0.02243708	1.0715473	5.8757224	7.778047	Multitasking_Read
12:11:41.570	1.0319325	5.7438655	8.018426	-0.1132031	0.01479821	0.02243708	1.0715473	5.8757224	7.778047	Multitasking_Read
12:11:41.591	1.0319325	5.7438655	8.018426	-0.1132031	0.01479821	0.02243708	1.0715473	5.8757224	7.778047	Multitasking_Read
12:11:41.612	1.0319325	5.7438655	8.018426	-0.1132031	0.01479821	0.02243708	1.0715473	5.8757224	7.778047	Multitasking_Read
12:11:41.633	1.0319325	5.7438655	8.018426	-0.1132031	0.01479821	0.02243708	1.0715473	5.8757224	7.778047	Multitasking_Read
12:11:41.654	1.0319325	5.7438655	8.018426	-0.1132031	0.01479821	0.02243708	1.0715473	5.8757224	7.778047	Multitasking_Read
12:11:41.675	1.0319325	5.7438655	8.018426	-0.1132031	0.01479821	0.02243708	1.0715473	5.8757224	7.778047	Multitasking_Read
12:11:41.697	1.0175668	5.830059	7.2953553	0.04195667	-0.009636399	0.023047945	1.1206702	5.86173	7.7816815	Multitasking_Read
12:11:41.718	1.0175668	5.830059	7.2953553	0.04195667	-0.009636399	0.023047945	1.1206702	5.86173	7.7816815	Multitasking_Read
12:11:41.739	1.0175668	5.830059	7.2953553	0.04195667	-0.009636399	0.023047945	1.1206702	5.86173	7.7816815	Multitasking_Read
12:11:41.760	1.0175668	5.830059	7.2953553	0.04195667	-0.009636399	0.023047945	1.1206702	5.86173	7.7816815	Multitasking_Read
12:11:41.782	1.0175668	5.830059	7.2953553	0.04195667	-0.009636399	0.023047945	1.1206702	5.86173	7.7816815	Multitasking_Read
12:11:41.804	1.0175668	5.830059	7.2953553	0.04195667	-0.009636399	0.023047945	1.1206702	5.86173	7.7816815	Multitasking_Read
12:11:41.828	1.0175668	5.830059	7.2953553	0.04195667	-0.009636399	0.023047945	1.1206702	5.86173	7.7816815	Multitasking_Read
12:11:41.852	1.0175668	5.830059	7.2953553	0.04195667	-0.009636399	0.023047945	1.1206702	5.86173	7.7816815	Multitasking_Read
12:11:41.875	1.0199611	5.6552773	7.2426815	-0.047840524	-0.015745051	0.025491407	1.1428779	5.8601017	7.7796783	Multitasking_Read
12:11:41.911	1.0199611	5.6552773	7.2426815	-0.047840524	-0.015745051	0.025491407	1.1428779	5.8601017	7.7796783	Multitasking_Read
12:11:41.950	1.0199611	5.6552773	7.2426815	-0.047840524	-0.015745051	0.025491407	1.1428779	5.8601017	7.7796783	Multitasking_Read
12:11:41.978	1.0199611	5.6552773	7.2426815	-0.047840524	-0.015745051	0.025491407	1.1428779	5.8601017	7.7796783	Multitasking_Read
12:11:42.011	1.0199611	5.6552773	7.2426815	-0.047840524	-0.015745051	0.025491407	1.1428779	5.8601017	7.7796783	Multitasking_Read
12:11:42.044	1.1923488	5.6241517	7.8699813	-0.082048975	-0.0053603426	0.003500258	1.1716628	5.809199	7.813499	Multitasking_Read
12:11:42.078	1.1923488	5.6241517	7.8699813	-0.082048975	-0.0053603426	0.003500258	1.1716628	5.809199	7.813499	Multitasking_Read
12:11:42.112	1.1923488	5.6241517	7.8699813	-0.082048975	-0.0053603426	0.003500258	1.1716628	5.809199	7.813499	Multitasking_Read
12:11:42.147	1.1923488	5.6241517	7.8699813	-0.082048975	-0.0053603426	0.003500258	1.1716628	5.809199	7.813499	Multitasking_Read
12:11:42.169	1.1923488	5.6241517	7.8699813	-0.082048975	-0.0053603426	0.003500258	1.1716628	5.809199	7.813499	Multitasking_Read
12:11:42.192	1.1923488	5.6241517	7.8699813	-0.082048975	-0.0053603426	0.003500258	1.1716628	5.809199	7.813499	Multitasking_Read
12:11:42.214	1.1923488	5.6241517	7.8699813	-0.082048975	-0.0053603426	0.003500258	1.1716628	5.809199	7.813499	Multitasking_Read
12:11:42.236	1.1013664	5.6576715	7.7909703	-0.049062252	0.03678936	0.00044593166	1.1719909	5.783817	7.8322587	Multitasking_Read
12:11:42.259	1.1013664	5.6576715	7.7909703	-0.049062252	0.03678936	0.00044593166	1.1719909	5.783817	7.8322587	Multitasking_Read
12:11:42.282	1.1013664	5.6576715	7.7909703	-0.049062252	0.03678936	0.00044593166	1.1719909	5.783817	7.8322587	Multitasking_Read
12:11:42.305	1.1013664	5.6576715	7.7909703	-0.049062252	0.03678936	0.00044593166	1.1719909	5.783817	7.8322587	Multitasking_Read
12:11:42.327	1.1013664	5.6576715	7.7909703	-0.049062252	0.03678936	0.00044593166	1.1719909	5.783817	7.8322587	Multitasking_Read
12:11:42.349	1.1013664	5.6576715	7.7909703	-0.049062252	0.03678936	0.00044593166	1.1719909	5.783817	7.8322587	Multitasking_Read
12:11:42.372	1.1013664	5.6576715	7.7909703	-0.049062252	0.03678936	0.00044593166	1.1719909	5.783817	7.8322587	Multitasking_Read
12:11:42.395	1.1013664	5.6576715	7.7909703	-0.049062252	0.03678936	0.00044593166	1.1719909	5.783817	7.8322587	Multitasking_Read
12:11:42.417	1.228263	5.463735	7.3240867	-0.049673118	0.0343459	-0.011771373	1.153924	5.7954383	7.826347	Multitasking_Read
12:11:42.440	1.228263	5.463735	7.3240867	-0.049673118	0.0343459	-0.011771373	1.153924	5.7954383	7.826347	Multitasking_Read
12:11:42.462	1.228263	5.463735	7.3240867	-0.049673118	0.0343459	-0.011771373	1.153924	5.7954383	7.826347	Multitasking_Read
12:11:42.485	1.228263	5.463735	7.3240867	-0.049673118	0.0343459	-0.011771373	1.153924	5.7954383	7.826347	Multitasking_Read
12:11:42.507	1.228263	5.463735	7.3240867	-0.049673118	0.0343459	-0.011771373	1.153924	5.7954383	7.826347	Multitasking_Read
12:11:42.530	1.228263	5.463735	7.3240867	-0.049673118	0.0343459	-0.011771373	1.153924	5.7954383	7.826347	Multitasking_Read
12:11:42.553	1.228263	5.463735	7.3240867	-0.049673118	0.0343459	-0.011771373	1.153924	5.7954383	7.826347	Multitasking_Read
12:11:42.575	1.228263	5.463735	7.3240867	-0.049673118	0.0343459	-0.011771373	1.153924	5.7954383	7.826347	Multitasking_Read
12:11:42.599	1.0870007	5.6337285	7.57788	0.046232726	-0.008414669	-0.0026083947	1.1346554	5.75839	7.8564515	Multitasking_Read
12:11:42.621	1.0870007	5.6337285	7.57788	0.046232726	-0.008414669	-0.0026083947	1.1346554	5.75839	7.8564515	Multitasking_Read
12:11:42.643	1.0870007	5.6337285	7.57788	0.046232726	-0.008414669	-0.0026083947	1.1346554	5.75839	7.8564515	Multitasking_Read
12:11:42.666	1.0870007	5.6337285	7.57788	0.046232726	-0.008414669	-0.0026083947	1.1346554	5.75839	7.8564515	Multitasking_Read
12:11:42.689	1.0870007	5.6337285	7.57788	0.046232726	-0.008414669	-0.0026083947	1.1346554	5.75839	7.8564515	Multitasking_Read
12:11:42.712	1.0870007	5.6337285	7.57788	0.046232726	-0.008414669	-0.0026083947	1.1346554	5.75839	7.8564515	Multitasking_Read
12:11:42.734	1.0870007	5.6337285	7.57788	0.046232726	-0.008414669	-0.0026083947	1.1346554	5.75839	7.8564515	Multitasking_Read
12:11:42.756	1.0870007	5.6337285	7.57788	0.046232726	-0.008414669	-0.0026083947	1.1346554	5.75839	7.8564515	Multitasking_Read
12:11:42.778	1.063058	5.672037	7.649708	-0.030125432	0.008689558	-0.00077579886	1.1224436	5.764411	7.8537917	Multitasking_Read
12:11:42.801	1.063058	5.672037	7.649708	-0.030125432	0.008689558	-0.00077579886	1.1224436	5.764411	7.8537917	Multitasking_Read
12:11:42.825	1.063058	5.672037	7.649708	-0.030125432	0.008689558	-0.00077579886	1.1224436	5.764411	7.8537917	Multitasking_Read
12:11:42.848	1.063058	5.672037	7.649708	-0.030125432	0.008689558	-0.00077579886	1.1224436	5.764411	7.8537917	Multitasking_Read
12:11:42.870	1.063058	5.672037	7.649708	-0.030125432	0.008689558	-0.00077579886	1.1224436	5.764411	7.8537917	Multitasking_Read
12:11:42.893	1.063058	5.672037	7.649708	-0.030125432	0.008689558	-0.00077579886	1.1224436	5.764411	7.8537917	Multitasking_Read
12:11:42.914	1.063058	5.672037	7.649708	-0.030125432	0.008689558	-0.00077579886	1.1224436	5.764411	7.8537917	Multitasking_Read
12:11:42.937	1.063058	5.672037	7.649708	-0.030125432	0.008689558	-0.00077579886	1.1224436	5.764411	7.8537917	Multitasking_Read
12:11:42.962	1.0822122	5.5140147	7.5323887	0.0046938886	-0.0065820734	0.0016676622	1.106652	5.764186	7.856198	Multitasking_Read
12:11:42.984	1.0822122	5.5140147	7.5323887	0.0046938886	-0.0065820734	0.0016676622	1.106652	5.764186	7.856198	Multitasking_Read
12:11:43.006	1.0822122	5.5140147	7.5323887	0.0046938886	-0.0065820734	0.0016676622	1.106652	5.764186	7.856198	Multitasking_Read
12:11:43.029	1.0822122	5.5140147	7.5323887	0.0046938886	-0.0065820734	0.0016676622	1.106652	5.764186	7.856198	Multitasking_Read
12:11:43.052	1.0822122	5.5140147	7.5323887	0.0046938886	-0.0065820734	0.0016676622	1.106652	5.764186	7.856198	Multitasking_Read
12:11:43.075	1.0822122	5.5140147	7.5323887	0.0046938886	-0.0065820734	0.0016676622	1.106652	5.764186	7.856198	Multitasking_Read
12:11:43.097	1.0822122	5.5140147	7.5323887	0.0046938886	-0.0065820734	0.0016676622	1.106652	5.764186	7.856198	Multitasking_Read
12:11:43.120	1.0079896	5.6552773	7.623371	-0.018518992	-0.012690726	-0.009938778	1.1035367	5.753554	7.8644247	Multitasking_Read
12:11:43.142	1.0079896	5.6552773	7.623371	-0.018518992	-0.012690726	-0.009938778	1.1035367	5.753554	7.8644247	Multitasking_Read
12:11:43.165	1.0079896	5.6552773	7.623371	-0.018518992	-0.012690726	-0.009938778	1.1035367	5.753554	7.8644247	Multitasking_Read
12:11:43.186	1.0079896	5.6552773	7.623371	-0.018518992	-0.012690726	-0.009938778	1.1035367	5.753554	7.8644247	Multitasking_Read
12:11:43.208	1.0079896	5.6552773	7.623371	-0.018518992	-0.012690726	-0.009938778	1.1035367	5.753554	7.8644247	Multitasking_Read
12:11:43.230	1.0079896	5.6552773	7.623371	-0.018518992	-0.012690726	-0.009938778	1.1035367	5.753554	7.8644247	Multitasking_Read
12:11:43.252	1.0079896	5.6552773	7.623371	-0.018518992	-0.012690726	-0.009938778	1.1035367	5.753554	7.8644247	Multitasking_Read
12:11:43.276	1.0079896	5.6552773	7.623371	-0.018518992	-0.012690726	-0.009938778	1.1035367	5.753554	7.8644247	Multitasking_Read
12:11:43.299	1.0462981	5.6385174	7.7933645	-0.018518992	-0.012690726	-0.009938778	1.1038983	5.7544785	7.863698	Multitasking_Read
12:11:43.322	1.0462981	5.6385174	7.7933645	-0.122976944	0.005635232	0.050536882	1.1038983	5.7544785	7.863698	Multitasking_Read
12:11:43.344	1.0462981	5.6385174	7.7933645	-0.122976944	0.005635232	0.050536882	1.1038983	5.7544785	7.863698	Multitasking_Read
12:11:43.367	1.0462981	5.6385174	7.7933645	-0.122976944	0.005635232	0.050536882	1.1038983	5.7544785	7.863698	Multitasking_Read
12:11:43.390	1.0462981	5.6385174	7.7933645	-0.122976944	0.005635232	0.050536882	1.1038983	5.7544785	7.863698	Multitasking_Read
12:11:43.412	1.0462981	5.6385174	7.7933645	-0.122976944	0.005635232	0.050536882	1.1038983	5.7544785	7.863698	Multitasking_Read
12:11:43.434	1.0462981	5.6385174	7.7933645	-0.122976944	0.005635232	0.050536882	1.1038983	5.7544785	7.863698	Multitasking_Read
12:11:43.456	1.0462981	5.6385174	7.7933645	-0.122976944	0.005635232	0.050536882	1.1038983	5.7544785	7.863698	Multitasking_Read
12:11:43.479	1.1899546	5.547535	8.102226	-0.122976944	0.005635232	0.050536882	1.1038983	5.7544785	7.863698	Multitasking_Read
12:11:43.503	1.1899546	5.547535	8.102226	0.012024271	0.018463401	0.0016676622	1.1089573	5.71461	7.8920083	Multitasking_Read
12:11:43.525	1.1899546	5.547535	8.102226	0.012024271	0.018463401	0.0016676622	1.1089573	5.71461	7.8920083	Multitasking_Read
12:11:43.547	1.1899546	5.547535	8.102226	0.012024271	0.018463401	0.0016676622	1.1089573	5.71461	7.8920083	Multitasking_Read
12:11:43.569	1.1899546	5.547535	8.102226	0.012024271	0.018463401	0.0016676622	1.1089573	5.71461	7.8920083	Multitasking_Read
12:11:43.591	1.1899546	5.547535	8.102226	0.012024271	0.018463401	0.0016676622	1.1089573	5.71461	7.8920083	Multitasking_Read
12:11:43.614	1.1899546	5.547535	8.102226	0.012024271	0.018463401	0.0016676622	1.1089573	5.71461	7.8920083	Multitasking_Read
12:11:43.636	1.1899546	5.547535	8.102226	0.012024271	0.018463401	0.0016676622	1.1089573	5.71461	7.8920083	Multitasking_Read
12:11:43.660	0.7948992	5.66246	7.2881727	0.12747781	0.0099112885	-0.014214834	1.1321391	5.743755	7.8675227	Multitasking_Read
12:11:43.683	0.7948992	5.66246	7.2881727	0.12747781	0.0099112885	-0.014214834	1.1321391	5.743755	7.8675227	Multitasking_Read
12:11:43.706	0.7948992	5.66246	7.2881727	0.12747781	0.0099112885	-0.014214834	1.1321391	5.743755	7.8675227	Multitasking_Read
12:11:43.730	0.7948992	5.66246	7.2881727	0.12747781	0.0099112885	-0.014214834	1.1321391	5.743755	7.8675227	Multitasking_Read
12:11:43.753	0.7948992	5.66246	7.2881727	0.12747781	0.0099112885	-0.014214834	1.1321391	5.743755	7.8675227	Multitasking_Read
12:11:43.775	0.7948992	5.66246	7.2881727	0.12747781	0.0099112885	-0.014214834	1.1321391	5.743755	7.8675227	Multitasking_Read
12:11:43.797	0.7948992	5.66246	7.2881727	0.12747781	0.0099112885	-0.014214834	1.1321391	5.743755	7.8675227	Multitasking_Read
12:11:43.820	0.7948992	5.66246	7.2881727	0.12747781	0.0099112885	-0.014214834	1.1321391	5.743755	7.8675227	Multitasking_Read
12:11:43.844	1.0462981	5.5571117	7.407886	-0.08388157	-0.02246457	0.01999362	1.1725374	5.778944	7.8357697	Multitasking_Read
12:11:43.866	1.0462981	5.5571117	7.407886	-0.08388157	-0.02246457	0.01999362	1.1725374	5.778944	7.8357697	Multitasking_Read
12:11:43.889	1.0462981	5.5571117	7.407886	-0.08388157	-0.02246457	0.01999362	1.1725374	5.778944	7.8357697	Multitasking_Read
12:11:43.912	1.0462981	5.5571117	7.407886	-0.08388157	-0.02246457	0.01999362	1.1725374	5.778944	7.8357697	Multitasking_Read
12:11:43.935	1.0462981	5.5571117	7.407886	-0.08388157	-0.02246457	0.01999362	1.1725374	5.778944	7.8357697	Multitasking_Read
12:11:43.958	1.0462981	5.5571117	7.407886	-0.08388157	-0.02246457	0.01999362	1.1725374	5.778944	7.8357697	Multitasking_Read
12:11:43.980	1.0462981	5.5571117	7.407886	-0.08388157	-0.02246457	0.01999362	1.1725374	5.778944	7.8357697	Multitasking_Read
12:11:44.003	1.0462981	5.5571117	7.407886	-0.08388157	-0.02246457	0.01999362	1.1725374	5.778944	7.8357697	Multitasking_Read
12:11:44.026	1.0965779	5.593026	7.666468	0.024241578	-0.014523321	-0.008717047	1.2130357	5.7233334	7.8703456	Multitasking_Read
12:11:44.048	1.0965779	5.593026	7.666468	0.024241578	-0.014523321	-0.008717047	1.2130357	5.7233334	7.8703456	Multitasking_Read
12:11:44.072	1.0965779	5.593026	7.666468	0.024241578	-0.014523321	-0.008717047	1.2130357	5.7233334	7.8703456	Multitasking_Read
12:11:44.094	1.0965779	5.593026	7.666468	0.024241578	-0.014523321	-0.008717047	1.2130357	5.7233334	7.8703456	Multitasking_Read
12:11:44.116	1.0965779	5.593026	7.666468	0.024241578	-0.014523321	-0.008717047	1.2130357	5.7233334	7.8703456	Multitasking_Read
12:11:44.139	1.0965779	5.593026	7.666468	0.024241578	-0.014523321	-0.008717047	1.2130357	5.7233334	7.8703456	Multitasking_Read
12:11:44.161	1.0965779	5.593026	7.666468	0.024241578	-0.014523321	-0.008717047	1.2130357	5.7233334	7.8703456	Multitasking_Read
12:11:44.185	1.0965779	5.593026	7.666468	0.024241578	-0.014523321	-0.008717047	1.2130357	5.7233334	7.8703456	Multitasking_Read
12:11:44.208	1.23784	5.62894	7.901107	-0.003858225	0.014187345	0.007165449	1.2361113	5.732323	7.860207	Multitasking_Read
12:11:44.231	1.23784	5.62894	7.901107	-0.003858225	0.014187345	0.007165449	1.2361113	5.732323	7.860207	Multitasking_Read
12:11:44.253	1.23784	5.62894	7.901107	-0.003858225	0.014187345	0.007165449	1.2361113	5.732323	7.860207	Multitasking_Read
12:11:44.276	1.23784	5.62894	7.901107	-0.003858225	0.014187345	0.007165449	1.2361113	5.732323	7.860207	Multitasking_Read
12:11:44.299	1.23784	5.62894	7.901107	-0.003858225	0.014187345	0.007165449	1.2361113	5.732323	7.860207	Multitasking_Read
12:11:44.322	1.23784	5.62894	7.901107	-0.003858225	0.014187345	0.007165449	1.2361113	5.732323	7.860207	Multitasking_Read
12:11:44.344	1.23784	5.62894	7.901107	-0.003858225	0.014187345	0.007165449	1.2361113	5.732323	7.860207	Multitasking_Read
12:11:44.367	1.23784	5.62894	7.901107	-0.003858225	0.014187345	0.007165449	1.2361113	5.732323	7.860207	Multitasking_Read
12:11:44.389	1.211503	5.559506	7.6688623	-0.061279558	0.005635232	-0.008106182	1.2258654	5.7404633	7.855866	Multitasking_Read
12:11:44.413	1.211503	5.559506	7.6688623	-0.061279558	0.005635232	-0.008106182	1.2258654	5.7404633	7.855866	Multitasking_Read
12:11:44.435	1.211503	5.559506	7.6688623	-0.061279558	0.005635232	-0.008106182	1.2258654	5.7404633	7.855866	Multitasking_Read
12:11:44.458	1.211503	5.559506	7.6688623	-0.061279558	0.005635232	-0.008106182	1.2258654	5.7404633	7.855866	Multitasking_Read
12:11:44.481	1.211503	5.559506	7.6688623	-0.061279558	0.005635232	-0.008106182	1.2258654	5.7404633	7.855866	Multitasking_Read
12:11:44.503	1.211503	5.559506	7.6688623	-0.061279558	0.005635232	-0.008106182	1.2258654	5.7404633	7.855866	Multitasking_Read
12:11:44.527	1.211503	5.559506	7.6688623	-0.061279558	0.005635232	-0.008106182	1.2258654	5.7404633	7.855866	Multitasking_Read
12:11:44.549	1.211503	5.559506	7.6688623	-0.061279558	0.005635232	-0.008106182	1.2258654	5.7404633	7.855866	Multitasking_Read
12:11:44.572	1.185166	5.5882373	7.6449194	0.018743789	-0.011468995	-0.0050518555	1.2086617	5.7482414	7.852847	Multitasking_Read
12:11:44.594	1.185166	5.5882373	7.6449194	0.018743789	-0.011468995	-0.0050518555	1.2086617	5.7482414	7.852847	Multitasking_Read
12:11:44.617	1.185166	5.5882373	7.6449194	0.018743789	-0.011468995	-0.0050518555	1.2086617	5.7482414	7.852847	Multitasking_Read
12:11:44.641	1.185166	5.5882373	7.6449194	0.018743789	-0.011468995	-0.0050518555	1.2086617	5.7482414	7.852847	Multitasking_Read
12:11:44.663	1.185166	5.5882373	7.6449194	0.018743789	-0.011468995	-0.0050518555	1.2086617	5.7482414	7.852847	Multitasking_Read
12:11:44.686	1.185166	5.5882373	7.6449194	0.018743789	-0.011468995	-0.0050518555	1.2086617	5.7482414	7.852847	Multitasking_Read
12:11:44.708	1.185166	5.5882373	7.6449194	0.018743789	-0.011468995	-0.0050518555	1.2086617	5.7482414	7.852847	Multitasking_Read
12:11:44.730	1.185166	5.5882373	7.6449194	0.018743789	-0.011468995	-0.0050518555	1.2086617	5.7482414	7.852847	Multitasking_Read
12:11:44.753	1.1612233	5.5571117	7.4605603	0.005915619	0.0019700404	0.012663237	1.1995283	5.7640533	7.842651	Multitasking_Read
12:11:44.775	1.1612233	5.5571117	7.4605603	0.005915619	0.0019700404	0.012663237	1.1995283	5.7640533	7.842651	Multitasking_Read
12:11:44.798	1.1612233	5.5571117	7.4605603	0.005915619	0.0019700404	0.012663237	1.1995283	5.7640533	7.842651	Multitasking_Read
12:11:44.821	1.1612233	5.5571117	7.4605603	0.005915619	0.0019700404	0.012663237	1.1995283	5.7640533	7.842651	Multitasking_Read
12:11:44.843	1.1612233	5.5571117	7.4605603	0.005915619	0.0019700404	0.012663237	1.1995283	5.7640533	7.842651	Multitasking_Read
12:11:44.866	1.1612233	5.5571117	7.4605603	0.005915619	0.0019700404	0.012663237	1.1995283	5.7640533	7.842651	Multitasking_Read
12:11:44.889	1.1612233	5.5571117	7.4605603	0.005915619	0.0019700404	0.012663237	1.1995283	5.7640533	7.842651	Multitasking_Read
12:11:44.912	1.1612233	5.5571117	7.4605603	0.005915619	0.0019700404	0.012663237	1.1995283	5.7640533	7.842651	Multitasking_Read
12:11:44.935	1.0989721	5.61218	7.659285	-0.002025629	-0.009636399	-0.019101758	1.1998148	5.7430043	7.8580303	Multitasking_Read
12:11:44.957	1.0989721	5.61218	7.659285	-0.002025629	-0.009636399	-0.019101758	1.1998148	5.7430043	7.8580303	Multitasking_Read
12:11:44.981	1.0989721	5.61218	7.659285	-0.002025629	-0.009636399	-0.019101758	1.1998148	5.7430043	7.8580303	Multitasking_Read
12:11:45.003	1.0989721	5.61218	7.659285	-0.002025629	-0.009636399	-0.019101758	1.1998148	5.7430043	7.8580303	Multitasking_Read
12:11:45.025	1.0989721	5.61218	7.659285	-0.002025629	-0.009636399	-0.019101758	1.1998148	5.7430043	7.8580303	Multitasking_Read
12:11:45.048	1.0989721	5.61218	7.659285	-0.002025629	-0.009636399	-0.019101758	1.1998148	5.7430043	7.8580303	Multitasking_Read
12:11:45.071	1.0989721	5.61218	7.659285	-0.002025629	-0.009636399	-0.019101758	1.1998148	5.7430043	7.8580303	Multitasking_Read
12:11:45.094	1.0989721	5.61218	7.659285	-0.002025629	-0.009636399	-0.019101758	1.1998148	5.7430043	7.8580303	Multitasking_Read
12:11:45.117	1.1779832	5.652883	7.659285	-0.009966877	0.019074267	0.023658812	1.194937	5.7497764	7.853822	Multitasking_Read
12:11:45.139	1.1779832	5.652883	7.659285	-0.009966877	0.019074267	0.023658812	1.194937	5.7497764	7.853822	Multitasking_Read
12:11:45.162	1.1779832	5.652883	7.659285	-0.009966877	0.019074267	0.023658812	1.194937	5.7497764	7.853822	Multitasking_Read
12:11:45.185	1.1779832	5.652883	7.659285	-0.009966877	0.019074267	0.023658812	1.194937	5.7497764	7.853822	Multitasking_Read
12:11:45.208	1.1779832	5.652883	7.659285	-0.009966877	0.019074267	0.023658812	1.194937	5.7497764	7.853822	Multitasking_Read
12:11:45.231	1.1779832	5.652883	7.659285	-0.009966877	0.019074267	0.023658812	1.194937	5.7497764	7.853822	Multitasking_Read
12:11:45.253	1.1779832	5.652883	7.659285	-0.009966877	0.019074267	0.023658812	1.194937	5.7497764	7.853822	Multitasking_Read
12:11:45.276	1.1779832	5.652883	7.659285	-0.009966877	0.019074267	0.023658812	1.194937	5.7497764	7.853822	Multitasking_Read
12:11:45.298	1.1708003	5.5379577	7.6353426	-0.014853799	-0.015745051	-0.019712621	1.1998246	5.7365565	7.862739	Multitasking_Read
12:11:45.322	1.1708003	5.5379577	7.6353426	-0.014853799	-0.015745051	-0.019712621	1.1998246	5.7365565	7.862739	Multitasking_Read
12:11:45.344	1.1708003	5.5379577	7.6353426	-0.014853799	-0.015745051	-0.019712621	1.1998246	5.7365565	7.862739	Multitasking_Read
12:11:45.367	1.1708003	5.5379577	7.6353426	-0.014853799	-0.015745051	-0.019712621	1.1998246	5.7365565	7.862739	Multitasking_Read
12:11:45.390	1.1708003	5.5379577	7.6353426	-0.014853799	-0.015745051	-0.019712621	1.1998246	5.7365565	7.862739	Multitasking_Read
12:11:45.412	1.1708003	5.5379577	7.6353426	-0.014853799	-0.015745051	-0.019712621	1.1998246	5.7365565	7.862739	Multitasking_Read
12:11:45.436	1.1708003	5.5379577	7.6353426	-0.014853799	-0.015745051	-0.019712621	1.1998246	5.7365565	7.862739	Multitasking_Read
12:11:45.459	1.1708003	5.5379577	7.6353426	-0.014853799	-0.015745051	-0.019712621	1.1998246	5.7365565	7.862739	Multitasking_Read
12:11:45.483	1.2354459	5.5786605	7.800547	0.001028697	0.01479821	0.015717562	1.2052569	5.7058744	7.8842025	Multitasking_Read
12:11:45.505	1.2354459	5.5786605	7.800547	0.001028697	0.01479821	0.015717562	1.2052569	5.7058744	7.8842025	Multitasking_Read
12:11:45.528	1.2354459	5.5786605	7.800547	0.001028697	0.01479821	0.015717562	1.2052569	5.7058744	7.8842025	Multitasking_Read
12:11:45.549	1.2354459	5.5786605	7.800547	0.001028697	0.01479821	0.015717562	1.2052569	5.7058744	7.8842025	Multitasking_Read
12:11:45.571	1.2354459	5.5786605	7.800547	0.001028697	0.01479821	0.015717562	1.2052569	5.7058744	7.8842025	Multitasking_Read
12:11:45.592	1.2354459	5.5786605	7.800547	0.001028697	0.01479821	0.015717562	1.2052569	5.7058744	7.8842025	Multitasking_Read
12:11:45.614	1.2354459	5.5786605	7.800547	0.001028697	0.01479821	0.015717562	1.2052569	5.7058744	7.8842025	Multitasking_Read
12:11:45.636	1.2354459	5.5786605	7.800547	0.001028697	0.01479821	0.015717562	1.2052569	5.7058744	7.8842025	Multitasking_Read
12:11:45.660	1.0462981	5.442187	7.307327	-0.00080389867	-0.007192938	-0.0068844515	1.1986948	5.723017	7.872772	Multitasking_Read
12:11:45.682	1.0462981	5.442187	7.307327	-0.00080389867	-0.007192938	-0.0068844515	1.1986948	5.723017	7.872772	Multitasking_Read
12:11:45.708	1.0462981	5.442187	7.307327	-0.00080389867	-0.007192938	-0.0068844515	1.1986948	5.723017	7.872772	Multitasking_Read
12:11:45.731	1.0462981	5.442187	7.307327	-0.00080389867	-0.007192938	-0.0068844515	1.1986948	5.723017	7.872772	Multitasking_Read
12:11:45.753	1.0462981	5.442187	7.307327	-0.00080389867	-0.007192938	-0.0068844515	1.1986948	5.723017	7.872772	Multitasking_Read
12:11:45.777	1.0462981	5.442187	7.307327	-0.00080389867	-0.007192938	-0.0068844515	1.1986948	5.723017	7.872772	Multitasking_Read
12:11:45.799	1.0462981	5.442187	7.307327	-0.00080389867	-0.007192938	-0.0068844515	1.1986948	5.723017	7.872772	Multitasking_Read
12:11:45.822	1.1803775	5.5355635	7.8316727	-0.03562322	-0.0151341865	-0.023377813	1.1997871	5.6974115	7.891159	Multitasking_Read
12:11:45.845	1.1803775	5.5355635	7.8316727	-0.03562322	-0.0151341865	-0.023377813	1.1997871	5.6974115	7.891159	Multitasking_Read
12:11:45.868	1.1803775	5.5355635	7.8316727	-0.03562322	-0.0151341865	-0.023377813	1.1997871	5.6974115	7.891159	Multitasking_Read
12:11:45.890	1.1803775	5.5355635	7.8316727	-0.03562322	-0.0151341865	-0.023377813	1.1997871	5.6974115	7.891159	Multitasking_Read
12:11:45.911	1.1803775	5.5355635	7.8316727	-0.03562322	-0.0151341865	-0.023377813	1.1997871	5.6974115	7.891159	Multitasking_Read
12:11:45.932	1.1803775	5.5355635	7.8316727	-0.03562322	-0.0151341865	-0.023377813	1.1997871	5.6974115	7.891159	Multitasking_Read
12:11:45.953	1.1803775	5.5355635	7.8316727	-0.03562322	-0.0151341865	-0.023377813	1.1997871	5.6974115	7.891159	Multitasking_Read
12:11:45.975	1.1803775	5.5355635	7.8316727	-0.03562322	-0.0151341865	-0.023377813	1.1997871	5.6974115	7.891159	Multitasking_Read
12:11:45.996	1.1803775	5.5355635	7.8316727	-0.03562322	-0.0151341865	-0.023377813	1.1997871	5.6974115	7.891159	Multitasking_Read
12:11:46.018	1.1205206	5.6552773	7.6066113	0.032182824	0.01479821	0.018771889	1.1938764	5.7007065	7.889673	Multitasking_Read
12:11:46.040	1.1205206	5.6552773	7.6066113	0.032182824	0.01479821	0.018771889	1.1938764	5.7007065	7.889673	Multitasking_Read
12:11:46.063	1.1205206	5.6552773	7.6066113	0.032182824	0.01479821	0.018771889	1.1938764	5.7007065	7.889673	Multitasking_Read
12:11:46.086	1.1205206	5.6552773	7.6066113	0.032182824	0.01479821	0.018771889	1.1938764	5.7007065	7.889673	Multitasking_Read
12:11:46.109	1.1205206	5.6552773	7.6066113	0.032182824	0.01479821	0.018771889	1.1938764	5.7007065	7.889673	Multitasking_Read
12:11:46.131	1.1205206	5.6552773	7.6066113	0.032182824	0.01479821	0.018771889	1.1938764	5.7007065	7.889673	Multitasking_Read
12:11:46.154	1.1205206	5.6552773	7.6066113	0.032182824	0.01479821	0.018771889	1.1938764	5.7007065	7.889673	Multitasking_Read
12:11:46.177	1.1205206	5.6552773	7.6066113	0.032182824	0.01479821	0.018771889	1.1938764	5.7007065	7.889673	Multitasking_Read
12:11:46.199	1.1684061	5.4733124	7.56112	-0.019740721	0.006246097	0.007165449	1.1865208	5.700666	7.8908114	Multitasking_Read
12:11:46.222	1.1684061	5.4733124	7.56112	-0.019740721	0.006246097	0.007165449	1.1865208	5.700666	7.8908114	Multitasking_Read
12:11:46.246	1.1684061	5.4733124	7.56112	-0.019740721	0.006246097	0.007165449	1.1865208	5.700666	7.8908114	Multitasking_Read
12:11:46.270	1.1684061	5.4733124	7.56112	-0.019740721	0.006246097	0.007165449	1.1865208	5.700666	7.8908114	Multitasking_Read
12:11:46.292	1.1684061	5.4733124	7.56112	-0.019740721	0.006246097	0.007165449	1.1865208	5.700666	7.8908114	Multitasking_Read
12:11:46.316	1.1684061	5.4733124	7.56112	-0.019740721	0.006246097	0.007165449	1.1865208	5.700666	7.8908114	Multitasking_Read
12:11:46.340	1.1684061	5.4733124	7.56112	-0.019740721	0.006246097	0.007165449	1.1865208	5.700666	7.8908114	Multitasking_Read
12:11:46.363	1.0822122	5.547535	7.623371	-0.063112155	-0.02857322	0.00044593166	1.1800482	5.692445	7.897715	Multitasking_Read
12:11:46.386	1.0822122	5.547535	7.623371	-0.063112155	-0.02857322	0.00044593166	1.1800482	5.692445	7.897715	Multitasking_Read
12:11:46.409	1.0822122	5.547535	7.623371	-0.063112155	-0.02857322	0.00044593166	1.1800482	5.692445	7.897715	Multitasking_Read
12:11:46.432	1.0822122	5.547535	7.623371	-0.063112155	-0.02857322	0.00044593166	1.1800482	5.692445	7.897715	Multitasking_Read
12:11:46.456	1.0822122	5.547535	7.623371	-0.063112155	-0.02857322	0.00044593166	1.1800482	5.692445	7.897715	Multitasking_Read
12:11:46.479	1.0822122	5.547535	7.623371	-0.063112155	-0.02857322	0.00044593166	1.1800482	5.692445	7.897715	Multitasking_Read
12:11:46.501	1.0822122	5.547535	7.623371	-0.063112155	-0.02857322	0.00044593166	1.1800482	5.692445	7.897715	Multitasking_Read
12:11:46.524	1.0822122	5.547535	7.623371	-0.063112155	-0.02857322	0.00044593166	1.1800482	5.692445	7.897715	Multitasking_Read
12:11:46.547	1.1995317	5.480495	7.599428	0.015689462	-0.013912455	-0.008106182	1.1709973	5.6977606	7.8952284	Multitasking_Read
12:11:46.571	1.1995317	5.480495	7.599428	0.015689462	-0.013912455	-0.008106182	1.1709973	5.6977606	7.8952284	Multitasking_Read
12:11:46.594	1.1995317	5.480495	7.599428	0.015689462	-0.013912455	-0.008106182	1.1709973	5.6977606	7.8952284	Multitasking_Read
12:11:46.617	1.1995317	5.480495	7.599428	0.015689462	-0.013912455	-0.008106182	1.1709973	5.6977606	7.8952284	Multitasking_Read
12:11:46.640	1.1995317	5.480495	7.599428	0.015689462	-0.013912455	-0.008106182	1.1709973	5.6977606	7.8952284	Multitasking_Read
12:11:46.663	1.1995317	5.480495	7.599428	0.015689462	-0.013912455	-0.008106182	1.1709973	5.6977606	7.8952284	Multitasking_Read
12:11:46.685	1.1995317	5.480495	7.599428	0.015689462	-0.013912455	-0.008106182	1.1709973	5.6977606	7.8952284	Multitasking_Read
12:11:46.711	1.1995317	5.480495	7.599428	0.015689462	-0.013912455	-0.008106182	1.1709973	5.6977606	7.8952284	Multitasking_Read
12:11:46.734	1.0678465	5.583449	7.613794	0.0046938886	-0.0078038033	-0.023988677	1.1614343	5.6705775	7.916183	Multitasking_Read
12:11:46.756	1.0678465	5.583449	7.613794	0.0046938886	-0.0078038033	-0.023988677	1.1614343	5.6705775	7.916183	Multitasking_Read
12:11:46.779	1.0678465	5.583449	7.613794	0.0046938886	-0.0078038033	-0.023988677	1.1614343	5.6705775	7.916183	Multitasking_Read
12:11:46.803	1.0678465	5.583449	7.613794	0.0046938886	-0.0078038033	-0.023988677	1.1614343	5.6705775	7.916183	Multitasking_Read
12:11:46.826	1.0678465	5.583449	7.613794	0.0046938886	-0.0078038033	-0.023988677	1.1614343	5.6705775	7.916183	Multitasking_Read
12:11:46.848	1.0678465	5.583449	7.613794	0.0046938886	-0.0078038033	-0.023988677	1.1614343	5.6705775	7.916183	Multitasking_Read
12:11:46.871	1.0678465	5.583449	7.613794	0.0046938886	-0.0078038033	-0.023988677	1.1614343	5.6705775	7.916183	Multitasking_Read
12:11:46.894	1.0678465	5.583449	7.613794	0.0046938886	-0.0078038033	-0.023988677	1.1614343	5.6705775	7.916183	Multitasking_Read
12:11:46.918	0.9816527	5.564295	7.4701376	-0.075940326	0.0031917708	0.028545732	1.1527727	5.684723	7.9072976	Multitasking_Read
12:11:46.940	0.9816527	5.564295	7.4701376	-0.075940326	0.0031917708	0.028545732	1.1527727	5.684723	7.9072976	Multitasking_Read
12:11:46.962	0.9816527	5.564295	7.4701376	-0.075940326	0.0031917708	0.028545732	1.1527727	5.684723	7.9072976	Multitasking_Read
12:11:46.985	0.9816527	5.564295	7.4701376	-0.075940326	0.0031917708	0.028545732	1.1527727	5.684723	7.9072976	Multitasking_Read
12:11:47.008	0.9816527	5.564295	7.4701376	-0.075940326	0.0031917708	0.028545732	1.1527727	5.684723	7.9072976	Multitasking_Read
12:11:47.032	0.9816527	5.564295	7.4701376	-0.075940326	0.0031917708	0.028545732	1.1527727	5.684723	7.9072976	Multitasking_Read
12:11:47.055	0.9816527	5.564295	7.4701376	-0.075940326	0.0031917708	0.028545732	1.1527727	5.684723	7.9072976	Multitasking_Read
12:11:47.078	0.9816527	5.564295	7.4701376	-0.075940326	0.0031917708	0.028545732	1.1527727	5.684723	7.9072976	Multitasking_Read
12:11:47.103	1.211503	5.427821	7.5467544	0.064558685	0.0117438845	-0.009327913	1.1462733	5.638193	7.941484	Multitasking_Read
12:11:47.126	1.211503	5.427821	7.5467544	0.064558685	0.0117438845	-0.009327913	1.1462733	5.638193	7.941484	Multitasking_Read
12:11:47.148	1.211503	5.427821	7.5467544	0.064558685	0.0117438845	-0.009327913	1.1462733	5.638193	7.941484	Multitasking_Read
12:11:47.170	1.211503	5.427821	7.5467544	0.064558685	0.0117438845	-0.009327913	1.1462733	5.638193	7.941484	Multitasking_Read
12:11:47.191	1.211503	5.427821	7.5467544	0.064558685	0.0117438845	-0.009327913	1.1462733	5.638193	7.941484	Multitasking_Read
12:11:47.213	1.211503	5.427821	7.5467544	0.064558685	0.0117438845	-0.009327913	1.1462733	5.638193	7.941484	Multitasking_Read
12:11:47.234	1.211503	5.427821	7.5467544	0.064558685	0.0117438845	-0.009327913	1.1462733	5.638193	7.941484	Multitasking_Read
12:11:47.256	1.211503	5.427821	7.5467544	0.064558685	0.0117438845	-0.009327913	1.1462733	5.638193	7.941484	Multitasking_Read
12:11:47.277	0.9122187	5.5810547	7.4198575	0.019965518	-0.020021109	-0.0050518555	1.1484778	5.6548004	7.9293504	Multitasking_Read
12:11:47.299	0.9122187	5.5810547	7.4198575	0.019965518	-0.020021109	-0.0050518555	1.1484778	5.6548004	7.9293504	Multitasking_Read
12:11:47.323	0.9122187	5.5810547	7.4198575	0.019965518	-0.020021109	-0.0050518555	1.1484778	5.6548004	7.9293504	Multitasking_Read
12:11:47.345	0.9122187	5.5810547	7.4198575	0.019965518	-0.020021109	-0.0050518555	1.1484778	5.6548004	7.9293504	Multitasking_Read
12:11:47.369	0.9122187	5.5810547	7.4198575	0.019965518	-0.020021109	-0.0050518555	1.1484778	5.6548004	7.9293504	Multitasking_Read
12:11:47.391	0.9122187	5.5810547	7.4198575	0.019965518	-0.020021109	-0.0050518555	1.1484778	5.6548004	7.9293504	Multitasking_Read
12:11:47.413	0.9122187	5.5810547	7.4198575	0.019965518	-0.020021109	-0.0050518555	1.1484778	5.6548004	7.9293504	Multitasking_Read
12:11:47.435	0.9122187	5.5810547	7.4198575	0.019965518	-0.020021109	-0.0050518555	1.1484778	5.6548004	7.9293504	Multitasking_Read
12:11:47.458	1.158829	5.487678	7.84125	-0.021573316	0.006856962	-0.011160508	1.1272035	5.6717377	7.9203014	Multitasking_Read
12:11:47.482	1.158829	5.487678	7.84125	-0.021573316	0.006856962	-0.011160508	1.1272035	5.6717377	7.9203014	Multitasking_Read
12:11:47.505	1.158829	5.487678	7.84125	-0.021573316	0.006856962	-0.011160508	1.1272035	5.6717377	7.9203014	Multitasking_Read
12:11:47.528	1.158829	5.487678	7.84125	-0.021573316	0.006856962	-0.011160508	1.1272035	5.6717377	7.9203014	Multitasking_Read
12:11:47.551	1.158829	5.487678	7.84125	-0.021573316	0.006856962	-0.011160508	1.1272035	5.6717377	7.9203014	Multitasking_Read
12:11:47.574	1.158829	5.487678	7.84125	-0.021573316	0.006856962	-0.011160508	1.1272035	5.6717377	7.9203014	Multitasking_Read
12:11:47.597	1.158829	5.487678	7.84125	-0.021573316	0.006856962	-0.011160508	1.1272035	5.6717377	7.9203014	Multitasking_Read
12:11:47.620	1.158829	5.487678	7.84125	-0.038066678	0.0038026362	-0.0062735863	1.1229142	5.6762595	7.917668	Multitasking_Read
12:11:47.644	1.0798179	5.549929	7.7095647	-0.038066678	0.0038026362	-0.0062735863	1.1229142	5.6762595	7.917668	Multitasking_Read
12:11:47.666	1.0798179	5.549929	7.7095647	-0.038066678	0.0038026362	-0.0062735863	1.1229142	5.6762595	7.917668	Multitasking_Read
12:11:47.690	1.0798179	5.549929	7.7095647	-0.038066678	0.0038026362	-0.0062735863	1.1229142	5.6762595	7.917668	Multitasking_Read
12:11:47.713	1.0798179	5.549929	7.7095647	-0.038066678	0.0038026362	-0.0062735863	1.1229142	5.6762595	7.917668	Multitasking_Read
12:11:47.736	1.0798179	5.549929	7.7095647	-0.038066678	0.0038026362	-0.0062735863	1.1229142	5.6762595	7.917668	Multitasking_Read
12:11:47.759	1.0798179	5.549929	7.7095647	-0.038066678	0.0038026362	-0.0062735863	1.1229142	5.6762595	7.917668	Multitasking_Read
12:11:47.781	1.0798179	5.549929	7.7095647	-0.038066678	0.0038026362	-0.0062735863	1.1229142	5.6762595	7.917668	Multitasking_Read
12:11:47.804	1.089395	5.566689	7.922655	0.0065264846	0.017852537	0.0010567969	1.1018695	5.6753874	7.9212513	Multitasking_Read
12:11:47.828	1.089395	5.566689	7.922655	0.0065264846	0.017852537	0.0010567969	1.1018695	5.6753874	7.9212513	Multitasking_Read
12:11:47.850	1.089395	5.566689	7.922655	0.0065264846	0.017852537	0.0010567969	1.1018695	5.6753874	7.9212513	Multitasking_Read
12:11:47.873	1.089395	5.566689	7.922655	0.0065264846	0.017852537	0.0010567969	1.1018695	5.6753874	7.9212513	Multitasking_Read
12:11:47.896	1.089395	5.566689	7.922655	0.0065264846	0.017852537	0.0010567969	1.1018695	5.6753874	7.9212513	Multitasking_Read
12:11:47.919	1.089395	5.566689	7.922655	0.0065264846	0.017852537	0.0010567969	1.1018695	5.6753874	7.9212513	Multitasking_Read
12:11:47.942	1.089395	5.566689	7.922655	0.0065264846	0.017852537	0.0010567969	1.1018695	5.6753874	7.9212513	Multitasking_Read
12:11:47.965	1.089395	5.566689	7.922655	0.0065264846	0.017852537	0.0010567969	1.1018695	5.6753874	7.9212513	Multitasking_Read
12:11:47.988	1.0798179	5.5571117	7.692805	-0.0289037	0.008689558	0.006554584	1.0868543	5.6900735	7.9127846	Multitasking_Read
12:11:48.010	1.0798179	5.5571117	7.692805	-0.0289037	0.008689558	0.006554584	1.0868543	5.6900735	7.9127846	Multitasking_Read
12:11:48.033	1.0798179	5.5571117	7.692805	-0.0289037	0.008689558	0.006554584	1.0868543	5.6900735	7.9127846	Multitasking_Read
12:11:48.057	1.0798179	5.5571117	7.692805	-0.0289037	0.008689558	0.006554584	1.0868543	5.6900735	7.9127846	Multitasking_Read
12:11:48.080	1.0798179	5.5571117	7.692805	-0.0289037	0.008689558	0.006554584	1.0868543	5.6900735	7.9127846	Multitasking_Read
12:11:48.103	1.0798179	5.5571117	7.692805	-0.0289037	0.008689558	0.006554584	1.0868543	5.6900735	7.9127846	Multitasking_Read
12:11:48.126	1.0798179	5.5571117	7.692805	-0.0289037	0.008689558	0.006554584	1.0868543	5.6900735	7.9127846	Multitasking_Read
12:11:48.148	1.0798179	5.5571117	7.692805	-0.0289037	0.008689558	0.006554584	1.0868543	5.6900735	7.9127846	Multitasking_Read
12:11:48.171	0.95531565	5.542746	7.6521025	-0.029514564	-0.0059712077	-0.0050518555	1.0790812	5.6835513	7.918531	Multitasking_Read
12:11:48.194	0.95531565	5.542746	7.6521025	-0.029514564	-0.0059712077	-0.0050518555	1.0790812	5.6835513	7.918531	Multitasking_Read
12:11:48.217	0.95531565	5.542746	7.6521025	-0.029514564	-0.0059712077	-0.0050518555	1.0790812	5.6835513	7.918531	Multitasking_Read
12:11:48.240	0.95531565	5.542746	7.6521025	-0.029514564	-0.0059712077	-0.0050518555	1.0790812	5.6835513	7.918531	Multitasking_Read
12:11:48.263	0.95531565	5.542746	7.6521025	-0.029514564	-0.0059712077	-0.0050518555	1.0790812	5.6835513	7.918531	Multitasking_Read
12:11:48.286	0.95531565	5.542746	7.6521025	-0.029514564	-0.0059712077	-0.0050518555	1.0790812	5.6835513	7.918531	Multitasking_Read
12:11:48.309	0.95531565	5.542746	7.6521025	-0.029514564	-0.0059712077	-0.0050518555	1.0790812	5.6835513	7.918531	Multitasking_Read
12:11:48.332	0.95531565	5.542746	7.6521025	-0.029514564	-0.0059712077	-0.0050518555	1.0790812	5.6835513	7.918531	Multitasking_Read
12:11:48.355	1.0654523	5.487678	7.7047763	0.014467732	0.0117438845	-0.0013866641	1.0696747	5.692205	7.9135923	Multitasking_Read
12:11:48.377	1.0654523	5.487678	7.7047763	0.014467732	0.0117438845	-0.0013866641	1.0696747	5.692205	7.9135923	Multitasking_Read
12:11:48.401	1.0654523	5.487678	7.7047763	0.014467732	0.0117438845	-0.0013866641	1.0696747	5.692205	7.9135923	Multitasking_Read
12:11:48.424	1.0654523	5.487678	7.7047763	0.014467732	0.0117438845	-0.0013866641	1.0696747	5.692205	7.9135923	Multitasking_Read
12:11:48.447	1.0654523	5.487678	7.7047763	0.014467732	0.0117438845	-0.0013866641	1.0696747	5.692205	7.9135923	Multitasking_Read
12:11:48.470	1.0654523	5.487678	7.7047763	0.014467732	0.0117438845	-0.0013866641	1.0696747	5.692205	7.9135923	Multitasking_Read
12:11:48.493	1.0654523	5.487678	7.7047763	0.014467732	0.0117438845	-0.0013866641	1.0696747	5.692205	7.9135923	Multitasking_Read
12:11:48.516	1.0654523	5.487678	7.7047763	0.014467732	0.0117438845	-0.0013866641	1.0696747	5.692205	7.9135923	Multitasking_Read
12:11:48.541	0.96489275	5.576266	7.553937	0.010191676	-0.0016951511	-0.012993104	1.0681224	5.6847086	7.9191885	Multitasking_Read
12:11:48.563	0.96489275	5.576266	7.553937	0.010191676	-0.0016951511	-0.012993104	1.0681224	5.6847086	7.9191885	Multitasking_Read
12:11:48.586	0.96489275	5.576266	7.553937	0.010191676	-0.0016951511	-0.012993104	1.0681224	5.6847086	7.9191885	Multitasking_Read
12:11:48.609	0.96489275	5.576266	7.553937	0.010191676	-0.0016951511	-0.012993104	1.0681224	5.6847086	7.9191885	Multitasking_Read
12:11:48.632	0.96489275	5.576266	7.553937	0.010191676	-0.0016951511	-0.012993104	1.0681224	5.6847086	7.9191885	Multitasking_Read
12:11:48.655	0.96489275	5.576266	7.553937	0.010191676	-0.0016951511	-0.012993104	1.0681224	5.6847086	7.9191885	Multitasking_Read
12:11:48.678	0.96489275	5.576266	7.553937	0.010191676	-0.0016951511	-0.012993104	1.0681224	5.6847086	7.9191885	Multitasking_Read
12:11:48.701	0.96489275	5.576266	7.553937	0.010191676	-0.0016951511	-0.012993104	1.065541	5.6854568	7.9190006	Multitasking_Read
12:11:48.724	1.1444633	5.478101	7.6353426	-0.001414764	0.0019700404	0.008387179	1.065541	5.6854568	7.9190006	Multitasking_Read
12:11:48.748	1.1444633	5.478101	7.6353426	-0.001414764	0.0019700404	0.008387179	1.065541	5.6854568	7.9190006	Multitasking_Read
12:11:48.771	1.1444633	5.478101	7.6353426	-0.001414764	0.0019700404	0.008387179	1.065541	5.6854568	7.9190006	Multitasking_Read
12:11:48.793	1.1444633	5.478101	7.6353426	-0.001414764	0.0019700404	0.008387179	1.065541	5.6854568	7.9190006	Multitasking_Read
12:11:48.817	1.1444633	5.478101	7.6353426	-0.001414764	0.0019700404	0.008387179	1.065541	5.6854568	7.9190006	Multitasking_Read
12:11:48.839	1.1444633	5.478101	7.6353426	-0.001414764	0.0019700404	0.008387179	1.065541	5.6854568	7.9190006	Multitasking_Read
12:11:48.862	1.1444633	5.478101	7.6353426	-0.001414764	0.0019700404	0.008387179	1.065541	5.6854568	7.9190006	Multitasking_Read
12:11:48.883	1.0151725	5.569083	7.637737	0.04562186	0.01113302	-0.008106182	1.0722531	5.6598086	7.936445	Multitasking_Read
12:11:48.905	1.0151725	5.569083	7.637737	0.04562186	0.01113302	-0.008106182	1.0722531	5.6598086	7.936445	Multitasking_Read
12:11:48.926	1.0151725	5.569083	7.637737	0.04562186	0.01113302	-0.008106182	1.0722531	5.6598086	7.936445	Multitasking_Read
12:11:48.950	1.0151725	5.569083	7.637737	0.04562186	0.01113302	-0.008106182	1.0722531	5.6598086	7.936445	Multitasking_Read
12:11:48.973	1.0151725	5.569083	7.637737	0.04562186	0.01113302	-0.008106182	1.0722531	5.6598086	7.936445	Multitasking_Read
12:11:48.996	1.0151725	5.569083	7.637737	0.04562186	0.01113302	-0.008106182	1.0722531	5.6598086	7.936445	Multitasking_Read
12:11:49.019	1.0151725	5.569083	7.637737	0.04562186	0.01113302	-0.008106182	1.0722531	5.6598086	7.936445	Multitasking_Read
12:11:49.042	1.0151725	5.569083	7.637737	0.04562186	0.01113302	-0.008106182	1.0722531	5.6598086	7.936445	Multitasking_Read
12:11:49.065	1.0822122	5.5140147	7.5754857	0.019965518	0.00013744467	0.027324004	1.0816834	5.671783	7.9266095	Multitasking_Read
12:11:49.088	1.0822122	5.5140147	7.5754857	0.019965518	0.00013744467	0.027324004	1.0816834	5.671783	7.9266095	Multitasking_Read
12:11:49.111	1.0822122	5.5140147	7.5754857	0.019965518	0.00013744467	0.027324004	1.0816834	5.671783	7.9266095	Multitasking_Read
12:11:49.134	1.0822122	5.5140147	7.5754857	0.019965518	0.00013744467	0.027324004	1.0816834	5.671783	7.9266095	Multitasking_Read
12:11:49.157	1.0822122	5.5140147	7.5754857	0.019965518	0.00013744467	0.027324004	1.0816834	5.671783	7.9266095	Multitasking_Read
12:11:49.180	1.0822122	5.5140147	7.5754857	0.019965518	0.00013744467	0.027324004	1.0816834	5.671783	7.9266095	Multitasking_Read
12:11:49.204	1.0822122	5.5140147	7.5754857	0.019965518	0.00013744467	0.027324004	1.0816834	5.671783	7.9266095	Multitasking_Read
12:11:49.227	1.0822122	5.5140147	7.5754857	0.019965518	0.00013744467	0.027324004	1.0816834	5.671783	7.9266095	Multitasking_Read
12:11:49.250	1.0175668	5.444581	7.7861814	0.0065264846	-0.004138612	-0.0056627207	1.0945086	5.6568274	7.9355335	Multitasking_Read
12:11:49.273	1.0175668	5.444581	7.7861814	0.0065264846	-0.004138612	-0.0056627207	1.0945086	5.6568274	7.9355335	Multitasking_Read
12:11:49.296	1.0175668	5.444581	7.7861814	0.0065264846	-0.004138612	-0.0056627207	1.0945086	5.6568274	7.9355335	Multitasking_Read
12:11:49.319	1.0175668	5.444581	7.7861814	0.0065264846	-0.004138612	-0.0056627207	1.0945086	5.6568274	7.9355335	Multitasking_Read
12:11:49.342	1.0175668	5.444581	7.7861814	0.0065264846	-0.004138612	-0.0056627207	1.0945086	5.6568274	7.9355335	Multitasking_Read
12:11:49.365	1.0175668	5.444581	7.7861814	0.0065264846	-0.004138612	-0.0056627207	1.0945086	5.6568274	7.9355335	Multitasking_Read
12:11:49.388	1.0175668	5.444581	7.7861814	0.0065264846	-0.004138612	-0.0056627207	1.0945086	5.6568274	7.9355335	Multitasking_Read
12:11:49.410	1.0175668	5.444581	7.7861814	0.0065264846	-0.004138612	-0.0056627207	1.0945086	5.6568274	7.9355335	Multitasking_Read
12:11:49.433	1.0271438	5.5379577	7.5276	0.005915619	-0.01085813	0.018161025	1.1053566	5.655562	7.9349337	Multitasking_Read
12:11:49.455	1.0271438	5.5379577	7.5276	0.005915619	-0.01085813	0.018161025	1.1053566	5.655562	7.9349337	Multitasking_Read
12:11:49.478	1.0271438	5.5379577	7.5276	0.005915619	-0.01085813	0.018161025	1.1053566	5.655562	7.9349337	Multitasking_Read
12:11:49.501	1.0271438	5.5379577	7.5276	0.005915619	-0.01085813	0.018161025	1.1053566	5.655562	7.9349337	Multitasking_Read
12:11:49.523	1.0271438	5.5379577	7.5276	0.005915619	-0.01085813	0.018161025	1.1053566	5.655562	7.9349337	Multitasking_Read
12:11:49.547	1.0271438	5.5379577	7.5276	0.005915619	-0.01085813	0.018161025	1.1053566	5.655562	7.9349337	Multitasking_Read
12:11:49.570	1.0271438	5.5379577	7.5276	0.005915619	-0.01085813	0.018161025	1.1053566	5.655562	7.9349337	Multitasking_Read
12:11:49.593	1.0271438	5.5379577	7.5276	0.005915619	-0.01085813	0.018161025	1.1053566	5.655562	7.9349337	Multitasking_Read
12:11:49.615	1.1468576	5.36557	7.7311134	-0.13458338	0.016019942	0.020604484	1.1216213	5.655742	7.932523	Multitasking_Read
12:11:49.638	1.1468576	5.36557	7.7311134	-0.13458338	0.016019942	0.020604484	1.1216213	5.655742	7.932523	Multitasking_Read
12:11:49.661	1.1468576	5.36557	7.7311134	-0.13458338	0.016019942	0.020604484	1.1216213	5.655742	7.932523	Multitasking_Read
12:11:49.684	1.1468576	5.36557	7.7311134	-0.13458338	0.016019942	0.020604484	1.1216213	5.655742	7.932523	Multitasking_Read
12:11:49.708	1.1468576	5.36557	7.7311134	-0.13458338	0.016019942	0.020604484	1.1216213	5.655742	7.932523	Multitasking_Read
12:11:49.730	1.1468576	5.36557	7.7311134	-0.13458338	0.016019942	0.020604484	1.1216213	5.655742	7.932523	Multitasking_Read
12:11:49.753	1.1468576	5.36557	7.7311134	-0.13458338	0.016019942	0.020604484	1.1216213	5.655742	7.932523	Multitasking_Read
12:11:49.777	1.1468576	5.36557	7.7311134	-0.13458338	0.016019942	0.020604484	1.1216213	5.655742	7.932523	Multitasking_Read
12:11:49.800	1.0798179	5.5020437	7.929838	-0.008134281	-0.007192938	-0.023988677	1.1163403	5.623235	7.956338	Multitasking_Read
12:11:49.822	1.0798179	5.5020437	7.929838	-0.008134281	-0.007192938	-0.023988677	1.1163403	5.623235	7.956338	Multitasking_Read
12:11:49.845	1.0798179	5.5020437	7.929838	-0.008134281	-0.007192938	-0.023988677	1.1163403	5.623235	7.956338	Multitasking_Read
12:11:49.868	1.0798179	5.5020437	7.929838	-0.008134281	-0.007192938	-0.023988677	1.1163403	5.623235	7.956338	Multitasking_Read
12:11:49.891	1.0798179	5.5020437	7.929838	-0.008134281	-0.007192938	-0.023988677	1.1163403	5.623235	7.956338	Multitasking_Read
12:11:49.914	1.0798179	5.5020437	7.929838	-0.008134281	-0.007192938	-0.023988677	1.1163403	5.623235	7.956338	Multitasking_Read
12:11:49.937	1.0798179	5.5020437	7.929838	-0.008134281	-0.007192938	-0.023988677	1.1163403	5.623235	7.956338	Multitasking_Read
12:11:49.961	1.0798179	5.5020437	7.929838	-0.008134281	-0.007192938	-0.023988677	1.1163403	5.623235	7.956338	Multitasking_Read
12:11:49.983	1.0798179	5.444581	7.781393	-0.04845139	0.0074678278	0.024269676	1.101749	5.6409245	7.9458447	Multitasking_Read
12:11:50.006	1.0798179	5.444581	7.781393	-0.04845139	0.0074678278	0.024269676	1.101749	5.6409245	7.9458447	Multitasking_Read
12:11:50.029	1.0798179	5.444581	7.781393	-0.04845139	0.0074678278	0.024269676	1.101749	5.6409245	7.9458447	Multitasking_Read
12:11:50.051	1.0798179	5.444581	7.781393	-0.04845139	0.0074678278	0.024269676	1.101749	5.6409245	7.9458447	Multitasking_Read
12:11:50.073	1.0798179	5.444581	7.781393	-0.04845139	0.0074678278	0.024269676	1.101749	5.6409245	7.9458447	Multitasking_Read
12:11:50.096	1.0798179	5.444581	7.781393	-0.04845139	0.0074678278	0.024269676	1.101749	5.6409245	7.9458447	Multitasking_Read
12:11:50.120	1.0798179	5.444581	7.781393	-0.04845139	0.0074678278	0.024269676	1.101749	5.6409245	7.9458447	Multitasking_Read
12:11:50.142	1.0702409	5.497255	7.886741	-0.04845139	0.006856962	-0.010549642	1.0965246	5.606015	7.971233	Multitasking_Read
12:11:50.165	1.0702409	5.497255	7.886741	-0.04845139	0.006856962	-0.010549642	1.0965246	5.606015	7.971233	Multitasking_Read
12:11:50.188	1.0702409	5.497255	7.886741	-0.04845139	0.006856962	-0.010549642	1.0965246	5.606015	7.971233	Multitasking_Read
12:11:50.211	1.0702409	5.497255	7.886741	-0.04845139	0.006856962	-0.010549642	1.0965246	5.606015	7.971233	Multitasking_Read
12:11:50.235	1.0702409	5.497255	7.886741	-0.04845139	0.006856962	-0.010549642	1.0965246	5.606015	7.971233	Multitasking_Read
12:11:50.259	1.0702409	5.497255	7.886741	-0.04845139	0.006856962	-0.010549642	1.0965246	5.606015	7.971233	Multitasking_Read
12:11:50.281	1.0702409	5.497255	7.886741	-0.04845139	0.006856962	-0.010549642	1.0965246	5.606015	7.971233	Multitasking_Read
12:11:50.303	1.0702409	5.497255	7.886741	-0.04845139	0.006856962	-0.010549642	1.0965246	5.606015	7.971233	Multitasking_Read
12:11:50.325	1.0678465	5.4134555	8.042369	0.04073494	0.012354749	0.016328428	1.0894129	5.599068	7.977088	Multitasking_Read
12:11:50.348	1.0678465	5.4134555	8.042369	0.04073494	0.012354749	0.016328428	1.0894129	5.599068	7.977088	Multitasking_Read
12:11:50.371	1.0678465	5.4134555	8.042369	0.04073494	0.012354749	0.016328428	1.0894129	5.599068	7.977088	Multitasking_Read
12:11:50.393	1.0678465	5.4134555	8.042369	0.04073494	0.012354749	0.016328428	1.0894129	5.599068	7.977088	Multitasking_Read
12:11:50.416	1.0678465	5.4134555	8.042369	0.04073494	0.012354749	0.016328428	1.0894129	5.599068	7.977088	Multitasking_Read
12:11:50.439	1.0678465	5.4134555	8.042369	0.04073494	0.012354749	0.016328428	1.0894129	5.599068	7.977088	Multitasking_Read
12:11:50.462	1.0678465	5.4134555	8.042369	0.04073494	0.012354749	0.016328428	1.0894129	5.599068	7.977088	Multitasking_Read
12:11:50.485	1.0678465	5.4134555	8.042369	0.04073494	0.012354749	0.016328428	1.0894129	5.599068	7.977088	Multitasking_Read
12:11:50.508	1.0343267	5.39909	7.450983	0.050508782	-0.0023060162	-0.012993104	1.080769	5.6267533	7.958764	Multitasking_Read
12:11:50.531	1.0343267	5.39909	7.450983	0.050508782	-0.0023060162	-0.012993104	1.080769	5.6267533	7.958764	Multitasking_Read
12:11:50.554	1.0343267	5.39909	7.450983	0.050508782	-0.0023060162	-0.012993104	1.080769	5.6267533	7.958764	Multitasking_Read
12:11:50.577	1.0343267	5.39909	7.450983	0.050508782	-0.0023060162	-0.012993104	1.080769	5.6267533	7.958764	Multitasking_Read
12:11:50.600	1.0343267	5.39909	7.450983	0.050508782	-0.0023060162	-0.012993104	1.080769	5.6267533	7.958764	Multitasking_Read
12:11:50.623	1.0343267	5.39909	7.450983	0.050508782	-0.0023060162	-0.012993104	1.080769	5.6267533	7.958764	Multitasking_Read
12:11:50.645	1.0343267	5.39909	7.450983	0.050508782	-0.0023060162	-0.012993104	1.080769	5.6267533	7.958764	Multitasking_Read
12:11:50.668	1.0343267	5.39909	7.450983	0.050508782	-0.0023060162	-0.012993104	1.080769	5.6267533	7.958764	Multitasking_Read
12:11:50.691	0.9217958	5.5882373	8.126168	-0.06799908	-0.009636399	-0.008717047	1.0708274	5.596943	7.9810953	Multitasking_Read
12:11:50.712	0.9217958	5.5882373	8.126168	-0.06799908	-0.009636399	-0.008717047	1.0708274	5.596943	7.9810953	Multitasking_Read
12:11:50.733	0.9217958	5.5882373	8.126168	-0.06799908	-0.009636399	-0.008717047	1.0708274	5.596943	7.9810953	Multitasking_Read
12:11:50.755	0.9217958	5.5882373	8.126168	-0.06799908	-0.009636399	-0.008717047	1.0708274	5.596943	7.9810953	Multitasking_Read
12:11:50.777	0.9217958	5.5882373	8.126168	-0.06799908	-0.009636399	-0.008717047	1.0708274	5.596943	7.9810953	Multitasking_Read
12:11:50.801	0.9217958	5.5882373	8.126168	-0.06799908	-0.009636399	-0.008717047	1.0708274	5.596943	7.9810953	Multitasking_Read
12:11:50.823	0.9217958	5.5882373	8.126168	-0.06799908	-0.009636399	-0.008717047	1.0708274	5.596943	7.9810953	Multitasking_Read
12:11:50.845	0.9217958	5.5882373	8.126168	-0.06799908	-0.009636399	-0.008717047	1.0708274	5.596943	7.9810953	Multitasking_Read
12:11:50.867	1.0702409	5.3871183	7.59464	0.03645888	-0.027962357	-0.025821274	1.0528544	5.6394644	7.953507	Multitasking_Read
12:11:50.890	1.0702409	5.3871183	7.59464	0.03645888	-0.027962357	-0.025821274	1.0528544	5.6394644	7.953507	Multitasking_Read
12:11:50.914	1.0702409	5.3871183	7.59464	0.03645888	-0.027962357	-0.025821274	1.0528544	5.6394644	7.953507	Multitasking_Read
12:11:50.937	1.0702409	5.3871183	7.59464	0.03645888	-0.027962357	-0.025821274	1.0528544	5.6394644	7.953507	Multitasking_Read
12:11:50.960	1.0702409	5.3871183	7.59464	0.03645888	-0.027962357	-0.025821274	1.0528544	5.6394644	7.953507	Multitasking_Read
12:11:50.983	1.0702409	5.3871183	7.59464	0.03645888	-0.027962357	-0.025821274	1.0528544	5.6394644	7.953507	Multitasking_Read
12:11:51.005	1.0702409	5.3871183	7.59464	0.03645888	-0.027962357	-0.025821274	1.0528544	5.6394644	7.953507	Multitasking_Read
12:11:51.028	1.0702409	5.3871183	7.59464	0.03645888	-0.027962357	-0.025821274	1.0528544	5.6394644	7.953507	Multitasking_Read
12:11:51.050	0.9912298	5.4757066	7.656891	0.035848014	-0.004138612	-0.020323487	1.0372751	5.6452975	7.951414	Multitasking_Read
12:11:51.073	0.9912298	5.4757066	7.656891	0.035848014	-0.004138612	-0.020323487	1.0372751	5.6452975	7.951414	Multitasking_Read
12:11:51.096	0.9912298	5.4757066	7.656891	0.035848014	-0.004138612	-0.020323487	1.0372751	5.6452975	7.951414	Multitasking_Read
12:11:51.119	0.9912298	5.4757066	7.656891	0.035848014	-0.004138612	-0.020323487	1.0372751	5.6452975	7.951414	Multitasking_Read
12:11:51.142	0.9912298	5.4757066	7.656891	0.035848014	-0.004138612	-0.020323487	1.0372751	5.6452975	7.951414	Multitasking_Read
12:11:51.164	0.9912298	5.4757066	7.656891	0.035848014	-0.004138612	-0.020323487	1.0372751	5.6452975	7.951414	Multitasking_Read
12:11:51.186	0.9912298	5.4757066	7.656891	0.035848014	-0.004138612	-0.020323487	1.0372751	5.6452975	7.951414	Multitasking_Read
12:11:51.209	0.9912298	5.4757066	7.656891	0.035848014	-0.004138612	-0.020323487	1.0372751	5.6452975	7.951414	Multitasking_Read
12:11:51.232	0.90982443	5.4326096	7.5036573	-0.077772915	-0.004138612	0.011441506	1.0458252	5.6540656	7.9440613	Multitasking_Read
12:11:51.256	0.90982443	5.4326096	7.5036573	-0.077772915	-0.004138612	0.011441506	1.0458252	5.6540656	7.9440613	Multitasking_Read
12:11:51.279	0.90982443	5.4326096	7.5036573	-0.077772915	-0.004138612	0.011441506	1.0458252	5.6540656	7.9440613	Multitasking_Read
12:11:51.301	0.90982443	5.4326096	7.5036573	-0.077772915	-0.004138612	0.011441506	1.0458252	5.6540656	7.9440613	Multitasking_Read
12:11:51.323	0.90982443	5.4326096	7.5036573	-0.077772915	-0.004138612	0.011441506	1.0458252	5.6540656	7.9440613	Multitasking_Read
12:11:51.346	0.90982443	5.4326096	7.5036573	-0.077772915	-0.004138612	0.011441506	1.0458252	5.6540656	7.9440613	Multitasking_Read
12:11:51.369	0.90982443	5.4326096	7.5036573	-0.077772915	-0.004138612	0.011441506	1.0458252	5.6540656	7.9440613	Multitasking_Read
12:11:51.391	0.90982443	5.4326096	7.5036573	-0.077772915	-0.004138612	0.011441506	1.0458252	5.6540656	7.9440613	Multitasking_Read
12:11:51.414	1.0510867	5.4565525	7.8723755	-0.0032473598	0.01357648	-0.012382238	1.0333228	5.6009746	7.98321	Multitasking_Read
12:11:51.437	1.0510867	5.4565525	7.8723755	-0.0032473598	0.01357648	-0.012382238	1.0333228	5.6009746	7.98321	Multitasking_Read
12:11:51.460	1.0510867	5.4565525	7.8723755	-0.0032473598	0.01357648	-0.012382238	1.0333228	5.6009746	7.98321	Multitasking_Read
12:11:51.484	1.0510867	5.4565525	7.8723755	-0.0032473598	0.01357648	-0.012382238	1.0333228	5.6009746	7.98321	Multitasking_Read
12:11:51.506	1.0510867	5.4565525	7.8723755	-0.0032473598	0.01357648	-0.012382238	1.0333228	5.6009746	7.98321	Multitasking_Read
12:11:51.530	1.0510867	5.4565525	7.8723755	-0.0032473598	0.01357648	-0.012382238	1.0333228	5.6009746	7.98321	Multitasking_Read
12:11:51.553	1.0510867	5.4565525	7.8723755	-0.0032473598	0.01357648	-0.012382238	1.0333228	5.6009746	7.98321	Multitasking_Read
12:11:51.576	1.0510867	5.4565525	7.8723755	-0.0032473598	0.01357648	-0.012382238	1.0333228	5.6009746	7.98321	Multitasking_Read
12:11:51.600	1.0008069	5.499649	7.4892917	0.03645888	-0.018188512	0.030989192	1.0375162	5.621758	7.9680424	Multitasking_Read
12:11:51.622	1.0008069	5.499649	7.4892917	0.03645888	-0.018188512	0.030989192	1.0375162	5.621758	7.9680424	Multitasking_Read
12:11:51.645	1.0008069	5.499649	7.4892917	0.03645888	-0.018188512	0.030989192	1.0375162	5.621758	7.9680424	Multitasking_Read
12:11:51.668	1.0008069	5.499649	7.4892917	0.03645888	-0.018188512	0.030989192	1.0375162	5.621758	7.9680424	Multitasking_Read
12:11:51.691	1.0008069	5.499649	7.4892917	0.03645888	-0.018188512	0.030989192	1.0375162	5.621758	7.9680424	Multitasking_Read
12:11:51.715	1.0008069	5.499649	7.4892917	0.03645888	-0.018188512	0.030989192	1.0375162	5.621758	7.9680424	Multitasking_Read
12:11:51.738	1.0008069	5.499649	7.4892917	0.03645888	-0.018188512	0.030989192	1.0375162	5.621758	7.9680424	Multitasking_Read
12:11:51.761	1.0008069	5.499649	7.4892917	0.03645888	-0.018188512	0.030989192	1.0375162	5.621758	7.9680424	Multitasking_Read
12:11:51.783	1.0606637	5.4589467	7.8101244	-0.033790622	0.0044135014	-0.0056627207	1.0736706	5.615651	7.967563	Multitasking_Read
12:11:51.806	1.0606637	5.4589467	7.8101244	-0.033790622	0.0044135014	-0.0056627207	1.0736706	5.615651	7.967563	Multitasking_Read
12:11:51.830	1.0606637	5.4589467	7.8101244	-0.033790622	0.0044135014	-0.0056627207	1.0736706	5.615651	7.967563	Multitasking_Read
12:11:51.853	1.0606637	5.4589467	7.8101244	-0.033790622	0.0044135014	-0.0056627207	1.0736706	5.615651	7.967563	Multitasking_Read
12:11:51.876	1.0606637	5.4589467	7.8101244	-0.033790622	0.0044135014	-0.0056627207	1.0736706	5.615651	7.967563	Multitasking_Read
12:11:51.899	1.0606637	5.4589467	7.8101244	-0.033790622	0.0044135014	-0.0056627207	1.0736706	5.615651	7.967563	Multitasking_Read
12:11:51.922	1.0606637	5.4589467	7.8101244	-0.033790622	0.0044135014	-0.0056627207	1.0736706	5.615651	7.967563	Multitasking_Read
12:11:51.945	1.0295382	5.5307746	7.843644	-0.00446909	-0.0151341865	0.019382752	1.0776392	5.6326733	7.9550023	Multitasking_Read
12:11:51.969	1.0295382	5.5307746	7.843644	-0.00446909	-0.0151341865	0.019382752	1.0776392	5.6326733	7.9550023	Multitasking_Read
12:11:51.991	1.0295382	5.5307746	7.843644	-0.00446909	-0.0151341865	0.019382752	1.0776392	5.6326733	7.9550023	Multitasking_Read
12:11:52.014	1.0295382	5.5307746	7.843644	-0.00446909	-0.0151341865	0.019382752	1.0776392	5.6326733	7.9550023	Multitasking_Read
12:11:52.038	1.0295382	5.5307746	7.843644	-0.00446909	-0.0151341865	0.019382752	1.0776392	5.6326733	7.9550023	Multitasking_Read
12:11:52.061	1.0295382	5.5307746	7.843644	-0.00446909	-0.0151341865	0.019382752	1.0776392	5.6326733	7.9550023	Multitasking_Read
12:11:52.083	1.0295382	5.5307746	7.843644	-0.00446909	-0.0151341865	0.019382752	1.0776392	5.6326733	7.9550023	Multitasking_Read
12:11:52.106	1.0295382	5.5307746	7.843644	-0.00446909	-0.0151341865	0.019382752	1.0776392	5.6326733	7.9550023	Multitasking_Read
12:11:52.129	1.0079896	5.482889	7.8316727	-0.06616648	-0.004138612	-0.008106182	1.1035453	5.6258755	7.95626	Multitasking_Read
12:11:52.152	1.0079896	5.482889	7.8316727	-0.06616648	-0.004138612	-0.008106182	1.1035453	5.6258755	7.95626	Multitasking_Read
12:11:52.176	1.0079896	5.482889	7.8316727	-0.06616648	-0.004138612	-0.008106182	1.1035453	5.6258755	7.95626	Multitasking_Read
12:11:52.199	1.0079896	5.482889	7.8316727	-0.06616648	-0.004138612	-0.008106182	1.1035453	5.6258755	7.95626	Multitasking_Read
12:11:52.221	1.0079896	5.482889	7.8316727	-0.06616648	-0.004138612	-0.008106182	1.1035453	5.6258755	7.95626	Multitasking_Read
12:11:52.243	1.0079896	5.482889	7.8316727	-0.06616648	-0.004138612	-0.008106182	1.1035453	5.6258755	7.95626	Multitasking_Read
12:11:52.265	1.0079896	5.482889	7.8316727	-0.06616648	-0.004138612	-0.008106182	1.1035453	5.6258755	7.95626	Multitasking_Read
12:11:52.289	1.0079896	5.482889	7.8316727	-0.06616648	-0.004138612	-0.008106182	1.1035453	5.6258755	7.95626	Multitasking_Read
12:11:52.311	1.5299416	5.0830455	7.2881727	0.118314825	-0.029794952	-0.013603969	1.1408886	5.6350904	7.944462	Multitasking_Read
12:11:52.333	1.5299416	5.0830455	7.2881727	0.118314825	-0.029794952	-0.013603969	1.1408886	5.6350904	7.944462	Multitasking_Read
12:11:52.356	1.5299416	5.0830455	7.2881727	0.118314825	-0.029794952	-0.013603969	1.1408886	5.6350904	7.944462	Multitasking_Read
12:11:52.378	1.5299416	5.0830455	7.2881727	0.118314825	-0.029794952	-0.013603969	1.1408886	5.6350904	7.944462	Multitasking_Read
12:11:52.402	1.5299416	5.0830455	7.2881727	0.118314825	-0.029794952	-0.013603969	1.1408886	5.6350904	7.944462	Multitasking_Read
12:11:52.425	1.5299416	5.0830455	7.2881727	0.118314825	-0.029794952	-0.013603969	1.1408886	5.6350904	7.944462	Multitasking_Read
12:11:52.448	1.5299416	5.0830455	7.2881727	0.118314825	-0.029794952	-0.013603969	1.1408886	5.6350904	7.944462	Multitasking_Read
12:11:52.471	1.5299416	5.0830455	7.2881727	0.118314825	-0.029794952	-0.013603969	1.1408886	5.6350904	7.944462	Multitasking_Read
12:11:52.494	0.95531565	5.9018874	8.075889	0.09021502	-0.0059712077	0.007165449	1.1456801	5.6376767	7.941936	Multitasking_Read
12:11:52.518	0.95531565	5.9018874	8.075889	0.09021502	-0.0059712077	0.007165449	1.1456801	5.6376767	7.941936	Multitasking_Read
12:11:52.540	0.95531565	5.9018874	8.075889	0.09021502	-0.0059712077	0.007165449	1.1456801	5.6376767	7.941936	Multitasking_Read
12:11:52.563	0.95531565	5.9018874	8.075889	0.09021502	-0.0059712077	0.007165449	1.1456801	5.6376767	7.941936	Multitasking_Read
12:11:52.585	0.95531565	5.9018874	8.075889	0.09021502	-0.0059712077	0.007165449	1.1456801	5.6376767	7.941936	Multitasking_Read
12:11:52.608	0.95531565	5.9018874	8.075889	0.09021502	-0.0059712077	0.007165449	1.1456801	5.6376767	7.941936	Multitasking_Read
12:11:52.631	0.95531565	5.9018874	8.075889	0.09021502	-0.0059712077	0.007165449	1.1456801	5.6376767	7.941936	Multitasking_Read
12:11:52.654	0.95531565	5.9018874	8.075889	0.09021502	-0.0059712077	0.007165449	1.1456801	5.6376767	7.941936	Multitasking_Read
12:11:52.677	1.3551595	5.28177	8.061523	-0.11625743	0.0031917708	-0.009327913	1.1338059	5.7099047	7.8918843	Multitasking_Read
12:11:52.700	1.3551595	5.28177	8.061523	-0.11625743	0.0031917708	-0.009327913	1.1338059	5.7099047	7.8918843	Multitasking_Read
12:11:52.723	1.3551595	5.28177	8.061523	-0.11625743	0.0031917708	-0.009327913	1.1338059	5.7099047	7.8918843	Multitasking_Read
12:11:52.746	1.3551595	5.28177	8.061523	-0.11625743	0.0031917708	-0.009327913	1.1338059	5.7099047	7.8918843	Multitasking_Read
12:11:52.769	1.3551595	5.28177	8.061523	-0.11625743	0.0031917708	-0.009327913	1.1338059	5.7099047	7.8918843	Multitasking_Read
12:11:52.789	1.3551595	5.28177	8.061523	-0.11625743	0.0031917708	-0.009327913	1.1338059	5.7099047	7.8918843	Multitasking_Read
12:11:52.808	1.3551595	5.28177	8.061523	-0.11625743	0.0031917708	-0.009327913	1.1338059	5.7099047	7.8918843	Multitasking_Read
12:11:52.828	1.3551595	5.28177	8.061523	-0.11625743	0.0031917708	-0.009327913	1.1338059	5.7099047	7.8918843	Multitasking_Read
12:11:52.849	1.1300977	5.681614	7.597034	0.13541906	0.02396119	-0.00077579886	1.1860943	5.715879	7.8798614	Multitasking_Read
12:11:52.871	1.1300977	5.681614	7.597034	0.13541906	0.02396119	-0.00077579886	1.1860943	5.715879	7.8798614	Multitasking_Read
12:11:52.892	1.1300977	5.681614	7.597034	0.13541906	0.02396119	-0.00077579886	1.1860943	5.715879	7.8798614	Multitasking_Read
12:11:52.913	1.1300977	5.681614	7.597034	0.13541906	0.02396119	-0.00077579886	1.1860943	5.715879	7.8798614	Multitasking_Read
12:11:52.934	1.1300977	5.681614	7.597034	0.13541906	0.02396119	-0.00077579886	1.1860943	5.715879	7.8798614	Multitasking_Read
12:11:52.956	1.1300977	5.681614	7.597034	0.13541906	0.02396119	-0.00077579886	1.1860943	5.715879	7.8798614	Multitasking_Read
12:11:52.979	1.1300977	5.681614	7.597034	0.13541906	0.02396119	-0.00077579886	1.1860943	5.715879	7.8798614	Multitasking_Read
12:11:53.000	1.1300977	5.681614	7.597034	0.13541906	0.02396119	-0.00077579886	1.1860943	5.715879	7.8798614	Multitasking_Read
12:11:53.023	1.175589	5.5954204	7.8891354	0.03279369	0.028848112	-0.003830125	1.1558317	5.7664833	7.8474255	Multitasking_Read
12:11:53.044	1.175589	5.5954204	7.8891354	0.03279369	0.028848112	-0.003830125	1.1558317	5.7664833	7.8474255	Multitasking_Read
12:11:53.065	1.175589	5.5954204	7.8891354	0.03279369	0.028848112	-0.003830125	1.1558317	5.7664833	7.8474255	Multitasking_Read
12:11:53.086	1.175589	5.5954204	7.8891354	0.03279369	0.028848112	-0.003830125	1.1558317	5.7664833	7.8474255	Multitasking_Read
12:11:53.108	1.175589	5.5954204	7.8891354	0.03279369	0.028848112	-0.003830125	1.1558317	5.7664833	7.8474255	Multitasking_Read
12:11:53.129	1.175589	5.5954204	7.8891354	0.03279369	0.028848112	-0.003830125	1.1558317	5.7664833	7.8474255	Multitasking_Read
12:11:53.150	1.175589	5.5954204	7.8891354	0.03279369	0.028848112	-0.003830125	1.1558317	5.7664833	7.8474255	Multitasking_Read
12:11:53.173	1.175589	5.5954204	7.8891354	0.03279369	0.028848112	-0.003830125	1.1558317	5.7664833	7.8474255	Multitasking_Read
12:11:53.195	1.175589	5.5954204	7.8891354	0.03279369	0.028848112	-0.003830125	1.1558317	5.7664833	7.8474255	Multitasking_Read
12:11:53.216	0.90503585	5.5283804	7.1756415	-0.047840524	-0.011468995	-0.07591222	1.1396378	5.7909017	7.8317957	Multitasking_Read
12:11:53.237	0.90503585	5.5283804	7.1756415	-0.047840524	-0.011468995	-0.07591222	1.1396378	5.7909017	7.8317957	Multitasking_Read
12:11:53.259	0.90503585	5.5283804	7.1756415	-0.047840524	-0.011468995	-0.07591222	1.1396378	5.7909017	7.8317957	Multitasking_Read
12:11:53.281	0.90503585	5.5283804	7.1756415	-0.047840524	-0.011468995	-0.07591222	1.1396378	5.7909017	7.8317957	Multitasking_Read
12:11:53.302	0.90503585	5.5283804	7.1756415	-0.047840524	-0.011468995	-0.07591222	1.1396378	5.7909017	7.8317957	Multitasking_Read
12:11:53.324	0.90503585	5.5283804	7.1756415	-0.047840524	-0.011468995	-0.07591222	1.1396378	5.7909017	7.8317957	Multitasking_Read
12:11:53.346	0.90503585	5.5283804	7.1756415	-0.047840524	-0.011468995	-0.07591222	1.1396378	5.7909017	7.8317957	Multitasking_Read
12:11:53.367	0.90503585	5.5283804	7.1756415	-0.047840524	-0.011468995	-0.07591222	1.1396378	5.7909017	7.8317957	Multitasking_Read
12:11:53.392	0.90982443	5.499649	7.1924014	-0.1516876	0.016630806	-0.03009733	1.0927777	5.7983885	7.8329377	Multitasking_Read
12:11:53.413	0.90982443	5.499649	7.1924014	-0.1516876	0.016630806	-0.03009733	1.0927777	5.7983885	7.8329377	Multitasking_Read
12:11:53.434	0.90982443	5.499649	7.1924014	-0.1516876	0.016630806	-0.03009733	1.0927777	5.7983885	7.8329377	Multitasking_Read
12:11:53.458	0.90982443	5.499649	7.1924014	-0.1516876	0.016630806	-0.03009733	1.0927777	5.7983885	7.8329377	Multitasking_Read
12:11:53.479	0.90982443	5.499649	7.1924014	-0.1516876	0.016630806	-0.03009733	1.0927777	5.7983885	7.8329377	Multitasking_Read
12:11:53.501	0.90982443	5.499649	7.1924014	-0.1516876	0.016630806	-0.03009733	1.0927777	5.7983885	7.8329377	Multitasking_Read
12:11:53.525	0.90982443	5.499649	7.1924014	-0.1516876	0.016630806	-0.03009733	1.0927777	5.7983885	7.8329377	Multitasking_Read
12:11:53.546	0.90982443	5.499649	7.1924014	-0.1516876	0.016630806	-0.03009733	1.0927777	5.7983885	7.8329377	Multitasking_Read
12:11:53.567	0.8332076	5.5906315	6.8021345	0.12808867	0.069165215	-0.011160508	1.0861706	5.781078	7.846638	Multitasking_Read
12:11:53.588	0.8332076	5.5906315	6.8021345	0.12808867	0.069165215	-0.011160508	1.0861706	5.781078	7.846638	Multitasking_Read
12:11:53.608	0.8332076	5.5906315	6.8021345	0.12808867	0.069165215	-0.011160508	1.0861706	5.781078	7.846638	Multitasking_Read
12:11:53.630	0.8332076	5.5906315	6.8021345	0.12808867	0.069165215	-0.011160508	1.0861706	5.781078	7.846638	Multitasking_Read
12:11:53.651	0.8332076	5.5906315	6.8021345	0.12808867	0.069165215	-0.011160508	1.0861706	5.781078	7.846638	Multitasking_Read
12:11:53.672	0.8332076	5.5906315	6.8021345	0.12808867	0.069165215	-0.011160508	1.0861706	5.781078	7.846638	Multitasking_Read
12:11:53.693	0.8332076	5.5906315	6.8021345	0.12808867	0.069165215	-0.011160508	1.0861706	5.781078	7.846638	Multitasking_Read
12:11:53.717	0.8332076	5.5906315	6.8021345	0.12808867	0.069165215	-0.011160508	1.0861706	5.781078	7.846638	Multitasking_Read
12:11:53.738	0.8332076	5.5906315	6.8021345	0.12808867	0.069165215	-0.011160508	1.0861706	5.781078	7.846638	Multitasking_Read
12:11:53.762	1.2665714	5.5307746	7.9394155	-0.01729726	0.059391372	-0.012382238	1.1395065	5.783642	7.8371754	Multitasking_Read
12:11:53.784	1.2665714	5.5307746	7.9394155	-0.01729726	0.059391372	-0.012382238	1.1395065	5.783642	7.8371754	Multitasking_Read
12:11:53.806	1.2665714	5.5307746	7.9394155	-0.01729726	0.059391372	-0.012382238	1.1395065	5.783642	7.8371754	Multitasking_Read
12:11:53.829	1.2665714	5.5307746	7.9394155	-0.01729726	0.059391372	-0.012382238	1.1395065	5.783642	7.8371754	Multitasking_Read
12:11:53.851	1.2665714	5.5307746	7.9394155	-0.01729726	0.059391372	-0.012382238	1.1395065	5.783642	7.8371754	Multitasking_Read
12:11:53.873	1.2665714	5.5307746	7.9394155	-0.01729726	0.059391372	-0.012382238	1.1395065	5.783642	7.8371754	Multitasking_Read
12:11:53.894	1.2665714	5.5307746	7.9394155	-0.01729726	0.059391372	-0.012382238	1.1395065	5.783642	7.8371754	Multitasking_Read
12:11:53.915	1.2665714	5.5307746	7.9394155	-0.01729726	0.059391372	-0.012382238	1.1395065	5.783642	7.8371754	Multitasking_Read
12:11:53.936	1.1947432	5.6504884	8.40151	0.12625608	0.019074267	0.0010567969	1.1775874	5.729933	7.870927	Multitasking_Read
12:11:53.957	1.1947432	5.6504884	8.40151	0.12625608	0.019074267	0.0010567969	1.1775874	5.729933	7.870927	Multitasking_Read
12:11:53.978	1.1947432	5.6504884	8.40151	0.12625608	0.019074267	0.0010567969	1.1775874	5.729933	7.870927	Multitasking_Read
12:11:54.001	1.1947432	5.6504884	8.40151	0.12625608	0.019074267	0.0010567969	1.1775874	5.729933	7.870927	Multitasking_Read
12:11:54.022	1.1947432	5.6504884	8.40151	0.12625608	0.019074267	0.0010567969	1.1775874	5.729933	7.870927	Multitasking_Read
12:11:54.045	1.1947432	5.6504884	8.40151	0.12625608	0.019074267	0.0010567969	1.1775874	5.729933	7.870927	Multitasking_Read
12:11:54.066	1.1947432	5.6504884	8.40151	0.12625608	0.019074267	0.0010567969	1.1775874	5.729933	7.870927	Multitasking_Read
12:11:54.088	1.1947432	5.6504884	8.40151	0.12625608	0.019074267	0.0010567969	1.1775874	5.729933	7.870927	Multitasking_Read
12:11:54.111	1.0870007	5.8180876	7.4102807	0.04684359	0.03923282	0.035265252	1.1672724	5.8388724	7.7920065	Multitasking_Read
12:11:54.133	1.0870007	5.8180876	7.4102807	0.04684359	0.03923282	0.035265252	1.1672724	5.8388724	7.7920065	Multitasking_Read
12:11:54.154	1.0870007	5.8180876	7.4102807	0.04684359	0.03923282	0.035265252	1.1672724	5.8388724	7.7920065	Multitasking_Read
12:11:54.175	1.0870007	5.8180876	7.4102807	0.04684359	0.03923282	0.035265252	1.1672724	5.8388724	7.7920065	Multitasking_Read
12:11:54.196	1.0870007	5.8180876	7.4102807	0.04684359	0.03923282	0.035265252	1.1672724	5.8388724	7.7920065	Multitasking_Read
12:11:54.218	1.0870007	5.8180876	7.4102807	0.04684359	0.03923282	0.035265252	1.1672724	5.8388724	7.7920065	Multitasking_Read
12:11:54.239	1.0870007	5.8180876	7.4102807	0.04684359	0.03923282	0.035265252	1.1672724	5.8388724	7.7920065	Multitasking_Read
12:11:54.261	1.0870007	5.8180876	7.4102807	0.04684359	0.03923282	0.035265252	1.1672724	5.8388724	7.7920065	Multitasking_Read
12:11:54.283	1.3216397	5.940196	7.3049326	0.108540975	-0.07866417	0.011441506	1.1770041	5.8759484	7.7626157	Multitasking_Read
12:11:54.304	1.3216397	5.940196	7.3049326	0.108540975	-0.07866417	0.011441506	1.1770041	5.8759484	7.7626157	Multitasking_Read
12:11:54.327	1.3216397	5.940196	7.3049326	0.108540975	-0.07866417	0.011441506	1.1770041	5.8759484	7.7626157	Multitasking_Read
12:11:54.348	1.3216397	5.940196	7.3049326	0.108540975	-0.07866417	0.011441506	1.1770041	5.8759484	7.7626157	Multitasking_Read
12:11:54.369	1.3216397	5.940196	7.3049326	0.108540975	-0.07866417	0.011441506	1.1770041	5.8759484	7.7626157	Multitasking_Read
12:11:54.391	1.3216397	5.940196	7.3049326	0.108540975	-0.07866417	0.011441506	1.1770041	5.8759484	7.7626157	Multitasking_Read
12:11:54.412	1.3216397	5.940196	7.3049326	0.108540975	-0.07866417	0.011441506	1.1770041	5.8759484	7.7626157	Multitasking_Read
12:11:54.433	1.3216397	5.940196	7.3049326	0.108540975	-0.07866417	0.011441506	1.1770041	5.8759484	7.7626157	Multitasking_Read
12:11:54.455	1.3216397	5.940196	7.3049326	0.108540975	-0.07866417	0.011441506	1.1770041	5.8759484	7.7626157	Multitasking_Read
12:11:54.476	1.5921928	5.9282246	6.2514515	0.17512529	-0.10126619	0.007776315	1.2676297	5.9302926	7.706822	Multitasking_Read
12:11:54.497	1.5921928	5.9282246	6.2514515	0.17512529	-0.10126619	0.007776315	1.2676297	5.9302926	7.706822	Multitasking_Read
12:11:54.518	1.5921928	5.9282246	6.2514515	0.17512529	-0.10126619	0.007776315	1.2676297	5.9302926	7.706822	Multitasking_Read
12:11:54.572	1.5921928	5.9282246	6.2514515	0.17512529	-0.10126619	0.007776315	1.2676297	5.9302926	7.706822	Multitasking_Read
12:11:54.598	1.5921928	5.9282246	6.2514515	0.17512529	-0.10126619	0.007776315	1.2676297	5.9302926	7.706822	Multitasking_Read
12:11:54.620	1.5921928	5.9282246	6.2514515	0.17512529	-0.10126619	0.007776315	1.2676297	5.9302926	7.706822	Multitasking_Read
12:11:54.641	0.8834874	5.7295	8.571504	0.02363071	0.014187345	-0.038038578	1.3369625	5.852889	7.754129	Multitasking_Read
12:11:54.662	0.8834874	5.7295	8.571504	0.02363071	0.014187345	-0.038038578	1.3369625	5.852889	7.754129	Multitasking_Read
12:11:54.684	0.8834874	5.7295	8.571504	0.02363071	0.014187345	-0.038038578	1.3369625	5.852889	7.754129	Multitasking_Read
12:11:54.705	0.8834874	5.7295	8.571504	0.02363071	0.014187345	-0.038038578	1.3369625	5.852889	7.754129	Multitasking_Read
12:11:54.728	0.8834874	5.7295	8.571504	0.02363071	0.014187345	-0.038038578	1.3369625	5.852889	7.754129	Multitasking_Read
12:11:54.749	0.8834874	5.7295	8.571504	0.02363071	0.014187345	-0.038038578	1.3369625	5.852889	7.754129	Multitasking_Read
12:11:54.779	0.8834874	5.7295	8.571504	0.02363071	0.014187345	-0.038038578	1.3369625	5.852889	7.754129	Multitasking_Read
12:11:54.813	0.8834874	5.7295	8.571504	0.02363071	0.014187345	-0.038038578	1.3369625	5.852889	7.754129	Multitasking_Read
12:11:54.846	1.3743137	5.7007685	7.3192983	-0.035012353	-0.0640034	0.04076304	1.3682702	5.8902416	7.720312	Multitasking_Read
12:11:54.880	1.3743137	5.7007685	7.3192983	-0.035012353	-0.0640034	0.04076304	1.3682702	5.8902416	7.720312	Multitasking_Read
12:11:54.913	1.3743137	5.7007685	7.3192983	-0.035012353	-0.0640034	0.04076304	1.3682702	5.8902416	7.720312	Multitasking_Read
12:11:54.946	1.3743137	5.7007685	7.3192983	-0.035012353	-0.0640034	0.04076304	1.3682702	5.8902416	7.720312	Multitasking_Read
12:11:54.982	1.3743137	5.7007685	7.3192983	-0.035012353	-0.0640034	0.04076304	1.3682702	5.8902416	7.720312	Multitasking_Read
12:11:55.017	0.9481328	5.4661293	7.755056	-0.03256889	-0.02246457	0.012052371	1.4298222	5.8406997	7.7467537	Multitasking_Read
12:11:55.041	0.9481328	5.4661293	7.755056	-0.03256889	-0.02246457	0.012052371	1.4298222	5.8406997	7.7467537	Multitasking_Read
12:11:55.063	0.9481328	5.4661293	7.755056	-0.03256889	-0.02246457	0.012052371	1.4298222	5.8406997	7.7467537	Multitasking_Read
12:11:55.085	0.9481328	5.4661293	7.755056	-0.03256889	-0.02246457	0.012052371	1.4298222	5.8406997	7.7467537	Multitasking_Read
12:11:55.111	0.9481328	5.4661293	7.755056	-0.03256889	-0.02246457	0.012052371	1.4298222	5.8406997	7.7467537	Multitasking_Read
12:11:55.136	0.9481328	5.4661293	7.755056	-0.03256889	-0.02246457	0.012052371	1.4298222	5.8406997	7.7467537	Multitasking_Read
12:11:55.159	0.9481328	5.4661293	7.755056	-0.03256889	-0.02246457	0.012052371	1.4298222	5.8406997	7.7467537	Multitasking_Read
12:11:55.182	0.9481328	5.4661293	7.755056	-0.03256889	-0.02246457	0.012052371	1.4298222	5.8406997	7.7467537	Multitasking_Read
12:11:55.204	1.5730386	5.61218	7.4892917	-0.046007928	0.0038026362	0.02243708	1.4309156	5.843974	7.744079	Multitasking_Read
12:11:55.227	1.5730386	5.61218	7.4892917	-0.046007928	0.0038026362	0.02243708	1.4309156	5.843974	7.744079	Multitasking_Read
[truncated: 3,261 more rows]
