# Supplementary material for: Real-time Smartphone Activity Classification Using Inertial Sensors—Recognition of Scrolling, Typing, and Watching Videos While Sitting or Walking
Source: Sensors (Basel). 2020 Jan 24;20(3):655. doi: 10.3390/s20030655 (PMC7038357; doi:10.3390/s20030655)
Supplement: Supplementary file 1 [file sensors-20-00655-s001.zip › sensors-668083-supplementary/5Hz_data/2655/2019_09_03_12_32_29_Sitting_Type.csv]

time	accX	accY	accZ	rotX	rotY	rotZ	graX	graY	graZ	activity
12:39:07.448	-0.3423813	6.3544054	6.2179317	-0.00053145277	0.305016	0.115748584	-0.70153356	6.7601614	7.0695376	Sitting_Type
12:39:07.520	-0.3423813	6.3544054	6.2179317	-0.00053145277	0.305016	0.115748584	-0.70153356	6.7601614	7.0695376	Sitting_Type
12:39:07.562	-0.011971374	6.378348	7.7502675	-0.8313082	-0.7523917	0.08520532	-0.3770691	6.50181	7.3317556	Sitting_Type
12:39:07.583	-0.011971374	6.378348	7.7502675	-0.8313082	-0.7523917	0.08520532	-0.3770691	6.50181	7.3317556	Sitting_Type
12:39:07.604	-0.011971374	6.378348	7.7502675	-0.8313082	-0.7523917	0.08520532	-0.3770691	6.50181	7.3317556	Sitting_Type
12:39:07.626	-0.011971374	6.378348	7.7502675	-0.8313082	-0.7523917	0.08520532	-0.3770691	6.50181	7.3317556	Sitting_Type
12:39:07.647	-0.011971374	6.378348	7.7502675	-0.8313082	-0.7523917	0.08520532	-0.3770691	6.50181	7.3317556	Sitting_Type
12:39:07.669	-0.011971374	6.378348	7.7502675	-0.8313082	-0.7523917	0.08520532	-0.3770691	6.50181	7.3317556	Sitting_Type
12:39:07.691	-0.011971374	6.378348	7.7502675	-0.8313082	-0.7523917	0.08520532	-0.3770691	6.50181	7.3317556	Sitting_Type
12:39:07.712	-0.011971374	6.378348	7.7502675	-0.8313082	-0.7523917	0.08520532	-0.3770691	6.50181	7.3317556	Sitting_Type
12:39:07.734	0.045491222	5.9880815	6.6632667	0.05811161	0.044787418	0.026562255	-0.14870295	6.428432	7.4042864	Sitting_Type
12:39:07.755	0.045491222	5.9880815	6.6632667	0.05811161	0.044787418	0.026562255	-0.14870295	6.428432	7.4042864	Sitting_Type
12:39:07.777	0.045491222	5.9880815	6.6632667	0.05811161	0.044787418	0.026562255	-0.14870295	6.428432	7.4042864	Sitting_Type
12:39:07.798	0.045491222	5.9880815	6.6632667	0.05811161	0.044787418	0.026562255	-0.14870295	6.428432	7.4042864	Sitting_Type
12:39:07.820	0.045491222	5.9880815	6.6632667	0.05811161	0.044787418	0.026562255	-0.14870295	6.428432	7.4042864	Sitting_Type
12:39:07.842	0.045491222	5.9880815	6.6632667	0.05811161	0.044787418	0.026562255	-0.14870295	6.428432	7.4042864	Sitting_Type
12:39:07.863	0.045491222	5.9880815	6.6632667	0.05811161	0.044787418	0.026562255	-0.14870295	6.428432	7.4042864	Sitting_Type
12:39:07.885	0.045491222	5.9880815	6.6632667	0.05811161	0.044787418	0.026562255	-0.14870295	6.428432	7.4042864	Sitting_Type
12:39:07.906	-0.82123625	6.261029	7.82449	0.11003516	0.2384317	-0.03880033	-0.18510816	6.340588	7.4788356	Sitting_Type
12:39:07.928	-0.82123625	6.261029	7.82449	0.11003516	0.2384317	-0.03880033	-0.18510816	6.340588	7.4788356	Sitting_Type
12:39:07.950	-0.82123625	6.261029	7.82449	0.11003516	0.2384317	-0.03880033	-0.18510816	6.340588	7.4788356	Sitting_Type
12:39:07.972	-0.82123625	6.261029	7.82449	0.11003516	0.2384317	-0.03880033	-0.18510816	6.340588	7.4788356	Sitting_Type
12:39:07.996	-0.82123625	6.261029	7.82449	0.11003516	0.2384317	-0.03880033	-0.18510816	6.340588	7.4788356	Sitting_Type
12:39:08.020	-0.82123625	6.261029	7.82449	0.11003516	0.2384317	-0.03880033	-0.18510816	6.340588	7.4788356	Sitting_Type
12:39:08.044	-0.82123625	6.261029	7.82449	0.11003516	0.2384317	-0.03880033	-0.18510816	6.340588	7.4788356	Sitting_Type
12:39:08.069	-0.82123625	6.261029	7.82449	0.11003516	0.2384317	-0.03880033	-0.18510816	6.340588	7.4788356	Sitting_Type
12:39:08.092	-0.14844504	6.150892	7.2546525	-0.10498941	-0.038290255	0.072377145	-0.15462679	6.3096986	7.5056047	Sitting_Type
12:39:08.116	-0.14844504	6.150892	7.2546525	-0.10498941	-0.038290255	0.072377145	-0.15462679	6.3096986	7.5056047	Sitting_Type
12:39:08.140	-0.14844504	6.150892	7.2546525	-0.10498941	-0.038290255	0.072377145	-0.15462679	6.3096986	7.5056047	Sitting_Type
12:39:08.164	-0.14844504	6.150892	7.2546525	-0.10498941	-0.038290255	0.072377145	-0.15462679	6.3096986	7.5056047	Sitting_Type
12:39:08.189	-0.14844504	6.150892	7.2546525	-0.10498941	-0.038290255	0.072377145	-0.15462679	6.3096986	7.5056047	Sitting_Type
12:39:08.213	-0.14844504	6.150892	7.2546525	-0.10498941	-0.038290255	0.072377145	-0.15462679	6.3096986	7.5056047	Sitting_Type
12:39:08.237	-0.14844504	6.150892	7.2546525	-0.10498941	-0.038290255	0.072377145	-0.15462679	6.3096986	7.5056047	Sitting_Type
12:39:08.261	-0.14844504	6.150892	7.2546525	-0.10498941	-0.038290255	0.072377145	-0.15462679	6.3096986	7.5056047	Sitting_Type
12:39:08.285	0.6703969	5.360781	6.8476257	0.033677	-0.12381139	0.11635944	0.020527532	6.0925064	7.6844816	Sitting_Type
12:39:08.310	0.6703969	5.360781	6.8476257	0.033677	-0.12381139	0.11635944	0.020527532	6.0925064	7.6844816	Sitting_Type
12:39:08.334	0.6703969	5.360781	6.8476257	0.033677	-0.12381139	0.11635944	0.020527532	6.0925064	7.6844816	Sitting_Type
12:39:08.357	0.6703969	5.360781	6.8476257	0.033677	-0.12381139	0.11635944	0.020527532	6.0925064	7.6844816	Sitting_Type
12:39:08.381	0.6703969	5.360781	6.8476257	0.033677	-0.12381139	0.11635944	0.020527532	6.0925064	7.6844816	Sitting_Type
12:39:08.404	0.6703969	5.360781	6.8476257	0.033677	-0.12381139	0.11635944	0.020527532	6.0925064	7.6844816	Sitting_Type
12:39:08.429	0.6703969	5.360781	6.8476257	0.033677	-0.12381139	0.11635944	0.020527532	6.0925064	7.6844816	Sitting_Type
12:39:08.452	-0.20590763	5.5140147	7.393521	0.0061880653	0.14130412	0.041833885	0.039174072	6.061319	7.7090316	Sitting_Type
12:39:08.476	-0.20590763	5.5140147	7.393521	0.0061880653	0.14130412	0.041833885	0.039174072	6.061319	7.7090316	Sitting_Type
12:39:08.512	-0.20590763	5.5140147	7.393521	0.0061880653	0.14130412	0.041833885	0.039174072	6.061319	7.7090316	Sitting_Type
12:39:08.536	-0.20590763	5.5140147	7.393521	0.0061880653	0.14130412	0.041833885	0.039174072	6.061319	7.7090316	Sitting_Type
12:39:08.562	-0.20590763	5.5140147	7.393521	0.0061880653	0.14130412	0.041833885	0.039174072	6.061319	7.7090316	Sitting_Type
12:39:08.586	-0.20590763	5.5140147	7.393521	0.0061880653	0.14130412	0.041833885	0.039174072	6.061319	7.7090316	Sitting_Type
12:39:08.610	-0.20590763	5.5140147	7.393521	0.0061880653	0.14130412	0.041833885	0.039174072	6.061319	7.7090316	Sitting_Type
12:39:08.633	0.24182175	5.9282246	6.4429936	0.4606718	0.43818462	0.19332846	-0.19839813	6.1015687	7.6747503	Sitting_Type
12:39:08.656	0.24182175	5.9282246	6.4429936	0.4606718	0.43818462	0.19332846	-0.19839813	6.1015687	7.6747503	Sitting_Type
12:39:08.680	0.24182175	5.9282246	6.4429936	0.4606718	0.43818462	0.19332846	-0.19839813	6.1015687	7.6747503	Sitting_Type
12:39:08.705	0.24182175	5.9282246	6.4429936	0.4606718	0.43818462	0.19332846	-0.19839813	6.1015687	7.6747503	Sitting_Type
12:39:08.728	0.24182175	5.9282246	6.4429936	0.4606718	0.43818462	0.19332846	-0.19839813	6.1015687	7.6747503	Sitting_Type
12:39:08.752	0.24182175	5.9282246	6.4429936	0.4606718	0.43818462	0.19332846	-0.19839813	6.1015687	7.6747503	Sitting_Type
12:39:08.775	0.24182175	5.9282246	6.4429936	0.4606718	0.43818462	0.19332846	-0.19839813	6.1015687	7.6747503	Sitting_Type
12:39:08.800	0.24182175	5.9282246	6.4429936	0.4606718	0.43818462	0.19332846	-0.19839813	6.1015687	7.6747503	Sitting_Type
12:39:08.823	-0.70631105	6.1054006	7.4174633	0.3519378	0.5004929	0.04122302	-0.7450012	6.314737	7.4658823	Sitting_Type
12:39:08.848	-0.70631105	6.1054006	7.4174633	0.3519378	0.5004929	0.04122302	-0.7450012	6.314737	7.4658823	Sitting_Type
12:39:08.869	-0.70631105	6.1054006	7.4174633	0.3519378	0.5004929	0.04122302	-0.7450012	6.314737	7.4658823	Sitting_Type
12:39:08.891	-0.70631105	6.1054006	7.4174633	0.3519378	0.5004929	0.04122302	-0.7450012	6.314737	7.4658823	Sitting_Type
12:39:08.912	-0.70631105	6.1054006	7.4174633	0.3519378	0.5004929	0.04122302	-0.7450012	6.314737	7.4658823	Sitting_Type
12:39:08.933	-0.70631105	6.1054006	7.4174633	0.3519378	0.5004929	0.04122302	-0.7450012	6.314737	7.4658823	Sitting_Type
12:39:08.969	-0.70631105	6.1054006	7.4174633	0.3519378	0.5004929	0.04122302	-0.7450012	6.314737	7.4658823	Sitting_Type
12:39:08.990	-1.1564348	5.930619	7.4366174	-0.5710796	-0.7933197	-0.14753434	-0.7125515	6.3729277	7.419459	Sitting_Type
12:39:09.011	-1.1564348	5.930619	7.4366174	-0.5710796	-0.7933197	-0.14753434	-0.7125515	6.3729277	7.419459	Sitting_Type
12:39:09.032	-1.1564348	5.930619	7.4366174	-0.5710796	-0.7933197	-0.14753434	-0.7125515	6.3729277	7.419459	Sitting_Type
12:39:09.052	-1.1564348	5.930619	7.4366174	-0.5710796	-0.7933197	-0.14753434	-0.7125515	6.3729277	7.419459	Sitting_Type
12:39:09.073	-1.1564348	5.930619	7.4366174	-0.5710796	-0.7933197	-0.14753434	-0.7125515	6.3729277	7.419459	Sitting_Type
12:39:09.101	-1.1564348	5.930619	7.4366174	-0.5710796	-0.7933197	-0.14753434	-0.7125515	6.3729277	7.419459	Sitting_Type
12:39:09.124	-1.1564348	5.930619	7.4366174	-0.5710796	-0.7933197	-0.14753434	-0.7125515	6.3729277	7.419459	Sitting_Type
12:39:09.157	-1.1564348	5.930619	7.4366174	-0.5710796	-0.7933197	-0.14753434	-0.7125515	6.3729277	7.419459	Sitting_Type
12:39:09.191	0.37350687	5.681614	7.6616793	0.033066135	-0.28446895	-0.15303214	-0.06897183	5.964957	7.7836256	Sitting_Type
12:39:09.224	0.37350687	5.681614	7.6616793	0.033066135	-0.28446895	-0.15303214	-0.06897183	5.964957	7.7836256	Sitting_Type
12:39:09.258	0.37350687	5.681614	7.6616793	0.033066135	-0.28446895	-0.15303214	-0.06897183	5.964957	7.7836256	Sitting_Type
12:39:09.291	0.37350687	5.681614	7.6616793	0.033066135	-0.28446895	-0.15303214	-0.06897183	5.964957	7.7836256	Sitting_Type
12:39:09.325	0.37350687	5.681614	7.6616793	0.033066135	-0.28446895	-0.15303214	-0.06897183	5.964957	7.7836256	Sitting_Type
12:39:09.358	0.15323359	5.863579	7.599428	0.13508062	0.03562444	0.017399276	0.06583499	5.997509	7.7585998	Sitting_Type
12:39:09.379	0.15323359	5.863579	7.599428	0.13508062	0.03562444	0.017399276	0.06583499	5.997509	7.7585998	Sitting_Type
12:39:09.399	0.15323359	5.863579	7.599428	0.13508062	0.03562444	0.017399276	0.06583499	5.997509	7.7585998	Sitting_Type
12:39:09.420	0.15323359	5.863579	7.599428	0.13508062	0.03562444	0.017399276	0.06583499	5.997509	7.7585998	Sitting_Type
12:39:09.442	0.15323359	5.863579	7.599428	0.13508062	0.03562444	0.017399276	0.06583499	5.997509	7.7585998	Sitting_Type
12:39:09.464	0.15323359	5.863579	7.599428	0.13508062	0.03562444	0.017399276	0.06583499	5.997509	7.7585998	Sitting_Type
12:39:09.486	0.15323359	5.863579	7.599428	0.13508062	0.03562444	0.017399276	0.06583499	5.997509	7.7585998	Sitting_Type
12:39:09.520	0.15323359	5.863579	7.599428	0.13508062	0.03562444	0.017399276	0.06583499	5.997509	7.7585998	Sitting_Type
12:39:09.546	-0.03351985	6.016813	7.26423	0.19066937	0.014244156	0.050996866	0.10001345	6.2270694	7.575217	Sitting_Type
12:39:09.570	-0.03351985	6.016813	7.26423	0.19066937	0.014244156	0.050996866	0.10001345	6.2270694	7.575217	Sitting_Type
12:39:09.594	-0.03351985	6.016813	7.26423	0.19066937	0.014244156	0.050996866	0.10001345	6.2270694	7.575217	Sitting_Type
12:39:09.618	-0.03351985	6.016813	7.26423	0.19066937	0.014244156	0.050996866	0.10001345	6.2270694	7.575217	Sitting_Type
12:39:09.641	-0.03351985	6.016813	7.26423	0.19066937	0.014244156	0.050996866	0.10001345	6.2270694	7.575217	Sitting_Type
12:39:09.665	-0.03351985	6.016813	7.26423	0.19066937	0.014244156	0.050996866	0.10001345	6.2270694	7.575217	Sitting_Type
12:39:09.689	-0.03351985	6.016813	7.26423	0.19066937	0.014244156	0.050996866	0.10001345	6.2270694	7.575217	Sitting_Type
12:39:09.712	0.31843856	6.3759537	6.979311	0.21449313	-0.04012285	0.060770705	0.23214434	6.546397	7.2980237	Sitting_Type
12:39:09.736	0.31843856	6.3759537	6.979311	0.21449313	-0.04012285	0.060770705	0.23214434	6.546397	7.2980237	Sitting_Type
12:39:09.759	0.31843856	6.3759537	6.979311	0.21449313	-0.04012285	0.060770705	0.23214434	6.546397	7.2980237	Sitting_Type
12:39:09.783	0.31843856	6.3759537	6.979311	0.21449313	-0.04012285	0.060770705	0.23214434	6.546397	7.2980237	Sitting_Type
12:39:09.807	0.31843856	6.3759537	6.979311	0.21449313	-0.04012285	0.060770705	0.23214434	6.546397	7.2980237	Sitting_Type
12:39:09.830	0.31843856	6.3759537	6.979311	0.21449313	-0.04012285	0.060770705	0.23214434	6.546397	7.2980237	Sitting_Type
12:39:09.853	0.31843856	6.3759537	6.979311	0.21449313	-0.04012285	0.060770705	0.23214434	6.546397	7.2980237	Sitting_Type
12:39:09.876	0.31843856	6.3759537	6.979311	0.21449313	-0.04012285	0.060770705	0.23214434	6.546397	7.2980237	Sitting_Type
12:39:09.899	0.23942748	6.474119	6.924243	0.119198136	-0.0004166101	0.015566679	0.2612021	6.669657	7.18455	Sitting_Type
12:39:09.923	0.23942748	6.474119	6.924243	0.119198136	-0.0004166101	0.015566679	0.2612021	6.669657	7.18455	Sitting_Type
12:39:09.949	0.23942748	6.474119	6.924243	0.119198136	-0.0004166101	0.015566679	0.2612021	6.669657	7.18455	Sitting_Type
12:39:09.972	0.23942748	6.474119	6.924243	0.119198136	-0.0004166101	0.015566679	0.2612021	6.669657	7.18455	Sitting_Type
12:39:09.996	0.23942748	6.474119	6.924243	0.119198136	-0.0004166101	0.015566679	0.2612021	6.669657	7.18455	Sitting_Type
12:39:10.021	0.23942748	6.474119	6.924243	0.119198136	-0.0004166101	0.015566679	0.2612021	6.669657	7.18455	Sitting_Type
12:39:10.043	0.23942748	6.474119	6.924243	0.119198136	-0.0004166101	0.015566679	0.2612021	6.669657	7.18455	Sitting_Type
12:39:10.064	0.17717634	6.8787518	6.411868	0.18089552	0.21644056	0.0009059132	0.216319	6.9148445	6.9504323	Sitting_Type
12:39:10.085	0.17717634	6.8787518	6.411868	0.18089552	0.21644056	0.0009059132	0.216319	6.9148445	6.9504323	Sitting_Type
12:39:10.106	0.17717634	6.8787518	6.411868	0.18089552	0.21644056	0.0009059132	0.216319	6.9148445	6.9504323	Sitting_Type
12:39:10.128	0.17717634	6.8787518	6.411868	0.18089552	0.21644056	0.0009059132	0.216319	6.9148445	6.9504323	Sitting_Type
12:39:10.151	0.17717634	6.8787518	6.411868	0.18089552	0.21644056	0.0009059132	0.216319	6.9148445	6.9504323	Sitting_Type
12:39:10.214	0.17717634	6.8787518	6.411868	0.18089552	0.21644056	0.0009059132	0.216319	6.9148445	6.9504323	Sitting_Type
12:39:10.237	0.17717634	6.8787518	6.411868	0.18089552	0.21644056	0.0009059132	0.216319	6.9148445	6.9504323	Sitting_Type
12:39:10.258	-0.09577099	7.024802	6.490879	0.17112167	0.11809125	-0.024750426	0.0390183	7.113655	6.750161	Sitting_Type
12:39:10.280	-0.09577099	7.024802	6.490879	0.17112167	0.11809125	-0.024750426	0.0390183	7.113655	6.750161	Sitting_Type
12:39:10.302	-0.09577099	7.024802	6.490879	0.17112167	0.11809125	-0.024750426	0.0390183	7.113655	6.750161	Sitting_Type
12:39:10.325	-0.09577099	7.024802	6.490879	0.17112167	0.11809125	-0.024750426	0.0390183	7.113655	6.750161	Sitting_Type
12:39:10.347	-0.09577099	7.024802	6.490879	0.17112167	0.11809125	-0.024750426	0.0390183	7.113655	6.750161	Sitting_Type
12:39:10.369	-0.09577099	7.024802	6.490879	0.17112167	0.11809125	-0.024750426	0.0390183	7.113655	6.750161	Sitting_Type
12:39:10.391	-0.09577099	7.024802	6.490879	0.17112167	0.11809125	-0.024750426	0.0390183	7.113655	6.750161	Sitting_Type
12:39:10.413	-0.09577099	7.024802	6.490879	0.17112167	0.11809125	-0.024750426	0.0390183	7.113655	6.750161	Sitting_Type
12:39:10.435	0.07901107	7.1924014	6.0048413	-0.37682444	-0.18123272	0.022897063	-0.04662819	7.2595105	6.593002	Sitting_Type
12:39:10.456	0.07901107	7.1924014	6.0048413	-0.37682444	-0.18123272	0.022897063	-0.04662819	7.2595105	6.593002	Sitting_Type
12:39:10.483	0.07901107	7.1924014	6.0048413	-0.37682444	-0.18123272	0.022897063	-0.04662819	7.2595105	6.593002	Sitting_Type
12:39:10.504	0.07901107	7.1924014	6.0048413	-0.37682444	-0.18123272	0.022897063	-0.04662819	7.2595105	6.593002	Sitting_Type
12:39:10.527	0.07901107	7.1924014	6.0048413	-0.37682444	-0.18123272	0.022897063	-0.04662819	7.2595105	6.593002	Sitting_Type
12:39:10.549	0.07901107	7.1924014	6.0048413	-0.37682444	-0.18123272	0.022897063	-0.04662819	7.2595105	6.593002	Sitting_Type
12:39:10.570	0.07901107	7.1924014	6.0048413	-0.37682444	-0.18123272	0.022897063	-0.04662819	7.2595105	6.593002	Sitting_Type
12:39:10.593	0.07901107	7.1924014	6.0048413	-0.37682444	-0.18123272	0.022897063	-0.04662819	7.2595105	6.593002	Sitting_Type
12:39:10.617	0.24421602	6.7015753	6.447782	0.1815064	0.042343955	-0.052239366	0.21238253	6.9014945	6.9638047	Sitting_Type
12:39:10.641	0.24421602	6.7015753	6.447782	0.1815064	0.042343955	-0.052239366	0.21238253	6.9014945	6.9638047	Sitting_Type
12:39:10.664	0.24421602	6.7015753	6.447782	0.1815064	0.042343955	-0.052239366	0.21238253	6.9014945	6.9638047	Sitting_Type
12:39:10.693	0.24421602	6.7015753	6.447782	0.1815064	0.042343955	-0.052239366	0.21238253	6.9014945	6.9638047	Sitting_Type
12:39:10.714	0.24421602	6.7015753	6.447782	0.1815064	0.042343955	-0.052239366	0.21238253	6.9014945	6.9638047	Sitting_Type
12:39:10.735	0.24421602	6.7015753	6.447782	0.1815064	0.042343955	-0.052239366	0.21238253	6.9014945	6.9638047	Sitting_Type
12:39:10.757	0.24421602	6.7015753	6.447782	0.1815064	0.042343955	-0.052239366	0.21238253	6.9014945	6.9638047	Sitting_Type
12:39:10.778	0.24421602	6.7015753	6.447782	0.1815064	0.042343955	-0.052239366	0.21238253	6.9014945	6.9638047	Sitting_Type
12:39:10.799	-0.05506832	6.9505796	6.4956675	-0.17401718	-0.048674963	-0.040632922	0.26369244	7.069548	6.791334	Sitting_Type
12:39:10.821	-0.05506832	6.9505796	6.4956675	-0.17401718	-0.048674963	-0.040632922	0.26369244	7.069548	6.791334	Sitting_Type
12:39:10.858	-0.05506832	6.9505796	6.4956675	-0.17401718	-0.048674963	-0.040632922	0.26369244	7.069548	6.791334	Sitting_Type
12:39:10.882	-0.05506832	6.9505796	6.4956675	-0.17401718	-0.048674963	-0.040632922	0.26369244	7.069548	6.791334	Sitting_Type
12:39:10.904	-0.05506832	6.9505796	6.4956675	-0.17401718	-0.048674963	-0.040632922	0.26369244	7.069548	6.791334	Sitting_Type
12:39:10.926	-0.05506832	6.9505796	6.4956675	-0.17401718	-0.048674963	-0.040632922	0.26369244	7.069548	6.791334	Sitting_Type
12:39:10.947	-0.05506832	6.9505796	6.4956675	-0.17401718	-0.048674963	-0.040632922	0.26369244	7.069548	6.791334	Sitting_Type
12:39:10.969	0.7039168	6.857203	6.9577627	0.050781228	-0.08105082	-0.057737153	0.46201575	7.043282	6.808008	Sitting_Type
12:39:10.990	0.7039168	6.857203	6.9577627	0.050781228	-0.08105082	-0.057737153	0.46201575	7.043282	6.808008	Sitting_Type
12:39:11.011	0.7039168	6.857203	6.9577627	0.050781228	-0.08105082	-0.057737153	0.46201575	7.043282	6.808008	Sitting_Type
12:39:11.033	0.7039168	6.857203	6.9577627	0.050781228	-0.08105082	-0.057737153	0.46201575	7.043282	6.808008	Sitting_Type
12:39:11.055	0.7039168	6.857203	6.9577627	0.050781228	-0.08105082	-0.057737153	0.46201575	7.043282	6.808008	Sitting_Type
12:39:11.078	0.7039168	6.857203	6.9577627	0.050781228	-0.08105082	-0.057737153	0.46201575	7.043282	6.808008	Sitting_Type
12:39:11.112	0.7039168	6.857203	6.9577627	0.050781228	-0.08105082	-0.057737153	0.46201575	7.043282	6.808008	Sitting_Type
12:39:11.133	0.7039168	6.857203	6.9577627	0.050781228	-0.08105082	-0.057737153	0.46201575	7.043282	6.808008	Sitting_Type
12:39:11.156	0.888276	6.857203	7.4174633	-0.035350773	0.067389436	-0.021085236	0.4569266	7.055499	6.7956896	Sitting_Type
12:39:11.178	0.888276	6.857203	7.4174633	-0.035350773	0.067389436	-0.021085236	0.4569266	7.055499	6.7956896	Sitting_Type
12:39:11.200	0.888276	6.857203	7.4174633	-0.035350773	0.067389436	-0.021085236	0.4569266	7.055499	6.7956896	Sitting_Type
12:39:11.222	0.888276	6.857203	7.4174633	-0.035350773	0.067389436	-0.021085236	0.4569266	7.055499	6.7956896	Sitting_Type
12:39:11.243	0.888276	6.857203	7.4174633	-0.035350773	0.067389436	-0.021085236	0.4569266	7.055499	6.7956896	Sitting_Type
12:39:11.265	0.888276	6.857203	7.4174633	-0.035350773	0.067389436	-0.021085236	0.4569266	7.055499	6.7956896	Sitting_Type
12:39:11.287	0.888276	6.857203	7.4174633	-0.035350773	0.067389436	-0.021085236	0.4569266	7.055499	6.7956896	Sitting_Type
12:39:11.317	0.888276	6.857203	7.4174633	-0.035350773	0.067389436	-0.021085236	0.4569266	7.055499	6.7956896	Sitting_Type
12:39:11.339	0.30886146	7.046351	5.525986	0.026346618	0.07594154	0.017399276	0.338928	7.142791	6.7108817	Sitting_Type
12:39:11.360	0.30886146	7.046351	5.525986	0.026346618	0.07594154	0.017399276	0.338928	7.142791	6.7108817	Sitting_Type
12:39:11.383	0.30886146	7.046351	5.525986	0.026346618	0.07594154	0.017399276	0.338928	7.142791	6.7108817	Sitting_Type
12:39:11.406	0.30886146	7.046351	5.525986	0.026346618	0.07594154	0.017399276	0.338928	7.142791	6.7108817	Sitting_Type
12:39:11.427	0.30886146	7.046351	5.525986	0.026346618	0.07594154	0.017399276	0.338928	7.142791	6.7108817	Sitting_Type
12:39:11.450	0.30886146	7.046351	5.525986	0.026346618	0.07594154	0.017399276	0.338928	7.142791	6.7108817	Sitting_Type
12:39:11.471	0.30886146	7.046351	5.525986	0.026346618	0.07594154	0.017399276	0.338928	7.142791	6.7108817	Sitting_Type
12:39:11.492	0.30886146	7.046351	5.525986	0.026346618	0.07594154	0.017399276	0.338928	7.142791	6.7108817	Sitting_Type
12:39:11.513	-0.12689656	7.1229677	5.6983743	-0.039015964	-0.051118426	0.038168695	0.11970483	7.269902	6.580614	Sitting_Type
12:39:11.534	-0.12689656	7.1229677	5.6983743	-0.039015964	-0.051118426	0.038168695	0.11970483	7.269902	6.580614	Sitting_Type
12:39:11.591	-0.12689656	7.1229677	5.6983743	-0.039015964	-0.051118426	0.038168695	0.11970483	7.269902	6.580614	Sitting_Type
12:39:11.612	-0.12689656	7.1229677	5.6983743	-0.039015964	-0.051118426	0.038168695	0.11970483	7.269902	6.580614	Sitting_Type
12:39:11.634	-0.12689656	7.1229677	5.6983743	-0.039015964	-0.051118426	0.038168695	0.11970483	7.269902	6.580614	Sitting_Type
12:39:11.655	-0.12689656	7.1229677	5.6983743	-0.039015964	-0.051118426	0.038168695	0.11970483	7.269902	6.580614	Sitting_Type
12:39:11.677	-0.12689656	7.1229677	5.6983743	-0.039015964	-0.051118426	0.038168695	0.11970483	7.269902	6.580614	Sitting_Type
12:39:11.698	0.21069619	7.18043	6.979311	-0.14286305	0.11625865	0.014344948	0.34093964	7.05989	6.797942	Sitting_Type
12:39:11.719	0.21069619	7.18043	6.979311	-0.14286305	0.11625865	0.014344948	0.34093964	7.05989	6.797942	Sitting_Type
12:39:11.741	0.21069619	7.18043	6.979311	-0.14286305	0.11625865	0.014344948	0.34093964	7.05989	6.797942	Sitting_Type
12:39:11.770	0.21069619	7.18043	6.979311	-0.14286305	0.11625865	0.014344948	0.34093964	7.05989	6.797942	Sitting_Type
12:39:11.791	0.21069619	7.18043	6.979311	-0.14286305	0.11625865	0.014344948	0.34093964	7.05989	6.797942	Sitting_Type
12:39:11.813	0.21069619	7.18043	6.979311	-0.14286305	0.11625865	0.014344948	0.34093964	7.05989	6.797942	Sitting_Type
12:39:11.833	0.21069619	7.18043	6.979311	-0.14286305	0.11625865	0.014344948	0.34093964	7.05989	6.797942	Sitting_Type
12:39:11.856	0.21069619	7.18043	6.979311	-0.14286305	0.11625865	0.014344948	0.34093964	7.05989	6.797942	Sitting_Type
12:39:11.877	-0.29928434	6.8260775	6.421445	-0.06283971	-0.013855645	-0.07545224	0.349967	6.901733	6.9580054	Sitting_Type
12:39:11.898	-0.29928434	6.8260775	6.421445	-0.06283971	-0.013855645	-0.07545224	0.349967	6.901733	6.9580054	Sitting_Type
12:39:11.922	-0.29928434	6.8260775	6.421445	-0.06283971	-0.013855645	-0.07545224	0.349967	6.901733	6.9580054	Sitting_Type
12:39:11.943	-0.29928434	6.8260775	6.421445	-0.06283971	-0.013855645	-0.07545224	0.349967	6.901733	6.9580054	Sitting_Type
12:39:11.966	-0.29928434	6.8260775	6.421445	-0.06283971	-0.013855645	-0.07545224	0.349967	6.901733	6.9580054	Sitting_Type
12:39:11.990	-0.29928434	6.8260775	6.421445	-0.06283971	-0.013855645	-0.07545224	0.349967	6.901733	6.9580054	Sitting_Type
12:39:12.011	-0.29928434	6.8260775	6.421445	-0.06283971	-0.013855645	-0.07545224	0.349967	6.901733	6.9580054	Sitting_Type
12:39:12.034	-0.29928434	6.8260775	6.421445	-0.06283971	-0.013855645	-0.07545224	0.349967	6.901733	6.9580054	Sitting_Type
12:39:12.055	1.2234744	6.9649453	6.428628	-0.10743287	-0.049896695	0.019842735	0.39901364	6.9057345	6.9513965	Sitting_Type
12:39:12.076	1.2234744	6.9649453	6.428628	-0.10743287	-0.049896695	0.019842735	0.39901364	6.9057345	6.9513965	Sitting_Type
12:39:12.097	1.2234744	6.9649453	6.428628	-0.10743287	-0.049896695	0.019842735	0.39901364	6.9057345	6.9513965	Sitting_Type
12:39:12.154	1.2234744	6.9649453	6.428628	-0.10743287	-0.049896695	0.019842735	0.39901364	6.9057345	6.9513965	Sitting_Type
12:39:12.176	1.2234744	6.9649453	6.428628	-0.10743287	-0.049896695	0.019842735	0.39901364	6.9057345	6.9513965	Sitting_Type
12:39:12.198	1.2234744	6.9649453	6.428628	-0.10743287	-0.049896695	0.019842735	0.39901364	6.9057345	6.9513965	Sitting_Type
12:39:12.219	1.2234744	6.9649453	6.428628	-0.10743287	-0.049896695	0.019842735	0.39901364	6.9057345	6.9513965	Sitting_Type
12:39:12.241	0.09577099	6.143709	6.5387645	0.32261628	-0.12442226	0.076653205	0.4886001	6.794869	7.054174	Sitting_Type
12:39:12.263	0.09577099	6.143709	6.5387645	0.32261628	-0.12442226	0.076653205	0.4886001	6.794869	7.054174	Sitting_Type
12:39:12.286	0.09577099	6.143709	6.5387645	0.32261628	-0.12442226	0.076653205	0.4886001	6.794869	7.054174	Sitting_Type
12:39:12.308	0.09577099	6.143709	6.5387645	0.32261628	-0.12442226	0.076653205	0.4886001	6.794869	7.054174	Sitting_Type
12:39:12.329	0.09577099	6.143709	6.5387645	0.32261628	-0.12442226	0.076653205	0.4886001	6.794869	7.054174	Sitting_Type
12:39:12.350	0.09577099	6.143709	6.5387645	0.32261628	-0.12442226	0.076653205	0.4886001	6.794869	7.054174	Sitting_Type
12:39:12.382	0.09577099	6.143709	6.5387645	0.32261628	-0.12442226	0.076653205	0.4886001	6.794869	7.054174	Sitting_Type
12:39:12.404	0.7398309	6.4501762	6.100612	0.32261628	-0.12442226	0.076653205	0.4886001	6.794869	7.054174	Sitting_Type
12:39:12.425	0.7398309	6.4501762	6.100612	-0.16729766	-0.16535021	-0.074230514	0.56654173	6.861793	6.9832034	Sitting_Type
12:39:12.446	0.7398309	6.4501762	6.100612	-0.16729766	-0.16535021	-0.074230514	0.56654173	6.861793	6.9832034	Sitting_Type
12:39:12.467	0.7398309	6.4501762	6.100612	-0.16729766	-0.16535021	-0.074230514	0.56654173	6.861793	6.9832034	Sitting_Type
12:39:12.488	0.7398309	6.4501762	6.100612	-0.16729766	-0.16535021	-0.074230514	0.56654173	6.861793	6.9832034	Sitting_Type
12:39:12.510	0.7398309	6.4501762	6.100612	-0.16729766	-0.16535021	-0.074230514	0.56654173	6.861793	6.9832034	Sitting_Type
12:39:12.532	0.7398309	6.4501762	6.100612	-0.16729766	-0.16535021	-0.074230514	0.56654173	6.861793	6.9832034	Sitting_Type
12:39:12.553	0.7398309	6.4501762	6.100612	-0.16729766	-0.16535021	-0.074230514	0.56654173	6.861793	6.9832034	Sitting_Type
12:39:12.592	0.6847626	6.526793	7.6353426	-0.066504896	0.23354478	0.12430069	0.3960963	6.713387	7.137495	Sitting_Type
12:39:12.613	0.6847626	6.526793	7.6353426	-0.066504896	0.23354478	0.12430069	0.3960963	6.713387	7.137495	Sitting_Type
12:39:12.636	0.6847626	6.526793	7.6353426	-0.066504896	0.23354478	0.12430069	0.3960963	6.713387	7.137495	Sitting_Type
12:39:12.657	0.6847626	6.526793	7.6353426	-0.066504896	0.23354478	0.12430069	0.3960963	6.713387	7.137495	Sitting_Type
12:39:12.678	0.6847626	6.526793	7.6353426	-0.066504896	0.23354478	0.12430069	0.3960963	6.713387	7.137495	Sitting_Type
12:39:12.699	0.6847626	6.526793	7.6353426	-0.066504896	0.23354478	0.12430069	0.3960963	6.713387	7.137495	Sitting_Type
12:39:12.732	0.6847626	6.526793	7.6353426	-0.066504896	0.23354478	0.12430069	0.3960963	6.713387	7.137495	Sitting_Type
12:39:12.754	0.6847626	6.526793	7.6353426	-0.066504896	0.23354478	0.12430069	0.3960963	6.713387	7.137495	Sitting_Type
12:39:12.775	0.66800267	6.4597535	8.339259	0.094763525	-0.42496794	-0.07178705	0.42535222	6.6368723	7.207035	Sitting_Type
12:39:12.796	0.66800267	6.4597535	8.339259	0.094763525	-0.42496794	-0.07178705	0.42535222	6.6368723	7.207035	Sitting_Type
12:39:12.817	0.66800267	6.4597535	8.339259	0.094763525	-0.42496794	-0.07178705	0.42535222	6.6368723	7.207035	Sitting_Type
12:39:12.838	0.66800267	6.4597535	8.339259	0.094763525	-0.42496794	-0.07178705	0.42535222	6.6368723	7.207035	Sitting_Type
12:39:12.860	0.66800267	6.4597535	8.339259	0.094763525	-0.42496794	-0.07178705	0.42535222	6.6368723	7.207035	Sitting_Type
12:39:12.883	0.66800267	6.4597535	8.339259	0.094763525	-0.42496794	-0.07178705	0.42535222	6.6368723	7.207035	Sitting_Type
12:39:12.922	0.66800267	6.4597535	8.339259	0.094763525	-0.42496794	-0.07178705	0.42535222	6.6368723	7.207035	Sitting_Type
12:39:12.943	0.66800267	6.4597535	8.339259	0.094763525	-0.42496794	-0.07178705	0.42535222	6.6368723	7.207035	Sitting_Type
12:39:12.965	0.5219519	6.639324	7.005648	0.0025228735	0.07655241	-0.07056532	0.55491793	6.7887115	7.055193	Sitting_Type
12:39:12.985	0.5219519	6.639324	7.005648	0.0025228735	0.07655241	-0.07056532	0.55491793	6.7887115	7.055193	Sitting_Type
12:39:13.007	0.5219519	6.639324	7.005648	0.0025228735	0.07655241	-0.07056532	0.55491793	6.7887115	7.055193	Sitting_Type
12:39:13.028	0.5219519	6.639324	7.005648	0.0025228735	0.07655241	-0.07056532	0.55491793	6.7887115	7.055193	Sitting_Type
12:39:13.049	0.5219519	6.639324	7.005648	0.0025228735	0.07655241	-0.07056532	0.55491793	6.7887115	7.055193	Sitting_Type
12:39:13.070	0.5219519	6.639324	7.005648	0.0025228735	0.07655241	-0.07056532	0.55491793	6.7887115	7.055193	Sitting_Type
12:39:13.092	0.5219519	6.639324	7.005648	0.0025228735	0.07655241	-0.07056532	0.55491793	6.7887115	7.055193	Sitting_Type
12:39:13.115	0.5219519	6.639324	7.005648	0.0025228735	0.07655241	-0.07056532	0.55491793	6.7887115	7.055193	Sitting_Type
12:39:13.136	0.818842	6.5387645	7.108602	-0.20456044	0.14130412	0.17316991	0.44759822	6.8005185	7.051446	Sitting_Type
12:39:13.157	0.818842	6.5387645	7.108602	-0.20456044	0.14130412	0.17316991	0.44759822	6.8005185	7.051446	Sitting_Type
12:39:13.178	0.818842	6.5387645	7.108602	-0.20456044	0.14130412	0.17316991	0.44759822	6.8005185	7.051446	Sitting_Type
12:39:13.199	0.818842	6.5387645	7.108602	-0.20456044	0.14130412	0.17316991	0.44759822	6.8005185	7.051446	Sitting_Type
12:39:13.221	0.818842	6.5387645	7.108602	-0.20456044	0.14130412	0.17316991	0.44759822	6.8005185	7.051446	Sitting_Type
12:39:13.242	0.818842	6.5387645	7.108602	-0.20456044	0.14130412	0.17316991	0.44759822	6.8005185	7.051446	Sitting_Type
12:39:13.263	0.818842	6.5387645	7.108602	-0.20456044	0.14130412	0.17316991	0.44759822	6.8005185	7.051446	Sitting_Type
12:39:13.313	0.66800267	6.4501762	7.49408	-0.006640105	-0.17390235	0.042444747	0.54900867	6.652134	7.1845684	Sitting_Type
12:39:13.337	0.66800267	6.4501762	7.49408	-0.006640105	-0.17390235	0.042444747	0.54900867	6.652134	7.1845684	Sitting_Type
12:39:13.359	0.66800267	6.4501762	7.49408	-0.006640105	-0.17390235	0.042444747	0.54900867	6.652134	7.1845684	Sitting_Type
12:39:13.381	0.66800267	6.4501762	7.49408	-0.006640105	-0.17390235	0.042444747	0.54900867	6.652134	7.1845684	Sitting_Type
12:39:13.404	0.66800267	6.4501762	7.49408	-0.006640105	-0.17390235	0.042444747	0.54900867	6.652134	7.1845684	Sitting_Type
12:39:13.429	0.66800267	6.4501762	7.49408	-0.006640105	-0.17390235	0.042444747	0.54900867	6.652134	7.1845684	Sitting_Type
12:39:13.452	0.66800267	6.4501762	7.49408	-0.006640105	-0.17390235	0.042444747	0.54900867	6.652134	7.1845684	Sitting_Type
12:39:13.475	0.66800267	6.4501762	7.49408	-0.006640105	-0.17390235	0.042444747	0.54900867	6.652134	7.1845684	Sitting_Type
12:39:13.498	0.54828894	6.5148215	7.49408	-0.085441716	-0.06883352	-0.014365718	0.5913593	6.780792	7.059845	Sitting_Type
12:39:13.519	0.54828894	6.5148215	7.49408	-0.085441716	-0.06883352	-0.014365718	0.5913593	6.780792	7.059845	Sitting_Type
12:39:13.541	0.54828894	6.5148215	7.49408	-0.085441716	-0.06883352	-0.014365718	0.5913593	6.780792	7.059845	Sitting_Type
12:39:13.564	0.54828894	6.5148215	7.49408	-0.085441716	-0.06883352	-0.014365718	0.5913593	6.780792	7.059845	Sitting_Type
12:39:13.585	0.54828894	6.5148215	7.49408	-0.085441716	-0.06883352	-0.014365718	0.5913593	6.780792	7.059845	Sitting_Type
12:39:13.606	0.54828894	6.5148215	7.49408	-0.085441716	-0.06883352	-0.014365718	0.5913593	6.780792	7.059845	Sitting_Type
12:39:13.627	0.54828894	6.5148215	7.49408	-0.085441716	-0.06883352	-0.014365718	0.5913593	6.780792	7.059845	Sitting_Type
12:39:13.649	0.54828894	6.5148215	7.49408	-0.085441716	-0.06883352	-0.014365718	0.5913593	6.780792	7.059845	Sitting_Type
12:39:13.673	0.16520496	6.996071	6.395108	0.24870157	-0.1024311	0.13835059	0.5294933	6.8884697	6.9598045	Sitting_Type
12:39:13.706	0.16520496	6.996071	6.395108	0.24870157	-0.1024311	0.13835059	0.5294933	6.8884697	6.9598045	Sitting_Type
12:39:13.727	0.16520496	6.996071	6.395108	0.24870157	-0.1024311	0.13835059	0.5294933	6.8884697	6.9598045	Sitting_Type
12:39:13.750	0.16520496	6.996071	6.395108	0.24870157	-0.1024311	0.13835059	0.5294933	6.8884697	6.9598045	Sitting_Type
12:39:13.771	0.16520496	6.996071	6.395108	0.24870157	-0.1024311	0.13835059	0.5294933	6.8884697	6.9598045	Sitting_Type
12:39:13.797	0.16520496	6.996071	6.395108	0.24870157	-0.1024311	0.13835059	0.5294933	6.8884697	6.9598045	Sitting_Type
12:39:13.817	0.16520496	6.996071	6.395108	0.24870157	-0.1024311	0.13835059	0.5294933	6.8884697	6.9598045	Sitting_Type
12:39:13.839	0.16520496	6.996071	6.395108	0.24870157	-0.1024311	0.13835059	0.5294933	6.8884697	6.9598045	Sitting_Type
12:39:13.863	0.409421	6.708758	7.970541	-0.24976447	-0.23376714	-0.009478796	0.52570903	6.8577986	6.990317	Sitting_Type
12:39:13.884	0.409421	6.708758	7.970541	-0.24976447	-0.23376714	-0.009478796	0.52570903	6.8577986	6.990317	Sitting_Type
12:39:13.906	0.409421	6.708758	7.970541	-0.24976447	-0.23376714	-0.009478796	0.52570903	6.8577986	6.990317	Sitting_Type
12:39:13.927	0.409421	6.708758	7.970541	-0.24976447	-0.23376714	-0.009478796	0.52570903	6.8577986	6.990317	Sitting_Type
12:39:13.948	0.409421	6.708758	7.970541	-0.24976447	-0.23376714	-0.009478796	0.52570903	6.8577986	6.990317	Sitting_Type
12:39:13.981	0.409421	6.708758	7.970541	-0.24976447	-0.23376714	-0.009478796	0.52570903	6.8577986	6.990317	Sitting_Type
12:39:14.002	0.409421	6.708758	7.970541	-0.24976447	-0.23376714	-0.009478796	0.52570903	6.8577986	6.990317	Sitting_Type
12:39:14.023	0.409421	6.708758	7.970541	-0.24976447	-0.23376714	-0.009478796	0.52570903	6.8577986	6.990317	Sitting_Type
12:39:14.045	0.63208854	6.969734	6.0503325	-0.10437855	0.10281962	0.046720807	0.51159286	7.0036325	6.845273	Sitting_Type
12:39:14.068	0.63208854	6.969734	6.0503325	-0.10437855	0.10281962	0.046720807	0.51159286	7.0036325	6.845273	Sitting_Type
12:39:14.091	0.63208854	6.969734	6.0503325	-0.10437855	0.10281962	0.046720807	0.51159286	7.0036325	6.845273	Sitting_Type
12:39:14.113	0.63208854	6.969734	6.0503325	-0.10437855	0.10281962	0.046720807	0.51159286	7.0036325	6.845273	Sitting_Type
12:39:14.138	0.63208854	6.969734	6.0503325	-0.10437855	0.10281962	0.046720807	0.51159286	7.0036325	6.845273	Sitting_Type
12:39:14.161	0.63208854	6.969734	6.0503325	-0.10437855	0.10281962	0.046720807	0.51159286	7.0036325	6.845273	Sitting_Type
12:39:14.183	0.63208854	6.969734	6.0503325	-0.10437855	0.10281962	0.046720807	0.51159286	7.0036325	6.845273	Sitting_Type
12:39:14.205	0.63208854	6.969734	6.0503325	-0.10437855	0.10281962	0.046720807	0.51159286	7.0036325	6.845273	Sitting_Type
12:39:14.226	0.22506183	6.873963	6.804529	0.053835552	0.073498085	0.027783982	0.42047203	6.9827495	6.872749	Sitting_Type
12:39:14.248	0.22506183	6.873963	6.804529	0.053835552	0.073498085	0.027783982	0.42047203	6.9827495	6.872749	Sitting_Type
12:39:14.270	0.22506183	6.873963	6.804529	0.053835552	0.073498085	0.027783982	0.42047203	6.9827495	6.872749	Sitting_Type
12:39:14.291	0.22506183	6.873963	6.804529	0.053835552	0.073498085	0.027783982	0.42047203	6.9827495	6.872749	Sitting_Type
12:39:14.312	0.22506183	6.873963	6.804529	0.053835552	0.073498085	0.027783982	0.42047203	6.9827495	6.872749	Sitting_Type
12:39:14.334	0.22506183	6.873963	6.804529	0.053835552	0.073498085	0.027783982	0.42047203	6.9827495	6.872749	Sitting_Type
12:39:14.357	0.22506183	6.873963	6.804529	0.053835552	0.073498085	0.027783982	0.42047203	6.9827495	6.872749	Sitting_Type
12:39:14.380	0.22506183	6.873963	6.804529	0.053835552	0.073498085	0.027783982	0.42047203	6.9827495	6.872749	Sitting_Type
12:39:14.404	0.36392978	6.7566433	6.5004563	0.0055771996	-0.029738141	0.018621005	0.38855216	6.998851	6.8582406	Sitting_Type
12:39:14.430	0.36392978	6.7566433	6.5004563	0.0055771996	-0.029738141	0.018621005	0.38855216	6.998851	6.8582406	Sitting_Type
12:39:14.453	0.36392978	6.7566433	6.5004563	0.0055771996	-0.029738141	0.018621005	0.38855216	6.998851	6.8582406	Sitting_Type
12:39:14.479	0.36392978	6.7566433	6.5004563	0.0055771996	-0.029738141	0.018621005	0.38855216	6.998851	6.8582406	Sitting_Type
12:39:14.502	0.36392978	6.7566433	6.5004563	0.0055771996	-0.029738141	0.018621005	0.38855216	6.998851	6.8582406	Sitting_Type
12:39:14.529	0.36392978	6.7566433	6.5004563	0.0055771996	-0.029738141	0.018621005	0.38855216	6.998851	6.8582406	Sitting_Type
12:39:14.552	0.36392978	6.7566433	6.5004563	0.0055771996	-0.029738141	0.018621005	0.38855216	6.998851	6.8582406	Sitting_Type
12:39:14.577	0.4166038	6.8356547	6.818895	0.04833777	-0.07127698	0.026562255	0.44075698	6.993856	6.860172	Sitting_Type
12:39:14.601	0.4166038	6.8356547	6.818895	0.04833777	-0.07127698	0.026562255	0.44075698	6.993856	6.860172	Sitting_Type
12:39:14.625	0.4166038	6.8356547	6.818895	0.04833777	-0.07127698	0.026562255	0.44075698	6.993856	6.860172	Sitting_Type
12:39:14.648	0.4166038	6.8356547	6.818895	0.04833777	-0.07127698	0.026562255	0.44075698	6.993856	6.860172	Sitting_Type
12:39:14.671	0.4166038	6.8356547	6.818895	0.04833777	-0.07127698	0.026562255	0.44075698	6.993856	6.860172	Sitting_Type
12:39:14.692	0.4166038	6.8356547	6.818895	0.04833777	-0.07127698	0.026562255	0.44075698	6.993856	6.860172	Sitting_Type
12:39:14.713	0.4166038	6.8356547	6.818895	0.04833777	-0.07127698	0.026562255	0.44075698	6.993856	6.860172	Sitting_Type
12:39:14.734	0.4166038	6.8356547	6.818895	0.04833777	-0.07127698	0.026562255	0.44075698	6.993856	6.860172	Sitting_Type
12:39:14.755	0.5219519	7.0319853	8.243488	-0.21677776	0.030126652	0.115748584	0.4662661	6.987335	6.865128	Sitting_Type
12:39:14.780	0.5219519	7.0319853	8.243488	-0.21677776	0.030126652	0.115748584	0.4662661	6.987335	6.865128	Sitting_Type
12:39:14.801	0.5219519	7.0319853	8.243488	-0.21677776	0.030126652	0.115748584	0.4662661	6.987335	6.865128	Sitting_Type
12:39:14.823	0.5219519	7.0319853	8.243488	-0.21677776	0.030126652	0.115748584	0.4662661	6.987335	6.865128	Sitting_Type
12:39:14.846	0.5219519	7.0319853	8.243488	-0.21677776	0.030126652	0.115748584	0.4662661	6.987335	6.865128	Sitting_Type
12:39:14.869	0.5219519	7.0319853	8.243488	-0.21677776	0.030126652	0.115748584	0.4662661	6.987335	6.865128	Sitting_Type
12:39:14.890	0.5219519	7.0319853	8.243488	-0.21677776	0.030126652	0.115748584	0.4662661	6.987335	6.865128	Sitting_Type
12:39:14.911	0.5219519	7.0319853	8.243488	-0.21677776	0.030126652	0.115748584	0.4662661	6.987335	6.865128	Sitting_Type
12:39:14.932	-0.17717634	6.6010156	6.1484976	0.05811161	0.21644056	-0.09072388	0.30027124	6.9442577	6.917909	Sitting_Type
12:39:14.955	-0.17717634	6.6010156	6.1484976	0.05811161	0.21644056	-0.09072388	0.30027124	6.9442577	6.917909	Sitting_Type
12:39:14.977	-0.17717634	6.6010156	6.1484976	0.05811161	0.21644056	-0.09072388	0.30027124	6.9442577	6.917909	Sitting_Type
12:39:15.014	-0.17717634	6.6010156	6.1484976	0.05811161	0.21644056	-0.09072388	0.30027124	6.9442577	6.917909	Sitting_Type
12:39:15.042	-0.17717634	6.6010156	6.1484976	0.05811161	0.21644056	-0.09072388	0.30027124	6.9442577	6.917909	Sitting_Type
12:39:15.065	-0.17717634	6.6010156	6.1484976	0.05811161	0.21644056	-0.09072388	0.30027124	6.9442577	6.917909	Sitting_Type
12:39:15.086	-0.17717634	6.6010156	6.1484976	0.05811161	0.21644056	-0.09072388	0.30027124	6.9442577	6.917909	Sitting_Type
12:39:15.107	0.409421	6.7638264	6.2921543	0.29695994	0.08815885	-0.043076385	0.35469723	6.794479	7.0625496	Sitting_Type
12:39:15.128	0.409421	6.7638264	6.2921543	0.29695994	0.08815885	-0.043076385	0.35469723	6.794479	7.0625496	Sitting_Type
12:39:15.149	0.409421	6.7638264	6.2921543	0.29695994	0.08815885	-0.043076385	0.35469723	6.794479	7.0625496	Sitting_Type
12:39:15.171	0.409421	6.7638264	6.2921543	0.29695994	0.08815885	-0.043076385	0.35469723	6.794479	7.0625496	Sitting_Type
12:39:15.192	0.409421	6.7638264	6.2921543	0.29695994	0.08815885	-0.043076385	0.35469723	6.794479	7.0625496	Sitting_Type
12:39:15.220	0.409421	6.7638264	6.2921543	0.29695994	0.08815885	-0.043076385	0.35469723	6.794479	7.0625496	Sitting_Type
12:39:15.241	0.409421	6.7638264	6.2921543	0.29695994	0.08815885	-0.043076385	0.35469723	6.794479	7.0625496	Sitting_Type
12:39:15.262	0.409421	6.7638264	6.2921543	0.29695994	0.08815885	-0.043076385	0.35469723	6.794479	7.0625496	Sitting_Type
12:39:15.284	0.409421	6.7638264	6.2921543	0.29695994	0.08815885	-0.043076385	0.35469723	6.794479	7.0625496	Sitting_Type
12:39:15.305	0.0670397	6.732701	6.55313	-0.13064575	0.15779749	-0.023528697	0.4016671	6.8778453	6.978843	Sitting_Type
12:39:15.326	0.0670397	6.732701	6.55313	-0.13064575	0.15779749	-0.023528697	0.4016671	6.8778453	6.978843	Sitting_Type
12:39:15.366	0.0670397	6.732701	6.55313	-0.13064575	0.15779749	-0.023528697	0.4016671	6.8778453	6.978843	Sitting_Type
12:39:15.388	0.0670397	6.732701	6.55313	-0.13064575	0.15779749	-0.023528697	0.4016671	6.8778453	6.978843	Sitting_Type
12:39:15.410	0.0670397	6.732701	6.55313	-0.13064575	0.15779749	-0.023528697	0.4016671	6.8778453	6.978843	Sitting_Type
12:39:15.432	0.0670397	6.732701	6.55313	-0.13064575	0.15779749	-0.023528697	0.4016671	6.8778453	6.978843	Sitting_Type
12:39:15.454	0.0670397	6.732701	6.55313	-0.13064575	0.15779749	-0.023528697	0.4016671	6.8778453	6.978843	Sitting_Type
12:39:15.476	0.083799616	6.7279124	6.5986214	0.16684562	0.0069137732	-0.021085236	0.38018152	6.830991	7.0259023	Sitting_Type
12:39:15.500	0.083799616	6.7279124	6.5986214	0.16684562	0.0069137732	-0.021085236	0.38018152	6.830991	7.0259023	Sitting_Type
12:39:15.524	0.083799616	6.7279124	6.5986214	0.16684562	0.0069137732	-0.021085236	0.38018152	6.830991	7.0259023	Sitting_Type
12:39:15.546	0.083799616	6.7279124	6.5986214	0.16684562	0.0069137732	-0.021085236	0.38018152	6.830991	7.0259023	Sitting_Type
12:39:15.569	0.083799616	6.7279124	6.5986214	0.16684562	0.0069137732	-0.021085236	0.38018152	6.830991	7.0259023	Sitting_Type
12:39:15.591	0.083799616	6.7279124	6.5986214	0.16684562	0.0069137732	-0.021085236	0.38018152	6.830991	7.0259023	Sitting_Type
12:39:15.612	0.083799616	6.7279124	6.5986214	0.16684562	0.0069137732	-0.021085236	0.38018152	6.830991	7.0259023	Sitting_Type
12:39:15.633	0.083799616	6.7279124	6.5986214	0.16684562	0.0069137732	-0.021085236	0.38018152	6.830991	7.0259023	Sitting_Type
12:39:15.655	0.29689008	6.8500204	5.6002088	-0.063450575	0.024628865	0.0076254313	0.372875	6.9922414	6.865845	Sitting_Type
12:39:15.677	0.29689008	6.8500204	5.6002088	-0.063450575	0.024628865	0.0076254313	0.372875	6.9922414	6.865845	Sitting_Type
12:39:15.698	0.29689008	6.8500204	5.6002088	-0.063450575	0.024628865	0.0076254313	0.372875	6.9922414	6.865845	Sitting_Type
12:39:15.730	0.29689008	6.8500204	5.6002088	-0.063450575	0.024628865	0.0076254313	0.372875	6.9922414	6.865845	Sitting_Type
12:39:15.753	0.29689008	6.8500204	5.6002088	-0.063450575	0.024628865	0.0076254313	0.372875	6.9922414	6.865845	Sitting_Type
12:39:15.774	0.29689008	6.8500204	5.6002088	-0.063450575	0.024628865	0.0076254313	0.372875	6.9922414	6.865845	Sitting_Type
12:39:15.795	0.29689008	6.8500204	5.6002088	-0.063450575	0.024628865	0.0076254313	0.372875	6.9922414	6.865845	Sitting_Type
12:39:15.816	0.29689008	6.8500204	5.6002088	-0.063450575	0.024628865	0.0076254313	0.372875	6.9922414	6.865845	Sitting_Type
12:39:15.838	0.07422252	7.1349387	7.0176196	0.04650517	0.14252587	-0.03085908	0.46632573	6.981663	6.870895	Sitting_Type
12:39:15.859	0.07422252	7.1349387	7.0176196	0.04650517	0.14252587	-0.03085908	0.46632573	6.981663	6.870895	Sitting_Type
12:39:15.881	0.07422252	7.1349387	7.0176196	0.04650517	0.14252587	-0.03085908	0.46632573	6.981663	6.870895	Sitting_Type
12:39:15.905	0.07422252	7.1349387	7.0176196	0.04650517	0.14252587	-0.03085908	0.46632573	6.981663	6.870895	Sitting_Type
12:39:15.941	0.07422252	7.1349387	7.0176196	0.04650517	0.14252587	-0.03085908	0.46632573	6.981663	6.870895	Sitting_Type
12:39:15.963	0.07422252	7.1349387	7.0176196	0.04650517	0.14252587	-0.03085908	0.46632573	6.981663	6.870895	Sitting_Type
12:39:15.985	0.07422252	7.1349387	7.0176196	0.04650517	0.14252587	-0.03085908	0.46632573	6.981663	6.870895	Sitting_Type
12:39:16.006	0.07422252	7.1349387	7.0176196	0.04650517	0.14252587	-0.03085908	0.36649522	7.0541797	6.802536	Sitting_Type
12:39:16.028	0.24421602	6.610593	6.5363703	0.29329473	0.07533068	-0.054682825	0.36649522	7.0541797	6.802536	Sitting_Type
12:39:16.049	0.24421602	6.610593	6.5363703	0.29329473	0.07533068	-0.054682825	0.36649522	7.0541797	6.802536	Sitting_Type
12:39:16.070	0.24421602	6.610593	6.5363703	0.29329473	0.07533068	-0.054682825	0.36649522	7.0541797	6.802536	Sitting_Type
12:39:16.092	0.24421602	6.610593	6.5363703	0.29329473	0.07533068	-0.054682825	0.36649522	7.0541797	6.802536	Sitting_Type
12:39:16.118	0.24421602	6.610593	6.5363703	0.29329473	0.07533068	-0.054682825	0.36649522	7.0541797	6.802536	Sitting_Type
12:39:16.140	0.24421602	6.610593	6.5363703	0.29329473	0.07533068	-0.054682825	0.36649522	7.0541797	6.802536	Sitting_Type
12:39:16.161	0.24421602	6.610593	6.5363703	0.29329473	0.07533068	-0.054682825	0.36649522	7.0541797	6.802536	Sitting_Type
12:39:16.183	0.24421602	6.610593	6.5363703	0.29329473	0.07533068	-0.054682825	0.36649522	7.0541797	6.802536	Sitting_Type
12:39:16.204	0.2083019	7.5491486	6.6153812	0.04528344	0.04295482	0.026562255	0.34287295	7.23349	6.612822	Sitting_Type
12:39:16.225	0.2083019	7.5491486	6.6153812	0.04528344	0.04295482	0.026562255	0.34287295	7.23349	6.612822	Sitting_Type
12:39:16.246	0.2083019	7.5491486	6.6153812	0.04528344	0.04295482	0.026562255	0.34287295	7.23349	6.612822	Sitting_Type
12:39:16.274	0.2083019	7.5491486	6.6153812	0.04528344	0.04295482	0.026562255	0.34287295	7.23349	6.612822	Sitting_Type
12:39:16.295	0.2083019	7.5491486	6.6153812	0.04528344	0.04295482	0.026562255	0.34287295	7.23349	6.612822	Sitting_Type
12:39:16.318	0.2083019	7.5491486	6.6153812	0.04528344	0.04295482	0.026562255	0.34287295	7.23349	6.612822	Sitting_Type
12:39:16.340	0.2083019	7.5491486	6.6153812	0.04528344	0.04295482	0.026562255	0.34287295	7.23349	6.612822	Sitting_Type
12:39:16.364	0.2083019	7.5491486	6.6153812	0.04528344	0.04295482	0.026562255	0.34287295	7.23349	6.612822	Sitting_Type
12:39:16.388	0.9313729	6.447782	6.325674	0.38064846	0.5432535	-0.15975165	0.19658232	7.3750157	6.4607096	Sitting_Type
12:39:16.412	0.9313729	6.447782	6.325674	0.38064846	0.5432535	-0.15975165	0.19658232	7.3750157	6.4607096	Sitting_Type
12:39:16.435	0.9313729	6.447782	6.325674	0.38064846	0.5432535	-0.15975165	0.19658232	7.3750157	6.4607096	Sitting_Type
12:39:16.460	0.9313729	6.447782	6.325674	0.38064846	0.5432535	-0.15975165	0.19658232	7.3750157	6.4607096	Sitting_Type
12:39:16.482	0.9313729	6.447782	6.325674	0.38064846	0.5432535	-0.15975165	0.19658232	7.3750157	6.4607096	Sitting_Type
12:39:16.503	0.9313729	6.447782	6.325674	0.38064846	0.5432535	-0.15975165	0.19658232	7.3750157	6.4607096	Sitting_Type
12:39:16.525	0.9313729	6.447782	6.325674	0.38064846	0.5432535	-0.15975165	0.19658232	7.3750157	6.4607096	Sitting_Type
12:39:16.547	0.019154198	8.219545	5.643306	-0.13858701	-0.26125607	0.010068892	-0.86625326	7.8365	5.8317337	Sitting_Type
12:39:16.570	0.019154198	8.219545	5.643306	-0.13858701	-0.26125607	0.010068892	-0.86625326	7.8365	5.8317337	Sitting_Type
12:39:16.594	0.019154198	8.219545	5.643306	-0.13858701	-0.26125607	0.010068892	-0.86625326	7.8365	5.8317337	Sitting_Type
12:39:16.618	0.019154198	8.219545	5.643306	-0.13858701	-0.26125607	0.010068892	-0.86625326	7.8365	5.8317337	Sitting_Type
12:39:16.641	0.019154198	8.219545	5.643306	-0.13858701	-0.26125607	0.010068892	-0.86625326	7.8365	5.8317337	Sitting_Type
12:39:16.664	0.019154198	8.219545	5.643306	-0.13858701	-0.26125607	0.010068892	-0.86625326	7.8365	5.8317337	Sitting_Type
12:39:16.688	0.019154198	8.219545	5.643306	-0.13858701	-0.26125607	0.010068892	-0.86625326	7.8365	5.8317337	Sitting_Type
12:39:16.712	0.019154198	8.219545	5.643306	-0.13858701	-0.26125607	0.010068892	-0.86625326	7.8365	5.8317337	Sitting_Type
12:39:16.734	-1.3719195	7.2762012	5.5283804	0.078881025	-0.1500786	-0.11638021	-0.97625124	7.640913	6.069071	Sitting_Type
12:39:16.758	-1.3719195	7.2762012	5.5283804	0.078881025	-0.1500786	-0.11638021	-0.97625124	7.640913	6.069071	Sitting_Type
12:39:16.782	-1.3719195	7.2762012	5.5283804	0.078881025	-0.1500786	-0.11638021	-0.97625124	7.640913	6.069071	Sitting_Type
12:39:16.804	-1.3719195	7.2762012	5.5283804	0.078881025	-0.1500786	-0.11638021	-0.97625124	7.640913	6.069071	Sitting_Type
12:39:16.828	-1.3719195	7.2762012	5.5283804	0.078881025	-0.1500786	-0.11638021	-0.97625124	7.640913	6.069071	Sitting_Type
12:39:16.851	-1.3719195	7.2762012	5.5283804	0.078881025	-0.1500786	-0.11638021	-0.97625124	7.640913	6.069071	Sitting_Type
12:39:16.874	-1.3719195	7.2762012	5.5283804	0.078881025	-0.1500786	-0.11638021	-0.97625124	7.640913	6.069071	Sitting_Type
12:39:16.899	-1.3719195	7.2762012	5.5283804	0.078881025	-0.1500786	-0.11638021	-0.97625124	7.640913	6.069071	Sitting_Type
12:39:16.923	-0.87630457	7.692805	5.873156	0.2816883	0.10526308	0.14934616	-1.0934541	7.559162	6.1509094	Sitting_Type
12:39:16.946	-0.87630457	7.692805	5.873156	0.2816883	0.10526308	0.14934616	-1.0934541	7.559162	6.1509094	Sitting_Type
12:39:16.969	-0.87630457	7.692805	5.873156	0.2816883	0.10526308	0.14934616	-1.0934541	7.559162	6.1509094	Sitting_Type
12:39:16.992	-0.87630457	7.692805	5.873156	0.2816883	0.10526308	0.14934616	-1.0934541	7.559162	6.1509094	Sitting_Type
12:39:17.016	-0.87630457	7.692805	5.873156	0.2816883	0.10526308	0.14934616	-1.0934541	7.559162	6.1509094	Sitting_Type
12:39:17.040	-0.87630457	7.692805	5.873156	0.2816883	0.10526308	0.14934616	-1.0934541	7.559162	6.1509094	Sitting_Type
12:39:17.064	-0.87630457	7.692805	5.873156	0.2816883	0.10526308	0.14934616	-1.0934541	7.559162	6.1509094	Sitting_Type
12:39:17.085	0.098165266	7.6090055	5.94259	0.2816883	0.10526308	0.14934616	-1.0934541	7.559162	6.1509094	Sitting_Type
12:39:17.106	0.098165266	7.6090055	5.94259	-0.45073915	-0.25331482	0.09925522	-1.0636691	7.725681	5.945818	Sitting_Type
12:39:17.127	0.098165266	7.6090055	5.94259	-0.45073915	-0.25331482	0.09925522	-1.0636691	7.725681	5.945818	Sitting_Type
12:39:17.148	0.098165266	7.6090055	5.94259	-0.45073915	-0.25331482	0.09925522	-1.0636691	7.725681	5.945818	Sitting_Type
12:39:17.216	0.098165266	7.6090055	5.94259	-0.45073915	-0.25331482	0.09925522	-1.0636691	7.725681	5.945818	Sitting_Type
12:39:17.238	0.098165266	7.6090055	5.94259	-0.45073915	-0.25331482	0.09925522	-1.0636691	7.725681	5.945818	Sitting_Type
12:39:17.265	-1.5131817	7.2977495	5.358387	-0.05978538	-0.11892447	0.047942534	-0.9765194	7.484161	6.2613063	Sitting_Type
12:39:17.286	-1.5131817	7.2977495	5.358387	-0.05978538	-0.11892447	0.047942534	-0.9765194	7.484161	6.2613063	Sitting_Type
12:39:17.308	-1.5131817	7.2977495	5.358387	-0.05978538	-0.11892447	0.047942534	-0.9765194	7.484161	6.2613063	Sitting_Type
12:39:17.330	-1.5131817	7.2977495	5.358387	-0.05978538	-0.11892447	0.047942534	-0.9765194	7.484161	6.2613063	Sitting_Type
12:39:17.355	-1.5131817	7.2977495	5.358387	-0.05978538	-0.11892447	0.047942534	-0.9765194	7.484161	6.2613063	Sitting_Type
12:39:17.377	-1.5131817	7.2977495	5.358387	-0.05978538	-0.11892447	0.047942534	-0.9765194	7.484161	6.2613063	Sitting_Type
12:39:17.400	-1.5131817	7.2977495	5.358387	-0.05978538	-0.11892447	0.047942534	-0.9765194	7.484161	6.2613063	Sitting_Type
12:39:17.422	-1.5131817	7.2977495	5.358387	-0.05978538	-0.11892447	0.047942534	-0.9765194	7.484161	6.2613063	Sitting_Type
12:39:17.444	-1.5131817	7.2977495	5.358387	-0.05978538	-0.11892447	0.047942534	-0.9765194	7.484161	6.2613063	Sitting_Type
12:39:17.467	-0.8643332	6.902694	6.5387645	-0.49227798	-0.16535021	0.041833885	-0.77494144	7.183916	6.6303163	Sitting_Type
12:39:17.490	-0.8643332	6.902694	6.5387645	-0.49227798	-0.16535021	0.041833885	-0.77494144	7.183916	6.6303163	Sitting_Type
12:39:17.518	-0.8643332	6.902694	6.5387645	-0.49227798	-0.16535021	0.041833885	-0.77494144	7.183916	6.6303163	Sitting_Type
12:39:17.541	-0.8643332	6.902694	6.5387645	-0.49227798	-0.16535021	0.041833885	-0.77494144	7.183916	6.6303163	Sitting_Type
12:39:17.565	-0.8643332	6.902694	6.5387645	-0.49227798	-0.16535021	0.041833885	-0.77494144	7.183916	6.6303163	Sitting_Type
12:39:17.588	-0.8643332	6.902694	6.5387645	-0.49227798	-0.16535021	0.041833885	-0.77494144	7.183916	6.6303163	Sitting_Type
12:39:17.611	-0.8643332	6.902694	6.5387645	-0.49227798	-0.16535021	0.041833885	-0.77494144	7.183916	6.6303163	Sitting_Type
12:39:17.634	-0.82123625	6.23948	7.49408	-0.13797614	-0.23437801	0.24464114	-0.46808836	6.932164	6.920713	Sitting_Type
12:39:17.658	-0.82123625	6.23948	7.49408	-0.13797614	-0.23437801	0.24464114	-0.46808836	6.932164	6.920713	Sitting_Type
12:39:17.697	-0.82123625	6.23948	7.49408	-0.13797614	-0.23437801	0.24464114	-0.46808836	6.932164	6.920713	Sitting_Type
12:39:17.719	-0.82123625	6.23948	7.49408	-0.13797614	-0.23437801	0.24464114	-0.46808836	6.932164	6.920713	Sitting_Type
12:39:17.742	-0.82123625	6.23948	7.49408	-0.13797614	-0.23437801	0.24464114	-0.46808836	6.932164	6.920713	Sitting_Type
12:39:17.765	-0.82123625	6.23948	7.49408	-0.13797614	-0.23437801	0.24464114	-0.46808836	6.932164	6.920713	Sitting_Type
12:39:17.789	-0.82123625	6.23948	7.49408	-0.13797614	-0.23437801	0.24464114	-0.46808836	6.932164	6.920713	Sitting_Type
12:39:17.813	1.1372806	6.237086	7.0726876	-0.21799949	-0.19711521	0.16522866	0.35292116	6.724535	7.129261	Sitting_Type
12:39:17.836	1.1372806	6.237086	7.0726876	-0.21799949	-0.19711521	0.16522866	0.35292116	6.724535	7.129261	Sitting_Type
12:39:17.859	1.1372806	6.237086	7.0726876	-0.21799949	-0.19711521	0.16522866	0.35292116	6.724535	7.129261	Sitting_Type
12:39:17.884	1.1372806	6.237086	7.0726876	-0.21799949	-0.19711521	0.16522866	0.35292116	6.724535	7.129261	Sitting_Type
12:39:17.908	1.1372806	6.237086	7.0726876	-0.21799949	-0.19711521	0.16522866	0.35292116	6.724535	7.129261	Sitting_Type
12:39:17.930	1.1372806	6.237086	7.0726876	-0.21799949	-0.19711521	0.16522866	0.35292116	6.724535	7.129261	Sitting_Type
12:39:17.954	1.1372806	6.237086	7.0726876	-0.21799949	-0.19711521	0.16522866	0.35292116	6.724535	7.129261	Sitting_Type
12:39:17.977	1.1372806	6.237086	7.0726876	-0.21799949	-0.19711521	0.16522866	0.35292116	6.724535	7.129261	Sitting_Type
12:39:18.000	-0.75659084	6.1484976	6.708758	0.10453737	0.07777414	-0.052239366	0.24409634	6.6394053	7.213115	Sitting_Type
12:39:18.023	-0.75659084	6.1484976	6.708758	0.10453737	0.07777414	-0.052239366	0.24409634	6.6394053	7.213115	Sitting_Type
12:39:18.046	-0.75659084	6.1484976	6.708758	0.10453737	0.07777414	-0.052239366	0.24409634	6.6394053	7.213115	Sitting_Type
12:39:18.067	-0.75659084	6.1484976	6.708758	0.10453737	0.07777414	-0.052239366	0.24409634	6.6394053	7.213115	Sitting_Type
12:39:18.091	-0.75659084	6.1484976	6.708758	0.10453737	0.07777414	-0.052239366	0.24409634	6.6394053	7.213115	Sitting_Type
12:39:18.114	-0.75659084	6.1484976	6.708758	0.10453737	0.07777414	-0.052239366	0.24409634	6.6394053	7.213115	Sitting_Type
12:39:18.138	-0.75659084	6.1484976	6.708758	0.10453737	0.07777414	-0.052239366	0.24409634	6.6394053	7.213115	Sitting_Type
12:39:18.161	-0.75659084	6.1484976	6.708758	0.10453737	0.07777414	-0.052239366	0.24409634	6.6394053	7.213115	Sitting_Type
12:39:18.202	0.20111908	6.6177754	7.18043	0.22609955	0.19017334	-0.05529369	0.2394038	6.7661495	7.094517	Sitting_Type
12:39:18.224	0.20111908	6.6177754	7.18043	0.22609955	0.19017334	-0.05529369	0.2394038	6.7661495	7.094517	Sitting_Type
12:39:18.248	0.20111908	6.6177754	7.18043	0.22609955	0.19017334	-0.05529369	0.2394038	6.7661495	7.094517	Sitting_Type
12:39:18.272	0.20111908	6.6177754	7.18043	0.22609955	0.19017334	-0.05529369	0.2394038	6.7661495	7.094517	Sitting_Type
12:39:18.295	0.20111908	6.6177754	7.18043	0.22609955	0.19017334	-0.05529369	0.2394038	6.7661495	7.094517	Sitting_Type
12:39:18.319	0.20111908	6.6177754	7.18043	0.22609955	0.19017334	-0.05529369	0.2394038	6.7661495	7.094517	Sitting_Type
12:39:18.342	0.20111908	6.6177754	7.18043	0.22609955	0.19017334	-0.05529369	0.2394038	6.7661495	7.094517	Sitting_Type
12:39:18.364	0.27294734	6.533976	7.3432407	0.45211968	-0.3486098	-0.040632922	0.10198972	7.001572	6.865703	Sitting_Type
12:39:18.385	0.27294734	6.533976	7.3432407	0.45211968	-0.3486098	-0.040632922	0.10198972	7.001572	6.865703	Sitting_Type
12:39:18.406	0.27294734	6.533976	7.3432407	0.45211968	-0.3486098	-0.040632922	0.10198972	7.001572	6.865703	Sitting_Type
12:39:18.427	0.27294734	6.533976	7.3432407	0.45211968	-0.3486098	-0.040632922	0.10198972	7.001572	6.865703	Sitting_Type
12:39:18.449	0.27294734	6.533976	7.3432407	0.45211968	-0.3486098	-0.040632922	0.10198972	7.001572	6.865703	Sitting_Type
12:39:18.472	0.27294734	6.533976	7.3432407	0.45211968	-0.3486098	-0.040632922	0.10198972	7.001572	6.865703	Sitting_Type
12:39:18.506	0.27294734	6.533976	7.3432407	0.45211968	-0.3486098	-0.040632922	0.10198972	7.001572	6.865703	Sitting_Type
12:39:18.528	0.13647367	6.7255177	7.2953553	-0.0054183747	-0.12258966	0.13163108	0.009642566	7.180315	6.679313	Sitting_Type
12:39:18.549	0.13647367	6.7255177	7.2953553	-0.0054183747	-0.12258966	0.13163108	0.009642566	7.180315	6.679313	Sitting_Type
12:39:18.572	0.13647367	6.7255177	7.2953553	-0.0054183747	-0.12258966	0.13163108	0.009642566	7.180315	6.679313	Sitting_Type
12:39:18.594	0.13647367	6.7255177	7.2953553	-0.0054183747	-0.12258966	0.13163108	0.009642566	7.180315	6.679313	Sitting_Type
12:39:18.615	0.13647367	6.7255177	7.2953553	-0.0054183747	-0.12258966	0.13163108	0.009642566	7.180315	6.679313	Sitting_Type
12:39:18.656	0.13647367	6.7255177	7.2953553	-0.0054183747	-0.12258966	0.13163108	0.009642566	7.180315	6.679313	Sitting_Type
12:39:18.678	0.13647367	6.7255177	7.2953553	-0.0054183747	-0.12258966	0.13163108	0.009642566	7.180315	6.679313	Sitting_Type
12:39:18.701	0.13647367	6.7255177	7.2953553	-0.0054183747	-0.12258966	0.13163108	0.009642566	7.180315	6.679313	Sitting_Type
12:39:18.723	0.45012367	7.101419	6.062304	0.22121263	-0.12014619	0.19027413	0.21370852	7.1407566	6.7181954	Sitting_Type
12:39:18.746	0.45012367	7.101419	6.062304	0.22121263	-0.12014619	0.19027413	0.21370852	7.1407566	6.7181954	Sitting_Type
12:39:18.768	0.45012367	7.101419	6.062304	0.22121263	-0.12014619	0.19027413	0.21370852	7.1407566	6.7181954	Sitting_Type
12:39:18.791	0.45012367	7.101419	6.062304	0.22121263	-0.12014619	0.19027413	0.21370852	7.1407566	6.7181954	Sitting_Type
12:39:18.815	0.45012367	7.101419	6.062304	0.22121263	-0.12014619	0.19027413	0.21370852	7.1407566	6.7181954	Sitting_Type
12:39:18.837	0.45012367	7.101419	6.062304	0.22121263	-0.12014619	0.19027413	0.21370852	7.1407566	6.7181954	Sitting_Type
12:39:18.858	0.45012367	7.101419	6.062304	0.22121263	-0.12014619	0.19027413	0.21370852	7.1407566	6.7181954	Sitting_Type
12:39:18.879	0.45012367	7.101419	6.062304	0.22121263	-0.12014619	0.19027413	0.21370852	7.1407566	6.7181954	Sitting_Type
12:39:18.899	0.34477556	6.9721284	7.0870533	-0.050011538	0.17123653	0.0045711044	0.3346125	7.2355986	6.610934	Sitting_Type
12:39:18.921	0.34477556	6.9721284	7.0870533	-0.050011538	0.17123653	0.0045711044	0.3346125	7.2355986	6.610934	Sitting_Type
12:39:18.946	0.34477556	6.9721284	7.0870533	-0.050011538	0.17123653	0.0045711044	0.3346125	7.2355986	6.610934	Sitting_Type
12:39:18.967	0.34477556	6.9721284	7.0870533	-0.050011538	0.17123653	0.0045711044	0.3346125	7.2355986	6.610934	Sitting_Type
12:39:18.989	0.34477556	6.9721284	7.0870533	-0.050011538	0.17123653	0.0045711044	0.3346125	7.2355986	6.610934	Sitting_Type
12:39:19.011	0.34477556	6.9721284	7.0870533	-0.050011538	0.17123653	0.0045711044	0.3346125	7.2355986	6.610934	Sitting_Type
12:39:19.034	0.34477556	6.9721284	7.0870533	-0.050011538	0.17123653	0.0045711044	0.3346125	7.2355986	6.610934	Sitting_Type
12:39:19.060	0.34477556	6.9721284	7.0870533	-0.050011538	0.17123653	0.0045711044	0.3346125	7.2355986	6.610934	Sitting_Type
12:39:19.081	-0.0071828244	7.434223	5.5451403	0.11003516	-0.0016383406	0.035725232	0.32579613	7.36108	6.4713655	Sitting_Type
12:39:19.102	-0.0071828244	7.434223	5.5451403	0.11003516	-0.0016383406	0.035725232	0.32579613	7.36108	6.4713655	Sitting_Type
12:39:19.123	-0.0071828244	7.434223	5.5451403	0.11003516	-0.0016383406	0.035725232	0.32579613	7.36108	6.4713655	Sitting_Type
12:39:19.147	-0.0071828244	7.434223	5.5451403	0.11003516	-0.0016383406	0.035725232	0.32579613	7.36108	6.4713655	Sitting_Type
12:39:19.169	-0.0071828244	7.434223	5.5451403	0.11003516	-0.0016383406	0.035725232	0.32579613	7.36108	6.4713655	Sitting_Type
12:39:19.192	-0.0071828244	7.434223	5.5451403	0.11003516	-0.0016383406	0.035725232	0.32579613	7.36108	6.4713655	Sitting_Type
12:39:19.215	-0.0071828244	7.434223	5.5451403	0.11003516	-0.0016383406	0.035725232	0.32579613	7.36108	6.4713655	Sitting_Type
12:39:19.240	-0.0071828244	7.434223	5.5451403	0.11003516	-0.0016383406	0.035725232	0.32579613	7.36108	6.4713655	Sitting_Type
12:39:19.264	0.16759923	6.893117	6.428628	-0.015803084	-0.011412185	-0.033913407	0.41092443	7.2217727	6.621733	Sitting_Type
12:39:19.288	0.16759923	6.893117	6.428628	-0.015803084	-0.011412185	-0.033913407	0.41092443	7.2217727	6.621733	Sitting_Type
12:39:19.312	0.16759923	6.893117	6.428628	-0.015803084	-0.011412185	-0.033913407	0.41092443	7.2217727	6.621733	Sitting_Type
12:39:19.334	0.16759923	6.893117	6.428628	-0.015803084	-0.011412185	-0.033913407	0.41092443	7.2217727	6.621733	Sitting_Type
12:39:19.374	0.16759923	6.893117	6.428628	-0.015803084	-0.011412185	-0.033913407	0.41092443	7.2217727	6.621733	Sitting_Type
12:39:19.396	0.16759923	6.893117	6.428628	-0.015803084	-0.011412185	-0.033913407	0.41092443	7.2217727	6.621733	Sitting_Type
12:39:19.419	0.16759923	6.893117	6.428628	-0.015803084	-0.011412185	-0.033913407	0.41092443	7.2217727	6.621733	Sitting_Type
12:39:19.443	0.1340794	7.185219	6.2107487	-0.03290731	0.01363329	0.042444747	0.3733809	7.2378283	6.6064115	Sitting_Type
12:39:19.466	0.1340794	7.185219	6.2107487	-0.03290731	0.01363329	0.042444747	0.3733809	7.2378283	6.6064115	Sitting_Type
12:39:19.490	0.1340794	7.185219	6.2107487	-0.03290731	0.01363329	0.042444747	0.3733809	7.2378283	6.6064115	Sitting_Type
12:39:19.514	0.1340794	7.185219	6.2107487	-0.03290731	0.01363329	0.042444747	0.3733809	7.2378283	6.6064115	Sitting_Type
12:39:19.538	0.1340794	7.185219	6.2107487	-0.03290731	0.01363329	0.042444747	0.3733809	7.2378283	6.6064115	Sitting_Type
12:39:19.561	0.1340794	7.185219	6.2107487	-0.03290731	0.01363329	0.042444747	0.3733809	7.2378283	6.6064115	Sitting_Type
12:39:19.583	0.1340794	7.185219	6.2107487	-0.03290731	0.01363329	0.042444747	0.3733809	7.2378283	6.6064115	Sitting_Type
12:39:19.605	0.3304099	7.1947956	6.3328567	-0.03290731	0.01363329	0.042444747	0.3733809	7.2378283	6.6064115	Sitting_Type
12:39:19.628	0.3304099	7.1947956	6.3328567	-0.032296445	-0.06639005	0.059548978	0.37092942	7.2677507	6.5736175	Sitting_Type
12:39:19.652	0.3304099	7.1947956	6.3328567	-0.032296445	-0.06639005	0.059548978	0.37092942	7.2677507	6.5736175	Sitting_Type
12:39:19.676	0.3304099	7.1947956	6.3328567	-0.032296445	-0.06639005	0.059548978	0.37092942	7.2677507	6.5736175	Sitting_Type
12:39:19.700	0.3304099	7.1947956	6.3328567	-0.032296445	-0.06639005	0.059548978	0.37092942	7.2677507	6.5736175	Sitting_Type
12:39:19.723	0.3304099	7.1947956	6.3328567	-0.032296445	-0.06639005	0.059548978	0.37092942	7.2677507	6.5736175	Sitting_Type
12:39:19.744	0.3304099	7.1947956	6.3328567	-0.032296445	-0.06639005	0.059548978	0.37092942	7.2677507	6.5736175	Sitting_Type
12:39:19.765	0.3304099	7.1947956	6.3328567	-0.032296445	-0.06639005	0.059548978	0.37092942	7.2677507	6.5736175	Sitting_Type
12:39:19.786	0.37111259	7.1109962	6.694392	-0.15141515	-0.05661621	0.009458027	0.34606445	7.255337	6.5886693	Sitting_Type
12:39:19.807	0.37111259	7.1109962	6.694392	-0.15141515	-0.05661621	0.009458027	0.34606445	7.255337	6.5886693	Sitting_Type
12:39:19.846	0.37111259	7.1109962	6.694392	-0.15141515	-0.05661621	0.009458027	0.34606445	7.255337	6.5886693	Sitting_Type
12:39:19.869	0.37111259	7.1109962	6.694392	-0.15141515	-0.05661621	0.009458027	0.34606445	7.255337	6.5886693	Sitting_Type
12:39:19.893	0.37111259	7.1109962	6.694392	-0.15141515	-0.05661621	0.009458027	0.34606445	7.255337	6.5886693	Sitting_Type
12:39:19.916	0.37111259	7.1109962	6.694392	-0.15141515	-0.05661621	0.009458027	0.34606445	7.255337	6.5886693	Sitting_Type
12:39:19.940	0.37111259	7.1109962	6.694392	-0.15141515	-0.05661621	0.009458027	0.34606445	7.255337	6.5886693	Sitting_Type
12:39:19.963	0.37111259	7.1109962	6.694392	-0.15141515	-0.05661621	0.009458027	0.34606445	7.255337	6.5886693	Sitting_Type
12:39:19.986	0.42378664	7.0080423	6.32328	-0.29435763	-0.07677477	0.066879354	0.3932187	7.192441	6.654654	Sitting_Type
12:39:20.010	0.42378664	7.0080423	6.32328	-0.29435763	-0.07677477	0.066879354	0.3932187	7.192441	6.654654	Sitting_Type
12:39:20.032	0.42378664	7.0080423	6.32328	-0.29435763	-0.07677477	0.066879354	0.3932187	7.192441	6.654654	Sitting_Type
12:39:20.062	0.42378664	7.0080423	6.32328	-0.29435763	-0.07677477	0.066879354	0.3932187	7.192441	6.654654	Sitting_Type
12:39:20.084	0.42378664	7.0080423	6.32328	-0.29435763	-0.07677477	0.066879354	0.3932187	7.192441	6.654654	Sitting_Type
12:39:20.106	0.42378664	7.0080423	6.32328	-0.29435763	-0.07677477	0.066879354	0.3932187	7.192441	6.654654	Sitting_Type
12:39:20.130	0.42378664	7.0080423	6.32328	-0.29435763	-0.07677477	0.066879354	0.3932187	7.192441	6.654654	Sitting_Type
12:39:20.153	0.36871833	6.840443	6.5651016	0.029400943	-0.018131703	-0.0045918743	0.40280047	7.1178274	6.733843	Sitting_Type
12:39:20.177	0.36871833	6.840443	6.5651016	0.029400943	-0.018131703	-0.0045918743	0.40280047	7.1178274	6.733843	Sitting_Type
12:39:20.200	0.36871833	6.840443	6.5651016	0.029400943	-0.018131703	-0.0045918743	0.40280047	7.1178274	6.733843	Sitting_Type
12:39:20.224	0.36871833	6.840443	6.5651016	0.029400943	-0.018131703	-0.0045918743	0.40280047	7.1178274	6.733843	Sitting_Type
12:39:20.248	0.36871833	6.840443	6.5651016	0.029400943	-0.018131703	-0.0045918743	0.40280047	7.1178274	6.733843	Sitting_Type
12:39:20.271	0.36871833	6.840443	6.5651016	0.029400943	-0.018131703	-0.0045918743	0.40280047	7.1178274	6.733843	Sitting_Type
12:39:20.294	0.36871833	6.840443	6.5651016	0.029400943	-0.018131703	-0.0045918743	0.40280047	7.1178274	6.733843	Sitting_Type
12:39:20.318	0.36871833	6.840443	6.5651016	0.029400943	-0.018131703	-0.0045918743	0.40280047	7.1178274	6.733843	Sitting_Type
12:39:20.341	0.31125572	7.020014	6.481302	0.017794505	-0.047453236	0.04916427	0.44888446	7.1306415	6.7173448	Sitting_Type
12:39:20.365	0.31125572	7.020014	6.481302	0.017794505	-0.047453236	0.04916427	0.44888446	7.1306415	6.7173448	Sitting_Type
12:39:20.387	0.31125572	7.020014	6.481302	0.017794505	-0.047453236	0.04916427	0.44888446	7.1306415	6.7173448	Sitting_Type
12:39:20.411	0.31125572	7.020014	6.481302	0.017794505	-0.047453236	0.04916427	0.44888446	7.1306415	6.7173448	Sitting_Type
12:39:20.434	0.31125572	7.020014	6.481302	0.017794505	-0.047453236	0.04916427	0.44888446	7.1306415	6.7173448	Sitting_Type
12:39:20.458	0.31125572	7.020014	6.481302	0.017794505	-0.047453236	0.04916427	0.44888446	7.1306415	6.7173448	Sitting_Type
12:39:20.482	0.31125572	7.020014	6.481302	0.017794505	-0.047453236	0.04916427	0.44888446	7.1306415	6.7173448	Sitting_Type
12:39:20.505	0.31125572	7.020014	6.481302	0.017794505	-0.047453236	0.04916427	0.44888446	7.1306415	6.7173448	Sitting_Type
12:39:20.528	0.2753416	6.9936767	6.447782	0.035509598	-0.02362949	0.024729658	0.51076865	7.163456	6.67789	Sitting_Type
12:39:20.552	0.2753416	6.9936767	6.447782	0.035509598	-0.02362949	0.024729658	0.51076865	7.163456	6.67789	Sitting_Type
12:39:20.580	0.2753416	6.9936767	6.447782	0.035509598	-0.02362949	0.024729658	0.51076865	7.163456	6.67789	Sitting_Type
12:39:20.608	0.2753416	6.9936767	6.447782	0.035509598	-0.02362949	0.024729658	0.51076865	7.163456	6.67789	Sitting_Type
12:39:20.629	0.2753416	6.9936767	6.447782	0.035509598	-0.02362949	0.024729658	0.51076865	7.163456	6.67789	Sitting_Type
12:39:20.650	0.2753416	6.9936767	6.447782	0.035509598	-0.02362949	0.024729658	0.51076865	7.163456	6.67789	Sitting_Type
12:39:20.671	0.2753416	6.9936767	6.447782	0.035509598	-0.02362949	0.024729658	0.51076865	7.163456	6.67789	Sitting_Type
12:39:20.692	0.25379312	7.0966306	6.9721284	0.04467258	0.07594154	0.04488821	0.49752107	7.205385	6.633639	Sitting_Type
12:39:20.713	0.25379312	7.0966306	6.9721284	0.04467258	0.07594154	0.04488821	0.49752107	7.205385	6.633639	Sitting_Type
12:39:20.736	0.25379312	7.0966306	6.9721284	0.04467258	0.07594154	0.04488821	0.49752107	7.205385	6.633639	Sitting_Type
12:39:20.760	0.25379312	7.0966306	6.9721284	0.04467258	0.07594154	0.04488821	0.49752107	7.205385	6.633639	Sitting_Type
12:39:20.784	0.25379312	7.0966306	6.9721284	0.04467258	0.07594154	0.04488821	0.49752107	7.205385	6.633639	Sitting_Type
12:39:20.805	0.25379312	7.0966306	6.9721284	0.04467258	0.07594154	0.04488821	0.49752107	7.205385	6.633639	Sitting_Type
12:39:20.826	0.25379312	7.0966306	6.9721284	0.04467258	0.07594154	0.04488821	0.49752107	7.205385	6.633639	Sitting_Type
12:39:20.847	0.25379312	7.0966306	6.9721284	0.04467258	0.07594154	0.04488821	0.49752107	7.205385	6.633639	Sitting_Type
12:39:20.868	0.5554718	7.0559278	6.6704497	-0.028631255	0.023407135	-0.0033701437	0.47751904	7.229472	6.6088543	Sitting_Type
12:39:20.891	0.5554718	7.0559278	6.6704497	-0.028631255	0.023407135	-0.0033701437	0.47751904	7.229472	6.6088543	Sitting_Type
12:39:20.924	0.5554718	7.0559278	6.6704497	-0.028631255	0.023407135	-0.0033701437	0.47751904	7.229472	6.6088543	Sitting_Type
12:39:20.946	0.5554718	7.0559278	6.6704497	-0.028631255	0.023407135	-0.0033701437	0.47751904	7.229472	6.6088543	Sitting_Type
12:39:20.968	0.5554718	7.0559278	6.6704497	-0.028631255	0.023407135	-0.0033701437	0.47751904	7.229472	6.6088543	Sitting_Type
12:39:20.990	0.5554718	7.0559278	6.6704497	-0.028631255	0.023407135	-0.0033701437	0.47751904	7.229472	6.6088543	Sitting_Type
12:39:21.011	0.5554718	7.0559278	6.6704497	-0.028631255	0.023407135	-0.0033701437	0.47751904	7.229472	6.6088543	Sitting_Type
12:39:21.034	0.5554718	7.0559278	6.6704497	-0.028631255	0.023407135	-0.0033701437	0.47751904	7.229472	6.6088543	Sitting_Type
12:39:21.058	0.4932206	7.0726876	6.656084	0.087433144	0.13336289	0.01923187	0.40273207	7.2536187	6.587344	Sitting_Type
12:39:21.081	0.4932206	7.0726876	6.656084	0.087433144	0.13336289	0.01923187	0.40273207	7.2536187	6.587344	Sitting_Type
12:39:21.103	0.4932206	7.0726876	6.656084	0.087433144	0.13336289	0.01923187	0.40273207	7.2536187	6.587344	Sitting_Type
12:39:21.125	0.4932206	7.0726876	6.656084	0.087433144	0.13336289	0.01923187	0.40273207	7.2536187	6.587344	Sitting_Type
12:39:21.156	0.4932206	7.0726876	6.656084	0.087433144	0.13336289	0.01923187	0.40273207	7.2536187	6.587344	Sitting_Type
12:39:21.179	0.4932206	7.0726876	6.656084	0.087433144	0.13336289	0.01923187	0.40273207	7.2536187	6.587344	Sitting_Type
12:39:21.201	0.4932206	7.0726876	6.656084	0.087433144	0.13336289	0.01923187	0.40273207	7.2536187	6.587344	Sitting_Type
12:39:21.223	0.4932206	7.0726876	6.656084	0.087433144	0.13336289	0.01923187	0.40273207	7.2536187	6.587344	Sitting_Type
12:39:21.244	-0.19393626	7.0726876	6.2346916	-0.09216124	0.36976773	0.025951387	0.15647359	7.3473077	6.493294	Sitting_Type
12:39:21.265	-0.19393626	7.0726876	6.2346916	-0.09216124	0.36976773	0.025951387	0.15647359	7.3473077	6.493294	Sitting_Type
12:39:21.286	-0.19393626	7.0726876	6.2346916	-0.09216124	0.36976773	0.025951387	0.15647359	7.3473077	6.493294	Sitting_Type
12:39:21.307	-0.19393626	7.0726876	6.2346916	-0.09216124	0.36976773	0.025951387	0.15647359	7.3473077	6.493294	Sitting_Type
12:39:21.328	-0.19393626	7.0726876	6.2346916	-0.09216124	0.36976773	0.025951387	0.15647359	7.3473077	6.493294	Sitting_Type
12:39:21.358	-0.19393626	7.0726876	6.2346916	-0.09216124	0.36976773	0.025951387	0.15647359	7.3473077	6.493294	Sitting_Type
12:39:21.381	-0.19393626	7.0726876	6.2346916	-0.09216124	0.36976773	0.025951387	0.15647359	7.3473077	6.493294	Sitting_Type
12:39:21.404	-0.13647367	7.1397276	6.65369	-0.09216124	0.36976773	0.025951387	0.15647359	7.3473077	6.493294	Sitting_Type
12:39:21.426	-0.13647367	7.1397276	6.65369	-0.26381436	-0.18978484	0.013123219	0.14401187	7.1896896	6.6676717	Sitting_Type
12:39:21.449	-0.13647367	7.1397276	6.65369	-0.26381436	-0.18978484	0.013123219	0.14401187	7.1896896	6.6676717	Sitting_Type
12:39:21.473	-0.13647367	7.1397276	6.65369	-0.26381436	-0.18978484	0.013123219	0.14401187	7.1896896	6.6676717	Sitting_Type
12:39:21.496	-0.13647367	7.1397276	6.65369	-0.26381436	-0.18978484	0.013123219	0.14401187	7.1896896	6.6676717	Sitting_Type
12:39:21.520	-0.13647367	7.1397276	6.65369	-0.26381436	-0.18978484	0.013123219	0.14401187	7.1896896	6.6676717	Sitting_Type
12:39:21.542	-0.13647367	7.1397276	6.65369	-0.26381436	-0.18978484	0.013123219	0.14401187	7.1896896	6.6676717	Sitting_Type
12:39:21.564	-0.13647367	7.1397276	6.65369	-0.26381436	-0.18978484	0.013123219	0.14401187	7.1896896	6.6676717	Sitting_Type
12:39:21.586	-0.13647367	7.1397276	6.65369	-0.26381436	-0.18978484	0.013123219	0.24626084	7.092366	6.7681584	Sitting_Type
12:39:21.615	0.28970724	6.8500204	6.5124273	-0.13919786	-0.07860736	-0.015587448	0.24626084	7.092366	6.7681584	Sitting_Type
12:39:21.637	0.28970724	6.8500204	6.5124273	-0.13919786	-0.07860736	-0.015587448	0.24626084	7.092366	6.7681584	Sitting_Type
12:39:21.659	0.28970724	6.8500204	6.5124273	-0.13919786	-0.07860736	-0.015587448	0.24626084	7.092366	6.7681584	Sitting_Type
12:39:21.683	0.28970724	6.8500204	6.5124273	-0.13919786	-0.07860736	-0.015587448	0.24626084	7.092366	6.7681584	Sitting_Type
12:39:21.708	0.28970724	6.8500204	6.5124273	-0.13919786	-0.07860736	-0.015587448	0.24626084	7.092366	6.7681584	Sitting_Type
12:39:21.731	0.28970724	6.8500204	6.5124273	-0.13919786	-0.07860736	-0.015587448	0.24626084	7.092366	6.7681584	Sitting_Type
12:39:21.755	0.28970724	6.8500204	6.5124273	-0.13919786	-0.07860736	-0.015587448	0.24626084	7.092366	6.7681584	Sitting_Type
12:39:21.778	0.31125572	6.5603127	7.2426815	-0.15141515	-0.032792468	0.022286197	0.30297583	6.897855	6.964052	Sitting_Type
12:39:21.802	0.31125572	6.5603127	7.2426815	-0.15141515	-0.032792468	0.022286197	0.30297583	6.897855	6.964052	Sitting_Type
12:39:21.826	0.31125572	6.5603127	7.2426815	-0.15141515	-0.032792468	0.022286197	0.30297583	6.897855	6.964052	Sitting_Type
12:39:21.851	0.31125572	6.5603127	7.2426815	-0.15141515	-0.032792468	0.022286197	0.30297583	6.897855	6.964052	Sitting_Type
12:39:21.875	0.31125572	6.5603127	7.2426815	-0.15141515	-0.032792468	0.022286197	0.30297583	6.897855	6.964052	Sitting_Type
12:39:21.899	0.31125572	6.5603127	7.2426815	-0.15141515	-0.032792468	0.022286197	0.30297583	6.897855	6.964052	Sitting_Type
12:39:21.923	0.31125572	6.5603127	7.2426815	-0.15141515	-0.032792468	0.022286197	0.30297583	6.897855	6.964052	Sitting_Type
12:39:21.948	0.40463245	6.8476257	6.8236833	0.22609955	-0.20139128	0.036946964	0.43607116	6.97322	6.881448	Sitting_Type
12:39:21.970	0.40463245	6.8476257	6.8236833	0.22609955	-0.20139128	0.036946964	0.43607116	6.97322	6.881448	Sitting_Type
12:39:21.995	0.40463245	6.8476257	6.8236833	0.22609955	-0.20139128	0.036946964	0.43607116	6.97322	6.881448	Sitting_Type
12:39:22.019	0.40463245	6.8476257	6.8236833	0.22609955	-0.20139128	0.036946964	0.43607116	6.97322	6.881448	Sitting_Type
12:39:22.043	0.40463245	6.8476257	6.8236833	0.22609955	-0.20139128	0.036946964	0.43607116	6.97322	6.881448	Sitting_Type
12:39:22.064	0.40463245	6.8476257	6.8236833	0.22609955	-0.20139128	0.036946964	0.43607116	6.97322	6.881448	Sitting_Type
12:39:22.085	0.40463245	6.8476257	6.8236833	0.22609955	-0.20139128	0.036946964	0.43607116	6.97322	6.881448	Sitting_Type
12:39:22.114	0.40463245	6.8476257	6.8236833	0.22609955	-0.20139128	0.036946964	0.43607116	6.97322	6.881448	Sitting_Type
12:39:22.142	-0.102953814	6.943397	7.632948	0.29818165	0.21521883	0.066879354	0.4357599	7.166857	6.6795645	Sitting_Type
12:39:22.164	-0.102953814	6.943397	7.632948	0.29818165	0.21521883	0.066879354	0.4357599	7.166857	6.6795645	Sitting_Type
12:39:22.187	-0.102953814	6.943397	7.632948	0.29818165	0.21521883	0.066879354	0.4357599	7.166857	6.6795645	Sitting_Type
12:39:22.209	-0.102953814	6.943397	7.632948	0.29818165	0.21521883	0.066879354	0.4357599	7.166857	6.6795645	Sitting_Type
12:39:22.233	-0.102953814	6.943397	7.632948	0.29818165	0.21521883	0.066879354	0.4357599	7.166857	6.6795645	Sitting_Type
12:39:22.256	-0.102953814	6.943397	7.632948	0.29818165	0.21521883	0.066879354	0.4357599	7.166857	6.6795645	Sitting_Type
12:39:22.280	-0.102953814	6.943397	7.632948	0.29818165	0.21521883	0.066879354	0.4357599	7.166857	6.6795645	Sitting_Type
12:39:22.302	-0.15083931	6.981705	6.019207	0.09232006	0.305016	0.0784858	0.4357599	7.166857	6.6795645	Sitting_Type
12:39:22.324	-0.15083931	6.981705	6.019207	0.09232006	0.305016	0.0784858	0.21278556	7.306908	6.537128	Sitting_Type
12:39:22.347	-0.15083931	6.981705	6.019207	0.09232006	0.305016	0.0784858	0.21278556	7.306908	6.537128	Sitting_Type
12:39:22.369	-0.15083931	6.981705	6.019207	0.09232006	0.305016	0.0784858	0.21278556	7.306908	6.537128	Sitting_Type
12:39:22.390	-0.15083931	6.981705	6.019207	0.09232006	0.305016	0.0784858	0.21278556	7.306908	6.537128	Sitting_Type
12:39:22.411	-0.15083931	6.981705	6.019207	0.09232006	0.305016	0.0784858	0.21278556	7.306908	6.537128	Sitting_Type
12:39:22.433	-0.15083931	6.981705	6.019207	0.09232006	0.305016	0.0784858	0.21278556	7.306908	6.537128	Sitting_Type
12:39:22.455	-0.15083931	6.981705	6.019207	0.09232006	0.305016	0.0784858	0.21278556	7.306908	6.537128	Sitting_Type
12:39:22.477	-0.15083931	6.981705	6.019207	0.09232006	0.305016	0.0784858	0.21278556	7.306908	6.537128	Sitting_Type
12:39:22.499	0.967287	6.577073	6.8667803	-0.36827233	-0.5165977	0.15178962	0.37632075	7.053534	6.8026667	Sitting_Type
12:39:22.522	0.967287	6.577073	6.8667803	-0.36827233	-0.5165977	0.15178962	0.37632075	7.053534	6.8026667	Sitting_Type
12:39:22.546	0.967287	6.577073	6.8667803	-0.36827233	-0.5165977	0.15178962	0.37632075	7.053534	6.8026667	Sitting_Type
12:39:22.570	0.967287	6.577073	6.8667803	-0.36827233	-0.5165977	0.15178962	0.37632075	7.053534	6.8026667	Sitting_Type
12:39:22.593	0.967287	6.577073	6.8667803	-0.36827233	-0.5165977	0.15178962	0.37632075	7.053534	6.8026667	Sitting_Type
12:39:22.615	0.967287	6.577073	6.8667803	-0.36827233	-0.5165977	0.15178962	0.37632075	7.053534	6.8026667	Sitting_Type
12:39:22.637	0.967287	6.577073	6.8667803	-0.36827233	-0.5165977	0.15178962	0.37632075	7.053534	6.8026667	Sitting_Type
12:39:22.659	0.967287	6.577073	6.8667803	-0.36827233	-0.5165977	0.15178962	0.37632075	7.053534	6.8026667	Sitting_Type
12:39:22.680	0.2849187	7.024802	6.897906	0.072772376	-0.08288342	-0.010089662	0.49395022	6.933033	6.918044	Sitting_Type
12:39:22.701	0.2849187	7.024802	6.897906	0.072772376	-0.08288342	-0.010089662	0.49395022	6.933033	6.918044	Sitting_Type
12:39:22.722	0.2849187	7.024802	6.897906	0.072772376	-0.08288342	-0.010089662	0.49395022	6.933033	6.918044	Sitting_Type
12:39:22.752	0.2849187	7.024802	6.897906	0.072772376	-0.08288342	-0.010089662	0.49395022	6.933033	6.918044	Sitting_Type
12:39:22.775	0.2849187	7.024802	6.897906	0.072772376	-0.08288342	-0.010089662	0.49395022	6.933033	6.918044	Sitting_Type
12:39:22.798	0.2849187	7.024802	6.897906	0.072772376	-0.08288342	-0.010089662	0.49395022	6.933033	6.918044	Sitting_Type
12:39:22.820	0.2849187	7.024802	6.897906	0.072772376	-0.08288342	-0.010089662	0.49395022	6.933033	6.918044	Sitting_Type
12:39:22.843	0.2849187	7.024802	6.897906	0.072772376	-0.08288342	-0.010089662	0.49395022	6.933033	6.918044	Sitting_Type
12:39:22.865	1.0151725	7.108602	6.711152	0.03673133	-0.06944438	-0.040022057	0.6125173	6.96977	6.8714957	Sitting_Type
12:39:22.887	1.0151725	7.108602	6.711152	0.03673133	-0.06944438	-0.040022057	0.6125173	6.96977	6.8714957	Sitting_Type
12:39:22.908	1.0151725	7.108602	6.711152	0.03673133	-0.06944438	-0.040022057	0.6125173	6.96977	6.8714957	Sitting_Type
12:39:22.930	1.0151725	7.108602	6.711152	0.03673133	-0.06944438	-0.040022057	0.6125173	6.96977	6.8714957	Sitting_Type
12:39:22.952	1.0151725	7.108602	6.711152	0.03673133	-0.06944438	-0.040022057	0.6125173	6.96977	6.8714957	Sitting_Type
12:39:22.973	1.0151725	7.108602	6.711152	0.03673133	-0.06944438	-0.040022057	0.6125173	6.96977	6.8714957	Sitting_Type
12:39:22.994	1.0151725	7.108602	6.711152	0.03673133	-0.06944438	-0.040022057	0.6125173	6.96977	6.8714957	Sitting_Type
12:39:23.016	1.0151725	7.108602	6.711152	0.03673133	-0.06944438	-0.040022057	0.6125173	6.96977	6.8714957	Sitting_Type
12:39:23.039	0.21309046	6.735095	6.7853746	-0.10682201	0.07044376	0.016177544	0.51745296	6.973179	6.875847	Sitting_Type
12:39:23.063	0.21309046	6.735095	6.7853746	-0.10682201	0.07044376	0.016177544	0.51745296	6.973179	6.875847	Sitting_Type
12:39:23.086	0.21309046	6.735095	6.7853746	-0.10682201	0.07044376	0.016177544	0.51745296	6.973179	6.875847	Sitting_Type
12:39:23.109	0.21309046	6.735095	6.7853746	-0.10682201	0.07044376	0.016177544	0.51745296	6.973179	6.875847	Sitting_Type
12:39:23.132	0.21309046	6.735095	6.7853746	-0.10682201	0.07044376	0.016177544	0.51745296	6.973179	6.875847	Sitting_Type
12:39:23.154	0.21309046	6.735095	6.7853746	-0.10682201	0.07044376	0.016177544	0.51745296	6.973179	6.875847	Sitting_Type
12:39:23.176	0.21309046	6.735095	6.7853746	-0.10682201	0.07044376	0.016177544	0.51745296	6.973179	6.875847	Sitting_Type
12:39:23.198	0.21309046	6.735095	6.7853746	-0.10682201	0.07044376	0.016177544	0.51745296	6.973179	6.875847	Sitting_Type
12:39:23.219	0.21787901	6.732701	5.176422	0.41607866	-0.018131703	-0.0076462002	0.31584233	7.055181	6.8040366	Sitting_Type
12:39:23.240	0.21787901	6.732701	5.176422	0.41607866	-0.018131703	-0.0076462002	0.31584233	7.055181	6.8040366	Sitting_Type
12:39:23.261	0.21787901	6.732701	5.176422	0.41607866	-0.018131703	-0.0076462002	0.31584233	7.055181	6.8040366	Sitting_Type
12:39:23.282	0.21787901	6.732701	5.176422	0.41607866	-0.018131703	-0.0076462002	0.31584233	7.055181	6.8040366	Sitting_Type
12:39:23.306	0.21787901	6.732701	5.176422	0.41607866	-0.018131703	-0.0076462002	0.31584233	7.055181	6.8040366	Sitting_Type
12:39:23.352	0.21787901	6.732701	5.176422	0.41607866	-0.018131703	-0.0076462002	0.31584233	7.055181	6.8040366	Sitting_Type
12:39:23.375	0.21787901	6.732701	5.176422	0.41607866	-0.018131703	-0.0076462002	0.31584233	7.055181	6.8040366	Sitting_Type
12:39:23.397	0.28013015	6.318491	8.784595	-0.10743287	-0.013244781	0.018621005	0.3311039	6.5701804	7.272787	Sitting_Type
12:39:23.419	0.28013015	6.318491	8.784595	-0.10743287	-0.013244781	0.018621005	0.3311039	6.5701804	7.272787	Sitting_Type
12:39:23.441	0.28013015	6.318491	8.784595	-0.10743287	-0.013244781	0.018621005	0.3311039	6.5701804	7.272787	Sitting_Type
12:39:23.464	0.28013015	6.318491	8.784595	-0.10743287	-0.013244781	0.018621005	0.3311039	6.5701804	7.272787	Sitting_Type
12:39:23.489	0.28013015	6.318491	8.784595	-0.10743287	-0.013244781	0.018621005	0.3311039	6.5701804	7.272787	Sitting_Type
12:39:23.511	0.28013015	6.318491	8.784595	-0.10743287	-0.013244781	0.018621005	0.3311039	6.5701804	7.272787	Sitting_Type
12:39:23.533	0.28013015	6.318491	8.784595	-0.10743287	-0.013244781	0.018621005	0.3311039	6.5701804	7.272787	Sitting_Type
12:39:23.555	0.28013015	6.318491	8.784595	-0.10743287	-0.013244781	0.018621005	0.3311039	6.5701804	7.272787	Sitting_Type
12:39:23.577	0.41181526	6.5028505	7.0104365	0.06422026	-0.009579589	0.0002950479	0.44472414	6.7586017	7.0918136	Sitting_Type
12:39:23.602	0.41181526	6.5028505	7.0104365	0.06422026	-0.009579589	0.0002950479	0.44472414	6.7586017	7.0918136	Sitting_Type
12:39:23.625	0.41181526	6.5028505	7.0104365	0.06422026	-0.009579589	0.0002950479	0.44472414	6.7586017	7.0918136	Sitting_Type
12:39:23.648	0.41181526	6.5028505	7.0104365	0.06422026	-0.009579589	0.0002950479	0.44472414	6.7586017	7.0918136	Sitting_Type
12:39:23.671	0.41181526	6.5028505	7.0104365	0.06422026	-0.009579589	0.0002950479	0.44472414	6.7586017	7.0918136	Sitting_Type
12:39:23.694	0.41181526	6.5028505	7.0104365	0.06422026	-0.009579589	0.0002950479	0.44472414	6.7586017	7.0918136	Sitting_Type
12:39:23.718	0.41181526	6.5028505	7.0104365	0.06422026	-0.009579589	0.0002950479	0.44472414	6.7586017	7.0918136	Sitting_Type
12:39:23.741	0.41181526	6.5028505	7.0104365	0.06422026	-0.009579589	0.0002950479	0.44472414	6.7586017	7.0918136	Sitting_Type
12:39:23.763	0.5506832	6.651295	6.572284	0.19494542	0.027072327	0.017399276	0.44780514	6.749285	7.100487	Sitting_Type
12:39:23.787	0.5506832	6.651295	6.572284	0.19494542	0.027072327	0.017399276	0.44780514	6.749285	7.100487	Sitting_Type
12:39:23.810	0.5506832	6.651295	6.572284	0.19494542	0.027072327	0.017399276	0.44780514	6.749285	7.100487	Sitting_Type
12:39:23.832	0.5506832	6.651295	6.572284	0.19494542	0.027072327	0.017399276	0.44780514	6.749285	7.100487	Sitting_Type
12:39:23.853	0.5506832	6.651295	6.572284	0.19494542	0.027072327	0.017399276	0.44780514	6.749285	7.100487	Sitting_Type
12:39:23.874	0.5506832	6.651295	6.572284	0.19494542	0.027072327	0.017399276	0.44780514	6.749285	7.100487	Sitting_Type
12:39:23.896	0.5506832	6.651295	6.572284	0.19494542	0.027072327	0.017399276	0.44780514	6.749285	7.100487	Sitting_Type
12:39:23.917	0.5506832	6.651295	6.572284	0.19494542	0.027072327	0.017399276	0.44780514	6.749285	7.100487	Sitting_Type
12:39:23.938	-0.35914123	6.9218483	6.7446723	-0.17218459	0.31356812	0.08764878	0.28057548	7.073433	6.786609	Sitting_Type
12:39:23.978	-0.35914123	6.9218483	6.7446723	-0.17218459	0.31356812	0.08764878	0.28057548	7.073433	6.786609	Sitting_Type
12:39:24.000	-0.35914123	6.9218483	6.7446723	-0.17218459	0.31356812	0.08764878	0.28057548	7.073433	6.786609	Sitting_Type
12:39:24.021	-0.35914123	6.9218483	6.7446723	-0.17218459	0.31356812	0.08764878	0.28057548	7.073433	6.786609	Sitting_Type
12:39:24.042	-0.35914123	6.9218483	6.7446723	-0.17218459	0.31356812	0.08764878	0.28057548	7.073433	6.786609	Sitting_Type
12:39:24.068	-0.35914123	6.9218483	6.7446723	-0.17218459	0.31356812	0.08764878	0.28057548	7.073433	6.786609	Sitting_Type
12:39:24.092	-0.35914123	6.9218483	6.7446723	-0.17218459	0.31356812	0.08764878	0.28057548	7.073433	6.786609	Sitting_Type
12:39:24.115	0.15562786	6.9122715	6.5746784	-0.23693632	-0.15924157	0.039390422	0.21504532	6.998948	6.865766	Sitting_Type
12:39:24.136	0.15562786	6.9122715	6.5746784	-0.23693632	-0.15924157	0.039390422	0.21504532	6.998948	6.865766	Sitting_Type
12:39:24.159	0.15562786	6.9122715	6.5746784	-0.23693632	-0.15924157	0.039390422	0.21504532	6.998948	6.865766	Sitting_Type
12:39:24.181	0.15562786	6.9122715	6.5746784	-0.23693632	-0.15924157	0.039390422	0.21504532	6.998948	6.865766	Sitting_Type
12:39:24.202	0.15562786	6.9122715	6.5746784	-0.23693632	-0.15924157	0.039390422	0.21504532	6.998948	6.865766	Sitting_Type
12:39:24.223	0.15562786	6.9122715	6.5746784	-0.23693632	-0.15924157	0.039390422	0.21504532	6.998948	6.865766	Sitting_Type
12:39:24.245	0.15562786	6.9122715	6.5746784	-0.23693632	-0.15924157	0.039390422	0.21504532	6.998948	6.865766	Sitting_Type
12:39:24.266	0.15562786	6.9122715	6.5746784	-0.23693632	-0.15924157	0.039390422	0.21504532	6.998948	6.865766	Sitting_Type
12:39:24.296	0.14844504	6.718335	6.6608725	-0.093993835	-0.029738141	0.059548978	0.26803777	6.9061904	6.9572234	Sitting_Type
12:39:24.319	0.14844504	6.718335	6.6608725	-0.093993835	-0.029738141	0.059548978	0.26803777	6.9061904	6.9572234	Sitting_Type
12:39:24.341	0.14844504	6.718335	6.6608725	-0.093993835	-0.029738141	0.059548978	0.26803777	6.9061904	6.9572234	Sitting_Type
12:39:24.364	0.14844504	6.718335	6.6608725	-0.093993835	-0.029738141	0.059548978	0.26803777	6.9061904	6.9572234	Sitting_Type
12:39:24.386	0.14844504	6.718335	6.6608725	-0.093993835	-0.029738141	0.059548978	0.26803777	6.9061904	6.9572234	Sitting_Type
12:39:24.410	0.14844504	6.718335	6.6608725	-0.093993835	-0.029738141	0.059548978	0.26803777	6.9061904	6.9572234	Sitting_Type
12:39:24.434	0.14844504	6.718335	6.6608725	-0.093993835	-0.029738141	0.059548978	0.26803777	6.9061904	6.9572234	Sitting_Type
12:39:24.457	0.14844504	6.718335	6.6608725	-0.093993835	-0.029738141	0.059548978	0.26803777	6.9061904	6.9572234	Sitting_Type
12:39:24.479	0.26337022	6.691998	6.711152	-0.08177653	-0.008357858	0.009458027	0.2730907	6.8777885	6.985105	Sitting_Type
12:39:24.500	0.26337022	6.691998	6.711152	-0.08177653	-0.008357858	0.009458027	0.2730907	6.8777885	6.985105	Sitting_Type
12:39:24.522	0.26337022	6.691998	6.711152	-0.08177653	-0.008357858	0.009458027	0.2730907	6.8777885	6.985105	Sitting_Type
12:39:24.544	0.26337022	6.691998	6.711152	-0.08177653	-0.008357858	0.009458027	0.2730907	6.8777885	6.985105	Sitting_Type
12:39:24.566	0.26337022	6.691998	6.711152	-0.08177653	-0.008357858	0.009458027	0.2730907	6.8777885	6.985105	Sitting_Type
12:39:24.587	0.26337022	6.691998	6.711152	-0.08177653	-0.008357858	0.009458027	0.2730907	6.8777885	6.985105	Sitting_Type
12:39:24.609	0.26337022	6.691998	6.711152	-0.08177653	-0.008357858	0.009458027	0.2730907	6.8777885	6.985105	Sitting_Type
12:39:24.630	0.26337022	6.691998	6.711152	-0.08177653	-0.008357858	0.009458027	0.2730907	6.8777885	6.985105	Sitting_Type
12:39:24.653	0.31843856	6.6608725	6.6800265	-0.029242119	-0.0016383406	0.010679757	0.27866554	6.801608	7.059091	Sitting_Type
12:39:24.676	0.31843856	6.6608725	6.6800265	-0.029242119	-0.0016383406	0.010679757	0.27866554	6.801608	7.059091	Sitting_Type
12:39:24.698	0.31843856	6.6608725	6.6800265	-0.029242119	-0.0016383406	0.010679757	0.27866554	6.801608	7.059091	Sitting_Type
12:39:24.723	0.31843856	6.6608725	6.6800265	-0.029242119	-0.0016383406	0.010679757	0.27866554	6.801608	7.059091	Sitting_Type
12:39:24.748	0.31843856	6.6608725	6.6800265	-0.029242119	-0.0016383406	0.010679757	0.27866554	6.801608	7.059091	Sitting_Type
12:39:24.771	0.31843856	6.6608725	6.6800265	-0.029242119	-0.0016383406	0.010679757	0.27866554	6.801608	7.059091	Sitting_Type
12:39:24.795	0.31843856	6.6608725	6.6800265	-0.029242119	-0.0016383406	0.010679757	0.27866554	6.801608	7.059091	Sitting_Type
12:39:24.818	0.31843856	6.6608725	6.6800265	-0.029242119	-0.0016383406	0.010679757	0.27866554	6.801608	7.059091	Sitting_Type
12:39:24.841	0.11492519	6.55313	6.8859344	0.0006902778	-0.02362949	-0.005813604	0.2523492	6.752397	7.107162	Sitting_Type
12:39:24.865	0.11492519	6.55313	6.8859344	0.0006902778	-0.02362949	-0.005813604	0.2523492	6.752397	7.107162	Sitting_Type
12:39:24.889	0.11492519	6.55313	6.8859344	0.0006902778	-0.02362949	-0.005813604	0.2523492	6.752397	7.107162	Sitting_Type
12:39:24.912	0.11492519	6.55313	6.8859344	0.0006902778	-0.02362949	-0.005813604	0.2523492	6.752397	7.107162	Sitting_Type
12:39:24.936	0.11492519	6.55313	6.8859344	0.0006902778	-0.02362949	-0.005813604	0.2523492	6.752397	7.107162	Sitting_Type
12:39:24.960	0.11492519	6.55313	6.8859344	0.0006902778	-0.02362949	-0.005813604	0.2523492	6.752397	7.107162	Sitting_Type
12:39:24.984	0.11492519	6.55313	6.8859344	0.0006902778	-0.02362949	-0.005813604	0.2523492	6.752397	7.107162	Sitting_Type
12:39:25.006	0.22985038	6.5842557	7.1660647	-0.081165664	0.05822645	0.06504676	0.21909723	6.7542114	7.1065397	Sitting_Type
12:39:25.029	0.22985038	6.5842557	7.1660647	-0.081165664	0.05822645	0.06504676	0.21909723	6.7542114	7.1065397	Sitting_Type
12:39:25.053	0.22985038	6.5842557	7.1660647	-0.081165664	0.05822645	0.06504676	0.21909723	6.7542114	7.1065397	Sitting_Type
12:39:25.075	0.22985038	6.5842557	7.1660647	-0.081165664	0.05822645	0.06504676	0.21909723	6.7542114	7.1065397	Sitting_Type
12:39:25.099	0.22985038	6.5842557	7.1660647	-0.081165664	0.05822645	0.06504676	0.21909723	6.7542114	7.1065397	Sitting_Type
12:39:25.122	0.22985038	6.5842557	7.1660647	-0.081165664	0.05822645	0.06504676	0.21909723	6.7542114	7.1065397	Sitting_Type
12:39:25.146	0.22985038	6.5842557	7.1660647	-0.081165664	0.05822645	0.06504676	0.21909723	6.7542114	7.1065397	Sitting_Type
12:39:25.169	0.22985038	6.5842557	7.1660647	-0.081165664	0.05822645	0.06504676	0.21909723	6.7542114	7.1065397	Sitting_Type
12:39:25.192	-0.14365649	6.9888883	6.466936	0.12713937	0.047841743	0.031449176	-0.023849078	7.0471516	6.819634	Sitting_Type
12:39:25.216	-0.14365649	6.9888883	6.466936	0.12713937	0.047841743	0.031449176	-0.023849078	7.0471516	6.819634	Sitting_Type
12:39:25.240	-0.14365649	6.9888883	6.466936	0.12713937	0.047841743	0.031449176	-0.023849078	7.0471516	6.819634	Sitting_Type
12:39:25.264	-0.14365649	6.9888883	6.466936	0.12713937	0.047841743	0.031449176	-0.023849078	7.0471516	6.819634	Sitting_Type
12:39:25.298	-0.14365649	6.9888883	6.466936	0.12713937	0.047841743	0.031449176	-0.023849078	7.0471516	6.819634	Sitting_Type
12:39:25.322	-0.14365649	6.9888883	6.466936	0.12713937	0.047841743	0.031449176	-0.023849078	7.0471516	6.819634	Sitting_Type
12:39:25.346	-0.14365649	6.9888883	6.466936	0.12713937	0.047841743	0.031449176	-0.023849078	7.0471516	6.819634	Sitting_Type
12:39:25.370	-0.30167863	7.106208	6.273	0.13935669	0.0942675	0.010679757	-0.09932839	7.2164407	6.639532	Sitting_Type
12:39:25.392	-0.30167863	7.106208	6.273	0.13935669	0.0942675	0.010679757	-0.09932839	7.2164407	6.639532	Sitting_Type
12:39:25.415	-0.30167863	7.106208	6.273	0.13935669	0.0942675	0.010679757	-0.09932839	7.2164407	6.639532	Sitting_Type
12:39:25.438	-0.30167863	7.106208	6.273	0.13935669	0.0942675	0.010679757	-0.09932839	7.2164407	6.639532	Sitting_Type
12:39:25.461	-0.30167863	7.106208	6.273	0.13935669	0.0942675	0.010679757	-0.09932839	7.2164407	6.639532	Sitting_Type
12:39:25.484	-0.30167863	7.106208	6.273	0.13935669	0.0942675	0.010679757	-0.09932839	7.2164407	6.639532	Sitting_Type
12:39:25.508	-0.30167863	7.106208	6.273	0.13935669	0.0942675	0.010679757	-0.09932839	7.2164407	6.639532	Sitting_Type
12:39:25.530	-0.30167863	7.106208	6.273	0.13935669	0.0942675	0.010679757	-0.09932839	7.2164407	6.639532	Sitting_Type
12:39:25.554	-0.34956414	7.2019787	6.325674	0.21204965	0.07105463	-0.005813604	-0.19735417	7.3247566	6.5176115	Sitting_Type
12:39:25.578	-0.34956414	7.2019787	6.325674	0.21204965	0.07105463	-0.005813604	-0.19735417	7.3247566	6.5176115	Sitting_Type
12:39:25.600	-0.34956414	7.2019787	6.325674	0.21204965	0.07105463	-0.005813604	-0.19735417	7.3247566	6.5176115	Sitting_Type
12:39:25.622	-0.34956414	7.2019787	6.325674	0.21204965	0.07105463	-0.005813604	-0.19735417	7.3247566	6.5176115	Sitting_Type
12:39:25.643	-0.34956414	7.2019787	6.325674	0.21204965	0.07105463	-0.005813604	-0.19735417	7.3247566	6.5176115	Sitting_Type
12:39:25.665	-0.34956414	7.2019787	6.325674	0.21204965	0.07105463	-0.005813604	-0.19735417	7.3247566	6.5176115	Sitting_Type
12:39:25.687	-0.34956414	7.2019787	6.325674	0.21204965	0.07105463	-0.005813604	-0.19735417	7.3247566	6.5176115	Sitting_Type
12:39:25.710	-0.34956414	7.2019787	6.325674	0.21204965	0.07105463	-0.005813604	-0.19735417	7.3247566	6.5176115	Sitting_Type
12:39:25.733	-0.43096948	7.350424	5.9904757	-0.23632544	-0.09815505	0.0070145656	-0.27550972	7.420735	6.40524	Sitting_Type
12:39:25.756	-0.43096948	7.350424	5.9904757	-0.23632544	-0.09815505	0.0070145656	-0.27550972	7.420735	6.40524	Sitting_Type
12:39:25.780	-0.43096948	7.350424	5.9904757	-0.23632544	-0.09815505	0.0070145656	-0.27550972	7.420735	6.40524	Sitting_Type
12:39:25.803	-0.43096948	7.350424	5.9904757	-0.23632544	-0.09815505	0.0070145656	-0.27550972	7.420735	6.40524	Sitting_Type
12:39:25.827	-0.43096948	7.350424	5.9904757	-0.23632544	-0.09815505	0.0070145656	-0.27550972	7.420735	6.40524	Sitting_Type
12:39:25.859	-0.43096948	7.350424	5.9904757	-0.23632544	-0.09815505	0.0070145656	-0.27550972	7.420735	6.40524	Sitting_Type
12:39:25.884	-0.43096948	7.350424	5.9904757	-0.23632544	-0.09815505	0.0070145656	-0.27550972	7.420735	6.40524	Sitting_Type
12:39:25.907	-0.08140534	7.065505	6.035967	-0.14469565	-0.24415185	-0.039411195	-0.15525399	7.294553	6.552533	Sitting_Type
12:39:25.931	-0.08140534	7.065505	6.035967	-0.14469565	-0.24415185	-0.039411195	-0.15525399	7.294553	6.552533	Sitting_Type
12:39:25.954	-0.08140534	7.065505	6.035967	-0.14469565	-0.24415185	-0.039411195	-0.15525399	7.294553	6.552533	Sitting_Type
12:39:25.979	-0.08140534	7.065505	6.035967	-0.14469565	-0.24415185	-0.039411195	-0.15525399	7.294553	6.552533	Sitting_Type
12:39:26.003	-0.08140534	7.065505	6.035967	-0.14469565	-0.24415185	-0.039411195	-0.15525399	7.294553	6.552533	Sitting_Type
12:39:26.027	-0.08140534	7.065505	6.035967	-0.14469565	-0.24415185	-0.039411195	-0.15525399	7.294553	6.552533	Sitting_Type
12:39:26.051	-0.08140534	7.065505	6.035967	-0.14469565	-0.24415185	-0.039411195	-0.15525399	7.294553	6.552533	Sitting_Type
12:39:26.075	-0.08140534	7.065505	6.035967	-0.14469565	-0.24415185	-0.039411195	-0.15525399	7.294553	6.552533	Sitting_Type
12:39:26.098	-0.09577099	7.039168	6.2179317	0.021459695	-0.13480696	0.012512353	-0.008477613	7.2371855	6.6176534	Sitting_Type
12:39:26.121	-0.09577099	7.039168	6.2179317	0.021459695	-0.13480696	0.012512353	-0.008477613	7.2371855	6.6176534	Sitting_Type
12:39:26.144	-0.09577099	7.039168	6.2179317	0.021459695	-0.13480696	0.012512353	-0.008477613	7.2371855	6.6176534	Sitting_Type
12:39:26.168	-0.09577099	7.039168	6.2179317	0.021459695	-0.13480696	0.012512353	-0.008477613	7.2371855	6.6176534	Sitting_Type
12:39:26.192	-0.09577099	7.039168	6.2179317	0.021459695	-0.13480696	0.012512353	-0.008477613	7.2371855	6.6176534	Sitting_Type
12:39:26.216	-0.09577099	7.039168	6.2179317	0.021459695	-0.13480696	0.012512353	-0.008477613	7.2371855	6.6176534	Sitting_Type
12:39:26.239	-0.09577099	7.039168	6.2179317	0.021459695	-0.13480696	0.012512353	-0.008477613	7.2371855	6.6176534	Sitting_Type
12:39:26.262	-0.09577099	7.039168	6.2179317	0.021459695	-0.13480696	0.012512353	-0.008477613	7.2371855	6.6176534	Sitting_Type
12:39:26.302	0.023942748	6.8715687	6.517216	-0.07750047	-0.048674963	-0.005813604	0.09377807	7.1346393	6.7274327	Sitting_Type
12:39:26.326	0.023942748	6.8715687	6.517216	-0.07750047	-0.048674963	-0.005813604	0.09377807	7.1346393	6.7274327	Sitting_Type
12:39:26.349	0.023942748	6.8715687	6.517216	-0.07750047	-0.048674963	-0.005813604	0.09377807	7.1346393	6.7274327	Sitting_Type
12:39:26.372	0.023942748	6.8715687	6.517216	-0.07750047	-0.048674963	-0.005813604	0.09377807	7.1346393	6.7274327	Sitting_Type
12:39:26.396	0.023942748	6.8715687	6.517216	-0.07750047	-0.048674963	-0.005813604	0.09377807	7.1346393	6.7274327	Sitting_Type
12:39:26.419	0.023942748	6.8715687	6.517216	-0.07750047	-0.048674963	-0.005813604	0.09377807	7.1346393	6.7274327	Sitting_Type
12:39:26.442	0.023942748	6.8715687	6.517216	-0.07750047	-0.048674963	-0.005813604	0.09377807	7.1346393	6.7274327	Sitting_Type
12:39:26.466	0.08619389	6.5794673	7.120573	-0.5680253	-0.049285833	0.038168695	0.16288726	6.9121866	6.9545283	Sitting_Type
12:39:26.490	0.08619389	6.5794673	7.120573	-0.5680253	-0.049285833	0.038168695	0.16288726	6.9121866	6.9545283	Sitting_Type
12:39:26.513	0.08619389	6.5794673	7.120573	-0.5680253	-0.049285833	0.038168695	0.16288726	6.9121866	6.9545283	Sitting_Type
12:39:26.537	0.08619389	6.5794673	7.120573	-0.5680253	-0.049285833	0.038168695	0.16288726	6.9121866	6.9545283	Sitting_Type
12:39:26.561	0.08619389	6.5794673	7.120573	-0.5680253	-0.049285833	0.038168695	0.16288726	6.9121866	6.9545283	Sitting_Type
12:39:26.583	0.08619389	6.5794673	7.120573	-0.5680253	-0.049285833	0.038168695	0.16288726	6.9121866	6.9545283	Sitting_Type
12:39:26.609	0.08619389	6.5794673	7.120573	-0.5680253	-0.049285833	0.038168695	0.16288726	6.9121866	6.9545283	Sitting_Type
12:39:26.632	0.2561874	6.304126	6.969734	0.029400943	-0.021796893	0.030227445	0.21642362	6.5329266	7.31056	Sitting_Type
12:39:26.656	0.2561874	6.304126	6.969734	0.029400943	-0.021796893	0.030227445	0.21642362	6.5329266	7.31056	Sitting_Type
12:39:26.679	0.2561874	6.304126	6.969734	0.029400943	-0.021796893	0.030227445	0.21642362	6.5329266	7.31056	Sitting_Type
12:39:26.703	0.2561874	6.304126	6.969734	0.029400943	-0.021796893	0.030227445	0.21642362	6.5329266	7.31056	Sitting_Type
12:39:26.727	0.2561874	6.304126	6.969734	0.029400943	-0.021796893	0.030227445	0.21642362	6.5329266	7.31056	Sitting_Type
12:39:26.751	0.2561874	6.304126	6.969734	0.029400943	-0.021796893	0.030227445	0.21642362	6.5329266	7.31056	Sitting_Type
12:39:26.776	0.2561874	6.304126	6.969734	0.029400943	-0.021796893	0.030227445	0.21642362	6.5329266	7.31056	Sitting_Type
12:39:26.804	0.2561874	6.304126	6.969734	0.029400943	-0.021796893	0.030227445	0.21642362	6.5329266	7.31056	Sitting_Type
12:39:26.828	0.15323359	6.229903	7.1229677	-0.012748757	-0.0340142	-0.011922257	0.22817951	6.480647	7.356592	Sitting_Type
12:39:26.851	0.15323359	6.229903	7.1229677	-0.012748757	-0.0340142	-0.011922257	0.22817951	6.480647	7.356592	Sitting_Type
12:39:26.874	0.15323359	6.229903	7.1229677	-0.012748757	-0.0340142	-0.011922257	0.22817951	6.480647	7.356592	Sitting_Type
12:39:26.899	0.15323359	6.229903	7.1229677	-0.012748757	-0.0340142	-0.011922257	0.22817951	6.480647	7.356592	Sitting_Type
12:39:26.922	0.15323359	6.229903	7.1229677	-0.012748757	-0.0340142	-0.011922257	0.22817951	6.480647	7.356592	Sitting_Type
12:39:26.946	0.15323359	6.229903	7.1229677	-0.012748757	-0.0340142	-0.011922257	0.22817951	6.480647	7.356592	Sitting_Type
12:39:26.970	0.15323359	6.229903	7.1229677	-0.012748757	-0.0340142	-0.011922257	0.22817951	6.480647	7.356592	Sitting_Type
12:39:26.993	0.2849187	6.2083545	7.467743	0.009242391	-0.008357858	-0.011311391	0.22434418	6.438927	7.3932533	Sitting_Type
12:39:27.018	0.2849187	6.2083545	7.467743	0.009242391	-0.008357858	-0.011311391	0.22434418	6.438927	7.3932533	Sitting_Type
12:39:27.041	0.2849187	6.2083545	7.467743	0.009242391	-0.008357858	-0.011311391	0.22434418	6.438927	7.3932533	Sitting_Type
12:39:27.064	0.2849187	6.2083545	7.467743	0.009242391	-0.008357858	-0.011311391	0.22434418	6.438927	7.3932533	Sitting_Type
12:39:27.088	0.2849187	6.2083545	7.467743	0.009242391	-0.008357858	-0.011311391	0.22434418	6.438927	7.3932533	Sitting_Type
12:39:27.112	0.2849187	6.2083545	7.467743	0.009242391	-0.008357858	-0.011311391	0.22434418	6.438927	7.3932533	Sitting_Type
12:39:27.136	0.2849187	6.2083545	7.467743	0.009242391	-0.008357858	-0.011311391	0.22434418	6.438927	7.3932533	Sitting_Type
12:39:27.159	0.2849187	6.2083545	7.467743	0.009242391	-0.008357858	-0.011311391	0.22434418	6.438927	7.3932533	Sitting_Type
12:39:27.183	0.076616794	6.3472223	7.7933645	0.20655186	-0.0639466	0.014955813	0.26909256	6.459094	7.3741417	Sitting_Type
12:39:27.207	0.076616794	6.3472223	7.7933645	0.20655186	-0.0639466	0.014955813	0.26909256	6.459094	7.3741417	Sitting_Type
12:39:27.231	0.076616794	6.3472223	7.7933645	0.20655186	-0.0639466	0.014955813	0.26909256	6.459094	7.3741417	Sitting_Type
12:39:27.255	0.076616794	6.3472223	7.7933645	0.20655186	-0.0639466	0.014955813	0.26909256	6.459094	7.3741417	Sitting_Type
12:39:27.279	0.076616794	6.3472223	7.7933645	0.20655186	-0.0639466	0.014955813	0.26909256	6.459094	7.3741417	Sitting_Type
12:39:27.305	0.076616794	6.3472223	7.7933645	0.20655186	-0.0639466	0.014955813	0.26909256	6.459094	7.3741417	Sitting_Type
12:39:27.326	0.076616794	6.3472223	7.7933645	0.20655186	-0.0639466	0.014955813	0.26909256	6.459094	7.3741417	Sitting_Type
12:39:27.347	0.15083931	6.55313	6.471725	0.46983477	0.35266352	-0.054682825	0.23787294	6.7542825	7.1058707	Sitting_Type
12:39:27.369	0.15083931	6.55313	6.471725	0.46983477	0.35266352	-0.054682825	0.23787294	6.7542825	7.1058707	Sitting_Type
12:39:27.390	0.15083931	6.55313	6.471725	0.46983477	0.35266352	-0.054682825	0.23787294	6.7542825	7.1058707	Sitting_Type
12:39:27.416	0.15083931	6.55313	6.471725	0.46983477	0.35266352	-0.054682825	0.23787294	6.7542825	7.1058707	Sitting_Type
12:39:27.438	0.15083931	6.55313	6.471725	0.46983477	0.35266352	-0.054682825	0.23787294	6.7542825	7.1058707	Sitting_Type
12:39:27.460	0.15083931	6.55313	6.471725	0.46983477	0.35266352	-0.054682825	0.23787294	6.7542825	7.1058707	Sitting_Type
12:39:27.482	0.15083931	6.55313	6.471725	0.46983477	0.35266352	-0.054682825	0.23787294	6.7542825	7.1058707	Sitting_Type
12:39:27.504	0.15083931	6.55313	6.471725	0.46983477	0.35266352	-0.054682825	0.23787294	6.7542825	7.1058707	Sitting_Type
12:39:27.525	-0.5554718	6.9673395	6.8428373	0.14913054	0.29768565	0.04488821	-0.10294366	7.1262918	6.7361474	Sitting_Type
12:39:27.547	-0.5554718	6.9673395	6.8428373	0.14913054	0.29768565	0.04488821	-0.10294366	7.1262918	6.7361474	Sitting_Type
12:39:27.569	-0.5554718	6.9673395	6.8428373	0.14913054	0.29768565	0.04488821	-0.10294366	7.1262918	6.7361474	Sitting_Type
12:39:27.591	-0.5554718	6.9673395	6.8428373	0.14913054	0.29768565	0.04488821	-0.10294366	7.1262918	6.7361474	Sitting_Type
12:39:27.615	-0.5554718	6.9673395	6.8428373	0.14913054	0.29768565	0.04488821	-0.10294366	7.1262918	6.7361474	Sitting_Type
12:39:27.638	-0.5554718	6.9673395	6.8428373	0.14913054	0.29768565	0.04488821	-0.10294366	7.1262918	6.7361474	Sitting_Type
12:39:27.658	-0.5554718	6.9673395	6.8428373	0.14913054	0.29768565	0.04488821	-0.10294366	7.1262918	6.7361474	Sitting_Type
12:39:27.679	-0.5554718	6.9673395	6.8428373	0.14913054	0.29768565	0.04488821	-0.10294366	7.1262918	6.7361474	Sitting_Type
12:39:27.701	-0.5554718	6.9673395	6.8428373	0.14913054	0.29768565	0.04488821	-0.10294366	7.1262918	6.7361474	Sitting_Type
12:39:27.723	-0.24421602	6.732701	7.2809896	-0.25159705	-0.061503135	-0.031469945	-0.17707594	7.1842213	6.6727734	Sitting_Type
12:39:27.745	-0.24421602	6.732701	7.2809896	-0.25159705	-0.061503135	-0.031469945	-0.17707594	7.1842213	6.6727734	Sitting_Type
12:39:27.772	-0.24421602	6.732701	7.2809896	-0.25159705	-0.061503135	-0.031469945	-0.17707594	7.1842213	6.6727734	Sitting_Type
12:39:27.793	-0.24421602	6.732701	7.2809896	-0.25159705	-0.061503135	-0.031469945	-0.17707594	7.1842213	6.6727734	Sitting_Type
12:39:27.814	-0.24421602	6.732701	7.2809896	-0.25159705	-0.061503135	-0.031469945	-0.17707594	7.1842213	6.6727734	Sitting_Type
12:39:27.835	-0.24421602	6.732701	7.2809896	-0.25159705	-0.061503135	-0.031469945	-0.17707594	7.1842213	6.6727734	Sitting_Type
12:39:27.856	-0.24421602	6.732701	7.2809896	-0.25159705	-0.061503135	-0.031469945	-0.17707594	7.1842213	6.6727734	Sitting_Type
12:39:27.878	-0.24421602	6.732701	7.2809896	-0.25159705	-0.061503135	-0.031469945	-0.17707594	7.1842213	6.6727734	Sitting_Type
12:39:27.901	-0.44533512	6.9721284	6.732701	0.08193535	-0.16840455	-0.008867931	-0.071865216	7.1458983	6.715744	Sitting_Type
12:39:27.923	-0.44533512	6.9721284	6.732701	0.08193535	-0.16840455	-0.008867931	-0.071865216	7.1458983	6.715744	Sitting_Type
12:39:27.946	-0.44533512	6.9721284	6.732701	0.08193535	-0.16840455	-0.008867931	-0.071865216	7.1458983	6.715744	Sitting_Type
12:39:27.968	-0.44533512	6.9721284	6.732701	0.08193535	-0.16840455	-0.008867931	-0.071865216	7.1458983	6.715744	Sitting_Type
12:39:27.989	-0.44533512	6.9721284	6.732701	0.08193535	-0.16840455	-0.008867931	-0.071865216	7.1458983	6.715744	Sitting_Type
12:39:28.011	-0.44533512	6.9721284	6.732701	0.08193535	-0.16840455	-0.008867931	-0.071865216	7.1458983	6.715744	Sitting_Type
12:39:28.033	-0.44533512	6.9721284	6.732701	0.08193535	-0.16840455	-0.008867931	-0.071865216	7.1458983	6.715744	Sitting_Type
12:39:28.054	-0.44533512	6.9721284	6.732701	0.08193535	-0.16840455	-0.008867931	-0.071865216	7.1458983	6.715744	Sitting_Type
12:39:28.075	0.083799616	7.431829	6.0527267	-0.058563653	0.24209689	-0.10355204	0.012218261	7.2760305	6.574916	Sitting_Type
12:39:28.097	0.083799616	7.431829	6.0527267	-0.058563653	0.24209689	-0.10355204	0.012218261	7.2760305	6.574916	Sitting_Type
12:39:28.118	0.083799616	7.431829	6.0527267	-0.058563653	0.24209689	-0.10355204	0.012218261	7.2760305	6.574916	Sitting_Type
12:39:28.141	0.083799616	7.431829	6.0527267	-0.058563653	0.24209689	-0.10355204	0.012218261	7.2760305	6.574916	Sitting_Type
12:39:28.177	0.083799616	7.431829	6.0527267	-0.058563653	0.24209689	-0.10355204	0.012218261	7.2760305	6.574916	Sitting_Type
12:39:28.199	0.083799616	7.431829	6.0527267	-0.058563653	0.24209689	-0.10355204	0.012218261	7.2760305	6.574916	Sitting_Type
12:39:28.221	0.083799616	7.431829	6.0527267	-0.058563653	0.24209689	-0.10355204	0.012218261	7.2760305	6.574916	Sitting_Type
12:39:28.242	0.083799616	7.431829	6.0527267	-0.058563653	0.24209689	-0.10355204	0.012218261	7.2760305	6.574916	Sitting_Type
12:39:28.263	0.102953814	7.1349387	5.978504	-0.23143852	-0.15252204	0.09620089	-0.03604045	7.3390102	6.5044546	Sitting_Type
12:39:28.284	0.102953814	7.1349387	5.978504	-0.23143852	-0.15252204	0.09620089	-0.03604045	7.3390102	6.5044546	Sitting_Type
12:39:28.305	0.102953814	7.1349387	5.978504	-0.23143852	-0.15252204	0.09620089	-0.03604045	7.3390102	6.5044546	Sitting_Type
12:39:28.327	0.102953814	7.1349387	5.978504	-0.23143852	-0.15252204	0.09620089	-0.03604045	7.3390102	6.5044546	Sitting_Type
12:39:28.349	0.102953814	7.1349387	5.978504	-0.23143852	-0.15252204	0.09620089	-0.03604045	7.3390102	6.5044546	Sitting_Type
12:39:28.371	0.102953814	7.1349387	5.978504	-0.23143852	-0.15252204	0.09620089	-0.03604045	7.3390102	6.5044546	Sitting_Type
12:39:28.397	0.102953814	7.1349387	5.978504	-0.23143852	-0.15252204	0.09620089	-0.03604045	7.3390102	6.5044546	Sitting_Type
12:39:28.418	0.102953814	7.1349387	5.978504	-0.23143852	-0.15252204	0.09620089	-0.03604045	7.3390102	6.5044546	Sitting_Type
12:39:28.441	0.14844504	6.8500204	6.4693303	0.06422026	-0.13053091	0.021064466	0.05494126	7.1578765	6.7031393	Sitting_Type
12:39:28.463	0.14844504	6.8500204	6.4693303	0.06422026	-0.13053091	0.021064466	0.05494126	7.1578765	6.7031393	Sitting_Type
12:39:28.484	0.14844504	6.8500204	6.4693303	0.06422026	-0.13053091	0.021064466	0.05494126	7.1578765	6.7031393	Sitting_Type
12:39:28.506	0.14844504	6.8500204	6.4693303	0.06422026	-0.13053091	0.021064466	0.05494126	7.1578765	6.7031393	Sitting_Type
12:39:28.527	0.14844504	6.8500204	6.4693303	0.06422026	-0.13053091	0.021064466	0.05494126	7.1578765	6.7031393	Sitting_Type
12:39:28.549	0.14844504	6.8500204	6.4693303	0.06422026	-0.13053091	0.021064466	0.05494126	7.1578765	6.7031393	Sitting_Type
12:39:28.583	0.14844504	6.8500204	6.4693303	0.06422026	-0.13053091	0.021064466	0.05494126	7.1578765	6.7031393	Sitting_Type
12:39:28.616	0.2849187	7.0607166	7.0511394	-0.19051054	0.113815196	-0.05407196	0.17908378	7.0647306	6.799104	Sitting_Type
12:39:28.638	0.2849187	7.0607166	7.0511394	-0.19051054	0.113815196	-0.05407196	0.17908378	7.0647306	6.799104	Sitting_Type
12:39:28.668	0.2849187	7.0607166	7.0511394	-0.19051054	0.113815196	-0.05407196	0.17908378	7.0647306	6.799104	Sitting_Type
12:39:28.690	0.2849187	7.0607166	7.0511394	-0.19051054	0.113815196	-0.05407196	0.17908378	7.0647306	6.799104	Sitting_Type
12:39:28.712	0.2849187	7.0607166	7.0511394	-0.19051054	0.113815196	-0.05407196	0.17908378	7.0647306	6.799104	Sitting_Type
12:39:28.733	0.2849187	7.0607166	7.0511394	-0.19051054	0.113815196	-0.05407196	0.17908378	7.0647306	6.799104	Sitting_Type
12:39:28.755	0.2849187	7.0607166	7.0511394	-0.19051054	0.113815196	-0.05407196	0.17908378	7.0647306	6.799104	Sitting_Type
12:39:28.776	0.2849187	7.0607166	7.0511394	-0.19051054	0.113815196	-0.05407196	0.17908378	7.0647306	6.799104	Sitting_Type
12:39:28.797	0.339987	6.58665	6.138921	-0.25892746	-0.120757066	0.07420974	0.18835428	7.1338444	6.7262945	Sitting_Type
12:39:28.818	0.339987	6.58665	6.138921	-0.25892746	-0.120757066	0.07420974	0.18835428	7.1338444	6.7262945	Sitting_Type
12:39:28.841	0.339987	6.58665	6.138921	-0.25892746	-0.120757066	0.07420974	0.18835428	7.1338444	6.7262945	Sitting_Type
12:39:28.876	0.339987	6.58665	6.138921	-0.25892746	-0.120757066	0.07420974	0.18835428	7.1338444	6.7262945	Sitting_Type
12:39:28.897	0.339987	6.58665	6.138921	-0.25892746	-0.120757066	0.07420974	0.18835428	7.1338444	6.7262945	Sitting_Type
12:39:28.918	0.339987	6.58665	6.138921	-0.25892746	-0.120757066	0.07420974	0.18835428	7.1338444	6.7262945	Sitting_Type
12:39:28.939	0.339987	6.58665	6.138921	-0.25892746	-0.120757066	0.07420974	0.18835428	7.1338444	6.7262945	Sitting_Type
12:39:28.960	0.339987	6.58665	6.138921	-0.25892746	-0.120757066	0.07420974	0.18835428	7.1338444	6.7262945	Sitting_Type
12:39:28.996	0.13886794	6.9649453	7.8268843	0.09232006	0.085104525	0.06749023	0.19383653	6.990419	6.8750834	Sitting_Type
12:39:29.018	0.13886794	6.9649453	7.8268843	0.09232006	0.085104525	0.06749023	0.19383653	6.990419	6.8750834	Sitting_Type
12:39:29.040	0.13886794	6.9649453	7.8268843	0.09232006	0.085104525	0.06749023	0.19383653	6.990419	6.8750834	Sitting_Type
12:39:29.063	0.13886794	6.9649453	7.8268843	0.09232006	0.085104525	0.06749023	0.19383653	6.990419	6.8750834	Sitting_Type
12:39:29.085	0.13886794	6.9649453	7.8268843	0.09232006	0.085104525	0.06749023	0.19383653	6.990419	6.8750834	Sitting_Type
12:39:29.108	0.13886794	6.9649453	7.8268843	0.09232006	0.085104525	0.06749023	0.19383653	6.990419	6.8750834	Sitting_Type
12:39:29.130	0.13886794	6.9649453	7.8268843	0.09232006	0.085104525	0.06749023	0.19383653	6.990419	6.8750834	Sitting_Type
12:39:29.153	0.14605077	6.754249	6.5148215	0.21632572	0.13641721	0.025340524	0.11980361	7.146528	6.714393	Sitting_Type
12:39:29.174	0.14605077	6.754249	6.5148215	0.21632572	0.13641721	0.025340524	0.11980361	7.146528	6.714393	Sitting_Type
12:39:29.195	0.14605077	6.754249	6.5148215	0.21632572	0.13641721	0.025340524	0.11980361	7.146528	6.714393	Sitting_Type
12:39:29.216	0.14605077	6.754249	6.5148215	0.21632572	0.13641721	0.025340524	0.11980361	7.146528	6.714393	Sitting_Type
12:39:29.237	0.14605077	6.754249	6.5148215	0.21632572	0.13641721	0.025340524	0.11980361	7.146528	6.714393	Sitting_Type
12:39:29.259	0.14605077	6.754249	6.5148215	0.21632572	0.13641721	0.025340524	0.11980361	7.146528	6.714393	Sitting_Type
12:39:29.286	0.14605077	6.754249	6.5148215	0.21632572	0.13641721	0.025340524	0.11980361	7.146528	6.714393	Sitting_Type
12:39:29.309	0.14605077	6.754249	6.5148215	0.21632572	0.13641721	0.025340524	0.11980361	7.146528	6.714393	Sitting_Type
12:39:29.331	0.08619389	7.075082	6.035967	-0.013970489	-0.008968723	0.022897063	0.11366788	7.225984	6.628919	Sitting_Type
12:39:29.353	0.08619389	7.075082	6.035967	-0.013970489	-0.008968723	0.022897063	0.11366788	7.225984	6.628919	Sitting_Type
12:39:29.376	0.08619389	7.075082	6.035967	-0.013970489	-0.008968723	0.022897063	0.11366788	7.225984	6.628919	Sitting_Type
12:39:29.397	0.08619389	7.075082	6.035967	-0.013970489	-0.008968723	0.022897063	0.11366788	7.225984	6.628919	Sitting_Type
12:39:29.418	0.08619389	7.075082	6.035967	-0.013970489	-0.008968723	0.022897063	0.11366788	7.225984	6.628919	Sitting_Type
12:39:29.440	0.08619389	7.075082	6.035967	-0.013970489	-0.008968723	0.022897063	0.11366788	7.225984	6.628919	Sitting_Type
12:39:29.461	0.08619389	7.075082	6.035967	-0.013970489	-0.008968723	0.022897063	0.11366788	7.225984	6.628919	Sitting_Type
12:39:29.482	0.08619389	7.075082	6.035967	-0.013970489	-0.008968723	0.022897063	0.11366788	7.225984	6.628919	Sitting_Type
12:39:29.503	-0.18914771	7.4366174	6.754249	-0.046346348	-0.049285833	-0.10416291	0.11201865	7.201333	6.6557155	Sitting_Type
12:39:29.525	-0.18914771	7.4366174	6.754249	-0.046346348	-0.049285833	-0.10416291	0.11201865	7.201333	6.6557155	Sitting_Type
12:39:29.548	-0.18914771	7.4366174	6.754249	-0.046346348	-0.049285833	-0.10416291	0.11201865	7.201333	6.6557155	Sitting_Type
12:39:29.571	-0.18914771	7.4366174	6.754249	-0.046346348	-0.049285833	-0.10416291	0.11201865	7.201333	6.6557155	Sitting_Type
12:39:29.596	-0.18914771	7.4366174	6.754249	-0.046346348	-0.049285833	-0.10416291	0.11201865	7.201333	6.6557155	Sitting_Type
12:39:29.624	-0.18914771	7.4366174	6.754249	-0.046346348	-0.049285833	-0.10416291	0.11201865	7.201333	6.6557155	Sitting_Type
12:39:29.647	-0.18914771	7.4366174	6.754249	-0.046346348	-0.049285833	-0.10416291	0.11201865	7.201333	6.6557155	Sitting_Type
12:39:29.668	-0.18914771	7.4366174	6.754249	-0.046346348	-0.049285833	-0.10416291	0.11201865	7.201333	6.6557155	Sitting_Type
12:39:29.689	0.2681588	7.1732473	5.0806513	-0.041459423	-0.02485122	0.05771638	0.17231356	7.323257	6.520008	Sitting_Type
12:39:29.714	0.2681588	7.1732473	5.0806513	-0.041459423	-0.02485122	0.05771638	0.17231356	7.323257	6.520008	Sitting_Type
12:39:29.735	0.2681588	7.1732473	5.0806513	-0.041459423	-0.02485122	0.05771638	0.17231356	7.323257	6.520008	Sitting_Type
12:39:29.764	0.2681588	7.1732473	5.0806513	-0.041459423	-0.02485122	0.05771638	0.17231356	7.323257	6.520008	Sitting_Type
12:39:29.785	0.2681588	7.1732473	5.0806513	-0.041459423	-0.02485122	0.05771638	0.17231356	7.323257	6.520008	Sitting_Type
12:39:29.806	0.2681588	7.1732473	5.0806513	-0.041459423	-0.02485122	0.05771638	0.17231356	7.323257	6.520008	Sitting_Type
12:39:29.827	0.2681588	7.1732473	5.0806513	-0.041459423	-0.02485122	0.05771638	0.17231356	7.323257	6.520008	Sitting_Type
12:39:29.848	0.2681588	7.1732473	5.0806513	-0.041459423	-0.02485122	0.05771638	0.17231356	7.323257	6.520008	Sitting_Type
12:39:29.870	-0.09337672	7.0607166	7.269018	0.15462832	0.009357234	0.01923187	0.21803105	7.0669274	6.7956786	Sitting_Type
12:39:29.899	-0.09337672	7.0607166	7.269018	0.15462832	0.009357234	0.01923187	0.21803105	7.0669274	6.7956786	Sitting_Type
12:39:29.921	-0.09337672	7.0607166	7.269018	0.15462832	0.009357234	0.01923187	0.21803105	7.0669274	6.7956786	Sitting_Type
12:39:29.945	-0.09337672	7.0607166	7.269018	0.15462832	0.009357234	0.01923187	0.21803105	7.0669274	6.7956786	Sitting_Type
12:39:29.967	-0.09337672	7.0607166	7.269018	0.15462832	0.009357234	0.01923187	0.21803105	7.0669274	6.7956786	Sitting_Type
12:39:29.992	-0.09337672	7.0607166	7.269018	0.15462832	0.009357234	0.01923187	0.21803105	7.0669274	6.7956786	Sitting_Type
12:39:30.014	-0.09337672	7.0607166	7.269018	0.15462832	0.009357234	0.01923187	0.21803105	7.0669274	6.7956786	Sitting_Type
12:39:30.036	-0.09337672	7.0607166	7.269018	0.15462832	0.009357234	0.01923187	0.21803105	7.0669274	6.7956786	Sitting_Type
12:39:30.059	0.30886146	6.5794673	7.0080423	-0.12820229	0.08999145	0.0027385089	0.16282238	7.0637536	6.800523	Sitting_Type
12:39:30.081	0.30886146	6.5794673	7.0080423	-0.12820229	0.08999145	0.0027385089	0.16282238	7.0637536	6.800523	Sitting_Type
12:39:30.104	0.30886146	6.5794673	7.0080423	-0.12820229	0.08999145	0.0027385089	0.16282238	7.0637536	6.800523	Sitting_Type
12:39:30.125	0.30886146	6.5794673	7.0080423	-0.12820229	0.08999145	0.0027385089	0.16282238	7.0637536	6.800523	Sitting_Type
12:39:30.146	0.30886146	6.5794673	7.0080423	-0.12820229	0.08999145	0.0027385089	0.16282238	7.0637536	6.800523	Sitting_Type
12:39:30.167	0.30886146	6.5794673	7.0080423	-0.12820229	0.08999145	0.0027385089	0.16282238	7.0637536	6.800523	Sitting_Type
12:39:30.188	0.30886146	6.5794673	7.0080423	-0.12820229	0.08999145	0.0027385089	0.16282238	7.0637536	6.800523	Sitting_Type
12:39:30.240	0.3232271	6.6417184	7.1349387	-0.065283164	-0.16657196	0.021064466	0.25562516	6.9600554	6.9038086	Sitting_Type
12:39:30.262	0.3232271	6.6417184	7.1349387	-0.065283164	-0.16657196	0.021064466	0.25562516	6.9600554	6.9038086	Sitting_Type
12:39:30.284	0.3232271	6.6417184	7.1349387	-0.065283164	-0.16657196	0.021064466	0.25562516	6.9600554	6.9038086	Sitting_Type
12:39:30.306	0.3232271	6.6417184	7.1349387	-0.065283164	-0.16657196	0.021064466	0.25562516	6.9600554	6.9038086	Sitting_Type
12:39:30.329	0.3232271	6.6417184	7.1349387	-0.065283164	-0.16657196	0.021064466	0.25562516	6.9600554	6.9038086	Sitting_Type
12:39:30.354	0.3232271	6.6417184	7.1349387	-0.065283164	-0.16657196	0.021064466	0.25562516	6.9600554	6.9038086	Sitting_Type
12:39:30.378	0.3232271	6.6417184	7.1349387	-0.065283164	-0.16657196	0.021064466	0.25562516	6.9600554	6.9038086	Sitting_Type
12:39:30.399	0.3232271	6.6417184	7.1349387	-0.065283164	-0.16657196	0.021064466	0.25562516	6.9600554	6.9038086	Sitting_Type
12:39:30.421	0.102953814	6.9912825	6.3807425	-0.07444614	0.06005905	0.0057928353	0.3043661	7.103023	6.7546096	Sitting_Type
12:39:30.442	0.102953814	6.9912825	6.3807425	-0.07444614	0.06005905	0.0057928353	0.3043661	7.103023	6.7546096	Sitting_Type
12:39:30.464	0.102953814	6.9912825	6.3807425	-0.07444614	0.06005905	0.0057928353	0.3043661	7.103023	6.7546096	Sitting_Type
12:39:30.488	0.102953814	6.9912825	6.3807425	-0.07444614	0.06005905	0.0057928353	0.3043661	7.103023	6.7546096	Sitting_Type
12:39:30.511	0.102953814	6.9912825	6.3807425	-0.07444614	0.06005905	0.0057928353	0.3043661	7.103023	6.7546096	Sitting_Type
12:39:30.533	0.102953814	6.9912825	6.3807425	-0.07444614	0.06005905	0.0057928353	0.3043661	7.103023	6.7546096	Sitting_Type
12:39:30.554	0.102953814	6.9912825	6.3807425	-0.07444614	0.06005905	0.0057928353	0.3043661	7.103023	6.7546096	Sitting_Type
12:39:30.576	0.102953814	6.9912825	6.3807425	-0.07444614	0.06005905	0.0057928353	0.3043661	7.103023	6.7546096	Sitting_Type
12:39:30.597	0.22027329	7.395915	7.091842	0.28779694	0.16879307	0.0888705	0.10505495	7.2473917	6.605647	Sitting_Type
12:39:30.623	0.22027329	7.395915	7.091842	0.28779694	0.16879307	0.0888705	0.10505495	7.2473917	6.605647	Sitting_Type
12:39:30.645	0.22027329	7.395915	7.091842	0.28779694	0.16879307	0.0888705	0.10505495	7.2473917	6.605647	Sitting_Type
12:39:30.666	0.22027329	7.395915	7.091842	0.28779694	0.16879307	0.0888705	0.10505495	7.2473917	6.605647	Sitting_Type
12:39:30.687	0.22027329	7.395915	7.091842	0.28779694	0.16879307	0.0888705	0.10505495	7.2473917	6.605647	Sitting_Type
12:39:30.711	0.22027329	7.395915	7.091842	0.28779694	0.16879307	0.0888705	0.10505495	7.2473917	6.605647	Sitting_Type
12:39:30.742	0.22027329	7.395915	7.091842	0.28779694	0.16879307	0.0888705	0.10505495	7.2473917	6.605647	Sitting_Type
12:39:30.774	-0.9385557	7.1995845	5.770202	-0.0946047	0.066167705	-0.08950214	-0.02012246	7.341666	6.501523	Sitting_Type
12:39:30.802	-0.9385557	7.1995845	5.770202	-0.0946047	0.066167705	-0.08950214	-0.02012246	7.341666	6.501523	Sitting_Type
12:39:30.835	-0.9385557	7.1995845	5.770202	-0.0946047	0.066167705	-0.08950214	-0.02012246	7.341666	6.501523	Sitting_Type
12:39:30.869	-0.9385557	7.1995845	5.770202	-0.0946047	0.066167705	-0.08950214	-0.02012246	7.341666	6.501523	Sitting_Type
12:39:30.905	-0.9385557	7.1995845	5.770202	-0.0946047	0.066167705	-0.08950214	-0.02012246	7.341666	6.501523	Sitting_Type
12:39:30.934	-0.9385557	7.1995845	5.770202	-0.0946047	0.066167705	-0.08950214	-0.02012246	7.341666	6.501523	Sitting_Type
12:39:30.968	0.04070267	7.1995845	5.5882373	0.111867756	-0.14396994	0.076653205	-0.018678982	7.3905816	6.445865	Sitting_Type
12:39:30.989	0.04070267	7.1995845	5.5882373	0.111867756	-0.14396994	0.076653205	-0.018678982	7.3905816	6.445865	Sitting_Type
12:39:31.010	0.04070267	7.1995845	5.5882373	0.111867756	-0.14396994	0.076653205	-0.018678982	7.3905816	6.445865	Sitting_Type
12:39:31.049	0.04070267	7.1995845	5.5882373	0.111867756	-0.14396994	0.076653205	-0.018678982	7.3905816	6.445865	Sitting_Type
12:39:31.070	0.04070267	7.1995845	5.5882373	0.111867756	-0.14396994	0.076653205	-0.018678982	7.3905816	6.445865	Sitting_Type
12:39:31.091	0.04070267	7.1995845	5.5882373	0.111867756	-0.14396994	0.076653205	-0.018678982	7.3905816	6.445865	Sitting_Type
12:39:31.112	0.04070267	7.1995845	5.5882373	0.111867756	-0.14396994	0.076653205	-0.018678982	7.3905816	6.445865	Sitting_Type
12:39:31.133	-0.2561874	7.099025	6.6010156	-0.023133466	0.17001478	0.10353127	0.04965046	7.312735	6.533888	Sitting_Type
12:39:31.154	-0.2561874	7.099025	6.6010156	-0.023133466	0.17001478	0.10353127	0.04965046	7.312735	6.533888	Sitting_Type
12:39:31.185	-0.2561874	7.099025	6.6010156	-0.023133466	0.17001478	0.10353127	0.04965046	7.312735	6.533888	Sitting_Type
12:39:31.207	-0.2561874	7.099025	6.6010156	-0.023133466	0.17001478	0.10353127	0.04965046	7.312735	6.533888	Sitting_Type
12:39:31.230	-0.2561874	7.099025	6.6010156	-0.023133466	0.17001478	0.10353127	0.04965046	7.312735	6.533888	Sitting_Type
12:39:31.252	-0.2561874	7.099025	6.6010156	-0.023133466	0.17001478	0.10353127	0.04965046	7.312735	6.533888	Sitting_Type
12:39:31.273	-0.2561874	7.099025	6.6010156	-0.023133466	0.17001478	0.10353127	0.04965046	7.312735	6.533888	Sitting_Type
12:39:31.295	-0.2561874	7.099025	6.6010156	-0.023133466	0.17001478	0.10353127	0.04965046	7.312735	6.533888	Sitting_Type
12:39:31.316	0.035914123	7.362395	7.407886	0.21449313	-0.311347	-0.05407196	-0.17586014	7.330575	6.5116844	Sitting_Type
12:39:31.337	0.035914123	7.362395	7.407886	0.21449313	-0.311347	-0.05407196	-0.17586014	7.330575	6.5116844	Sitting_Type
12:39:31.358	0.035914123	7.362395	7.407886	0.21449313	-0.311347	-0.05407196	-0.17586014	7.330575	6.5116844	Sitting_Type
12:39:31.379	0.035914123	7.362395	7.407886	0.21449313	-0.311347	-0.05407196	-0.17586014	7.330575	6.5116844	Sitting_Type
12:39:31.400	0.035914123	7.362395	7.407886	0.21449313	-0.311347	-0.05407196	-0.17586014	7.330575	6.5116844	Sitting_Type
12:39:31.422	0.035914123	7.362395	7.407886	0.21449313	-0.311347	-0.05407196	-0.17586014	7.330575	6.5116844	Sitting_Type
12:39:31.447	0.035914123	7.362395	7.407886	0.21449313	-0.311347	-0.05407196	-0.17586014	7.330575	6.5116844	Sitting_Type
12:39:31.479	0.035914123	7.362395	7.407886	0.21449313	-0.311347	-0.05407196	-0.17586014	7.330575	6.5116844	Sitting_Type
12:39:31.502	-0.6488485	7.4198575	5.727105	0.021459695	-0.067000926	-0.014976583	-0.25596973	7.4477057	6.3746676	Sitting_Type
12:39:31.523	-0.6488485	7.4198575	5.727105	0.021459695	-0.067000926	-0.014976583	-0.25596973	7.4477057	6.3746676	Sitting_Type
12:39:31.544	-0.6488485	7.4198575	5.727105	0.021459695	-0.067000926	-0.014976583	-0.25596973	7.4477057	6.3746676	Sitting_Type
12:39:31.572	-0.6488485	7.4198575	5.727105	0.021459695	-0.067000926	-0.014976583	-0.25596973	7.4477057	6.3746676	Sitting_Type
12:39:31.593	-0.6488485	7.4198575	5.727105	0.021459695	-0.067000926	-0.014976583	-0.25596973	7.4477057	6.3746676	Sitting_Type
12:39:31.615	-0.6488485	7.4198575	5.727105	0.021459695	-0.067000926	-0.014976583	-0.25596973	7.4477057	6.3746676	Sitting_Type
12:39:31.637	-0.6488485	7.4198575	5.727105	0.021459695	-0.067000926	-0.014976583	-0.25596973	7.4477057	6.3746676	Sitting_Type
12:39:31.659	-0.6488485	7.4198575	5.727105	0.021459695	-0.067000926	-0.014976583	-0.25596973	7.4477057	6.3746676	Sitting_Type
12:39:31.681	0.06943397	7.0966306	6.1532865	0.0043554693	-0.0016383406	-0.04246552	-0.21687955	7.3394914	6.500396	Sitting_Type
12:39:31.703	0.06943397	7.0966306	6.1532865	0.0043554693	-0.0016383406	-0.04246552	-0.21687955	7.3394914	6.500396	Sitting_Type
12:39:31.725	0.06943397	7.0966306	6.1532865	0.0043554693	-0.0016383406	-0.04246552	-0.21687955	7.3394914	6.500396	Sitting_Type
12:39:31.748	0.06943397	7.0966306	6.1532865	0.0043554693	-0.0016383406	-0.04246552	-0.21687955	7.3394914	6.500396	Sitting_Type
12:39:31.770	0.06943397	7.0966306	6.1532865	0.0043554693	-0.0016383406	-0.04246552	-0.21687955	7.3394914	6.500396	Sitting_Type
12:39:31.792	0.06943397	7.0966306	6.1532865	0.0043554693	-0.0016383406	-0.04246552	-0.21687955	7.3394914	6.500396	Sitting_Type
12:39:31.814	0.06943397	7.0966306	6.1532865	0.0043554693	-0.0016383406	-0.04246552	-0.21687955	7.3394914	6.500396	Sitting_Type
12:39:31.835	0.06943397	7.0966306	6.1532865	0.0043554693	-0.0016383406	-0.04246552	-0.21687955	7.3394914	6.500396	Sitting_Type
12:39:31.859	-0.18196489	7.0702934	5.9856873	0.32933578	0.2946313	0.020453602	-0.44130293	7.402493	6.417056	Sitting_Type
12:39:31.881	-0.18196489	7.0702934	5.9856873	0.32933578	0.2946313	0.020453602	-0.44130293	7.402493	6.417056	Sitting_Type
12:39:31.905	-0.18196489	7.0702934	5.9856873	0.32933578	0.2946313	0.020453602	-0.44130293	7.402493	6.417056	Sitting_Type
12:39:31.928	-0.18196489	7.0702934	5.9856873	0.32933578	0.2946313	0.020453602	-0.44130293	7.402493	6.417056	Sitting_Type
12:39:31.951	-0.18196489	7.0702934	5.9856873	0.32933578	0.2946313	0.020453602	-0.44130293	7.402493	6.417056	Sitting_Type
12:39:31.976	-0.18196489	7.0702934	5.9856873	0.32933578	0.2946313	0.020453602	-0.44130293	7.402493	6.417056	Sitting_Type
12:39:32.000	-0.18196489	7.0702934	5.9856873	0.32933578	0.2946313	0.020453602	-0.44130293	7.402493	6.417056	Sitting_Type
12:39:32.025	-0.18196489	7.0702934	5.9856873	0.32933578	0.2946313	0.020453602	-0.44130293	7.402493	6.417056	Sitting_Type
12:39:32.058	-1.0750294	7.570697	6.1269493	0.15585005	0.20177978	0.055883784	-0.9246572	7.5802855	6.1526055	Sitting_Type
12:39:32.079	-1.0750294	7.570697	6.1269493	0.15585005	0.20177978	0.055883784	-0.9246572	7.5802855	6.1526055	Sitting_Type
12:39:32.100	-1.0750294	7.570697	6.1269493	0.15585005	0.20177978	0.055883784	-0.9246572	7.5802855	6.1526055	Sitting_Type
12:39:32.155	-1.0750294	7.570697	6.1269493	0.15585005	0.20177978	0.055883784	-0.9246572	7.5802855	6.1526055	Sitting_Type
12:39:32.191	-1.0750294	7.570697	6.1269493	0.15585005	0.20177978	0.055883784	-0.9246572	7.5802855	6.1526055	Sitting_Type
12:39:32.224	-1.0774237	7.369578	4.8986864	-0.2717556	-0.15068945	0.03511437	-0.99402213	7.6697955	6.02963	Sitting_Type
12:39:32.257	-1.0774237	7.369578	4.8986864	-0.2717556	-0.15068945	0.03511437	-0.99402213	7.6697955	6.02963	Sitting_Type
12:39:32.290	-1.0774237	7.369578	4.8986864	-0.2717556	-0.15068945	0.03511437	-0.99402213	7.6697955	6.02963	Sitting_Type
12:39:32.324	-1.0774237	7.369578	4.8986864	-0.2717556	-0.15068945	0.03511437	-0.99402213	7.6697955	6.02963	Sitting_Type
12:39:32.358	-1.0774237	7.369578	4.8986864	-0.2717556	-0.15068945	0.03511437	-0.99402213	7.6697955	6.02963	Sitting_Type
12:39:32.390	-0.9768641	7.091842	6.091035	-0.37560272	-0.4854436	-0.07056532	-0.8165808	7.2698135	6.530945	Sitting_Type
12:39:32.412	-0.9768641	7.091842	6.091035	-0.37560272	-0.4854436	-0.07056532	-0.8165808	7.2698135	6.530945	Sitting_Type
12:39:32.434	-0.9768641	7.091842	6.091035	-0.37560272	-0.4854436	-0.07056532	-0.8165808	7.2698135	6.530945	Sitting_Type
12:39:32.456	-0.9768641	7.091842	6.091035	-0.37560272	-0.4854436	-0.07056532	-0.8165808	7.2698135	6.530945	Sitting_Type
12:39:32.480	-0.9768641	7.091842	6.091035	-0.37560272	-0.4854436	-0.07056532	-0.8165808	7.2698135	6.530945	Sitting_Type
12:39:32.503	-0.9768641	7.091842	6.091035	-0.37560272	-0.4854436	-0.07056532	-0.8165808	7.2698135	6.530945	Sitting_Type
12:39:32.525	-0.9768641	7.091842	6.091035	-0.37560272	-0.4854436	-0.07056532	-0.8165808	7.2698135	6.530945	Sitting_Type
12:39:32.548	-0.9768641	7.091842	6.091035	-0.37560272	-0.4854436	-0.07056532	-0.8165808	7.2698135	6.530945	Sitting_Type
12:39:32.573	-0.30646718	6.5052447	6.229903	-0.066504896	-0.31379047	0.027173119	-0.29680416	6.953805	6.9084573	Sitting_Type
12:39:32.596	-0.30646718	6.5052447	6.229903	-0.066504896	-0.31379047	0.027173119	-0.29680416	6.953805	6.9084573	Sitting_Type
12:39:32.627	-0.30646718	6.5052447	6.229903	-0.066504896	-0.31379047	0.027173119	-0.29680416	6.953805	6.9084573	Sitting_Type
12:39:32.649	-0.30646718	6.5052447	6.229903	-0.066504896	-0.31379047	0.027173119	-0.29680416	6.953805	6.9084573	Sitting_Type
12:39:32.671	-0.30646718	6.5052447	6.229903	-0.066504896	-0.31379047	0.027173119	-0.29680416	6.953805	6.9084573	Sitting_Type
12:39:32.694	-0.30646718	6.5052447	6.229903	-0.066504896	-0.31379047	0.027173119	-0.29680416	6.953805	6.9084573	Sitting_Type
12:39:32.719	-0.30646718	6.5052447	6.229903	-0.066504896	-0.31379047	0.027173119	-0.29680416	6.953805	6.9084573	Sitting_Type
12:39:32.742	-0.30646718	6.5052447	6.229903	-0.066504896	-0.31379047	0.027173119	-0.29680416	6.953805	6.9084573	Sitting_Type
12:39:32.766	-0.18196489	6.6800265	6.7997403	-0.07444614	-0.038290255	0.0070145656	-0.17943653	6.834556	7.0304284	Sitting_Type
12:39:32.790	-0.18196489	6.6800265	6.7997403	-0.07444614	-0.038290255	0.0070145656	-0.17943653	6.834556	7.0304284	Sitting_Type
12:39:32.814	-0.18196489	6.6800265	6.7997403	-0.07444614	-0.038290255	0.0070145656	-0.17943653	6.834556	7.0304284	Sitting_Type
12:39:32.838	-0.18196489	6.6800265	6.7997403	-0.07444614	-0.038290255	0.0070145656	-0.17943653	6.834556	7.0304284	Sitting_Type
12:39:32.861	-0.18196489	6.6800265	6.7997403	-0.07444614	-0.038290255	0.0070145656	-0.17943653	6.834556	7.0304284	Sitting_Type
12:39:32.884	-0.18196489	6.6800265	6.7997403	-0.07444614	-0.038290255	0.0070145656	-0.17943653	6.834556	7.0304284	Sitting_Type
12:39:32.906	-0.18196489	6.6800265	6.7997403	-0.07444614	-0.038290255	0.0070145656	-0.17943653	6.834556	7.0304284	Sitting_Type
12:39:32.929	-0.19633053	6.428628	6.9912825	-0.08360913	0.030126652	0.0015167784	-0.17898206	6.7017813	7.157125	Sitting_Type
12:39:32.952	-0.19633053	6.428628	6.9912825	-0.08360913	0.030126652	0.0015167784	-0.17898206	6.7017813	7.157125	Sitting_Type
12:39:32.974	-0.19633053	6.428628	6.9912825	-0.08360913	0.030126652	0.0015167784	-0.17898206	6.7017813	7.157125	Sitting_Type
12:39:32.996	-0.19633053	6.428628	6.9912825	-0.08360913	0.030126652	0.0015167784	-0.17898206	6.7017813	7.157125	Sitting_Type
12:39:33.019	-0.19633053	6.428628	6.9912825	-0.08360913	0.030126652	0.0015167784	-0.17898206	6.7017813	7.157125	Sitting_Type
12:39:33.043	-0.19633053	6.428628	6.9912825	-0.08360913	0.030126652	0.0015167784	-0.17898206	6.7017813	7.157125	Sitting_Type
12:39:33.067	-0.19633053	6.428628	6.9912825	-0.08360913	0.030126652	0.0015167784	-0.17898206	6.7017813	7.157125	Sitting_Type
12:39:33.090	-0.19633053	6.428628	6.9912825	-0.08360913	0.030126652	0.0015167784	-0.17898206	6.7017813	7.157125	Sitting_Type
12:39:33.113	0.014365649	6.5028505	6.605804	0.081324495	-0.14580254	0.045499075	-0.12661885	6.686769	7.1722655	Sitting_Type
12:39:33.138	0.014365649	6.5028505	6.605804	0.081324495	-0.14580254	0.045499075	-0.12661885	6.686769	7.1722655	Sitting_Type
12:39:33.162	0.014365649	6.5028505	6.605804	0.081324495	-0.14580254	0.045499075	-0.12661885	6.686769	7.1722655	Sitting_Type
12:39:33.186	0.014365649	6.5028505	6.605804	0.081324495	-0.14580254	0.045499075	-0.12661885	6.686769	7.1722655	Sitting_Type
12:39:33.209	0.014365649	6.5028505	6.605804	0.081324495	-0.14580254	0.045499075	-0.12661885	6.686769	7.1722655	Sitting_Type
12:39:33.231	0.014365649	6.5028505	6.605804	0.081324495	-0.14580254	0.045499075	-0.12661885	6.686769	7.1722655	Sitting_Type
12:39:33.254	0.014365649	6.5028505	6.605804	0.081324495	-0.14580254	0.045499075	-0.12661885	6.686769	7.1722655	Sitting_Type
12:39:33.279	0.014365649	6.5028505	6.605804	0.081324495	-0.14580254	0.045499075	-0.12661885	6.686769	7.1722655	Sitting_Type
12:39:33.305	-0.14365649	6.5052447	7.3049326	-0.02130087	0.038678765	0.021675332	-0.112479255	6.694488	7.1652985	Sitting_Type
12:39:33.329	-0.14365649	6.5052447	7.3049326	-0.02130087	0.038678765	0.021675332	-0.112479255	6.694488	7.1652985	Sitting_Type
12:39:33.352	-0.14365649	6.5052447	7.3049326	-0.02130087	0.038678765	0.021675332	-0.112479255	6.694488	7.1652985	Sitting_Type
12:39:33.373	-0.14365649	6.5052447	7.3049326	-0.02130087	0.038678765	0.021675332	-0.112479255	6.694488	7.1652985	Sitting_Type
12:39:33.394	-0.14365649	6.5052447	7.3049326	-0.02130087	0.038678765	0.021675332	-0.112479255	6.694488	7.1652985	Sitting_Type
12:39:33.416	-0.14365649	6.5052447	7.3049326	-0.02130087	0.038678765	0.021675332	-0.112479255	6.694488	7.1652985	Sitting_Type
12:39:33.437	-0.14365649	6.5052447	7.3049326	-0.02130087	0.038678765	0.021675332	-0.112479255	6.694488	7.1652985	Sitting_Type
12:39:33.458	-0.14365649	6.5052447	7.3049326	-0.02130087	0.038678765	0.021675332	-0.112479255	6.694488	7.1652985	Sitting_Type
12:39:33.485	-0.062251143	6.732701	7.5754857	-0.112930655	0.041122228	0.031449176	-0.097970836	6.731162	7.13107	Sitting_Type
12:39:33.509	-0.062251143	6.732701	7.5754857	-0.112930655	0.041122228	0.031449176	-0.097970836	6.731162	7.13107	Sitting_Type
12:39:33.532	-0.062251143	6.732701	7.5754857	-0.112930655	0.041122228	0.031449176	-0.097970836	6.731162	7.13107	Sitting_Type
12:39:33.554	-0.062251143	6.732701	7.5754857	-0.112930655	0.041122228	0.031449176	-0.097970836	6.731162	7.13107	Sitting_Type
12:39:33.578	-0.062251143	6.732701	7.5754857	-0.112930655	0.041122228	0.031449176	-0.097970836	6.731162	7.13107	Sitting_Type
12:39:33.603	-0.062251143	6.732701	7.5754857	-0.112930655	0.041122228	0.031449176	-0.097970836	6.731162	7.13107	Sitting_Type
12:39:33.627	-0.062251143	6.732701	7.5754857	-0.112930655	0.041122228	0.031449176	-0.097970836	6.731162	7.13107	Sitting_Type
12:39:33.650	-0.409421	6.6608725	7.067899	0.30490118	-0.037068523	0.16706127	-0.11098785	6.891543	6.976006	Sitting_Type
12:39:33.673	-0.409421	6.6608725	7.067899	0.30490118	-0.037068523	0.16706127	-0.11098785	6.891543	6.976006	Sitting_Type
12:39:33.694	-0.409421	6.6608725	7.067899	0.30490118	-0.037068523	0.16706127	-0.11098785	6.891543	6.976006	Sitting_Type
12:39:33.714	-0.409421	6.6608725	7.067899	0.30490118	-0.037068523	0.16706127	-0.11098785	6.891543	6.976006	Sitting_Type
12:39:33.736	-0.409421	6.6608725	7.067899	0.30490118	-0.037068523	0.16706127	-0.11098785	6.891543	6.976006	Sitting_Type
12:39:33.757	-0.409421	6.6608725	7.067899	0.30490118	-0.037068523	0.16706127	-0.11098785	6.891543	6.976006	Sitting_Type
12:39:33.784	-0.409421	6.6608725	7.067899	0.30490118	-0.037068523	0.16706127	-0.11098785	6.891543	6.976006	Sitting_Type
12:39:33.805	-0.409421	6.6608725	7.067899	0.30490118	-0.037068523	0.16706127	-0.11098785	6.891543	6.976006	Sitting_Type
12:39:33.826	-0.27294734	7.1564875	5.830059	-0.04207029	-0.004692667	-0.10416291	-0.01131459	7.236133	6.6188045	Sitting_Type
12:39:33.848	-0.27294734	7.1564875	5.830059	-0.04207029	-0.004692667	-0.10416291	-0.01131459	7.236133	6.6188045	Sitting_Type
12:39:33.873	-0.27294734	7.1564875	5.830059	-0.04207029	-0.004692667	-0.10416291	-0.01131459	7.236133	6.6188045	Sitting_Type
12:39:33.896	-0.27294734	7.1564875	5.830059	-0.04207029	-0.004692667	-0.10416291	-0.01131459	7.236133	6.6188045	Sitting_Type
12:39:33.921	-0.27294734	7.1564875	5.830059	-0.04207029	-0.004692667	-0.10416291	-0.01131459	7.236133	6.6188045	Sitting_Type
12:39:33.944	-0.27294734	7.1564875	5.830059	-0.04207029	-0.004692667	-0.10416291	-0.01131459	7.236133	6.6188045	Sitting_Type
12:39:33.967	-0.27294734	7.1564875	5.830059	-0.04207029	-0.004692667	-0.10416291	-0.01131459	7.236133	6.6188045	Sitting_Type
12:39:33.989	-0.27294734	7.1564875	5.830059	-0.04207029	-0.004692667	-0.10416291	-0.01131459	7.236133	6.6188045	Sitting_Type
12:39:34.012	0.43096948	6.775798	7.429435	-0.43730012	-0.26369953	0.009458027	0.19428894	6.884308	6.98132	Sitting_Type
12:39:34.034	0.43096948	6.775798	7.429435	-0.43730012	-0.26369953	0.009458027	0.19428894	6.884308	6.98132	Sitting_Type
12:39:34.055	0.43096948	6.775798	7.429435	-0.43730012	-0.26369953	0.009458027	0.19428894	6.884308	6.98132	Sitting_Type
12:39:34.077	0.43096948	6.775798	7.429435	-0.43730012	-0.26369953	0.009458027	0.19428894	6.884308	6.98132	Sitting_Type
12:39:34.098	0.43096948	6.775798	7.429435	-0.43730012	-0.26369953	0.009458027	0.19428894	6.884308	6.98132	Sitting_Type
12:39:34.119	0.43096948	6.775798	7.429435	-0.43730012	-0.26369953	0.009458027	0.19428894	6.884308	6.98132	Sitting_Type
12:39:34.141	0.43096948	6.775798	7.429435	-0.43730012	-0.26369953	0.009458027	0.19428894	6.884308	6.98132	Sitting_Type
12:39:34.163	0.43096948	6.775798	7.429435	-0.43730012	-0.26369953	0.009458027	0.19428894	6.884308	6.98132	Sitting_Type
12:39:34.194	0.28252444	6.5411587	5.6241517	0.1674565	0.019131077	0.04488821	0.276587	6.7940025	7.066491	Sitting_Type
12:39:34.218	0.28252444	6.5411587	5.6241517	0.1674565	0.019131077	0.04488821	0.276587	6.7940025	7.066491	Sitting_Type
12:39:34.239	0.28252444	6.5411587	5.6241517	0.1674565	0.019131077	0.04488821	0.276587	6.7940025	7.066491	Sitting_Type
12:39:34.262	0.28252444	6.5411587	5.6241517	0.1674565	0.019131077	0.04488821	0.276587	6.7940025	7.066491	Sitting_Type
12:39:34.284	0.28252444	6.5411587	5.6241517	0.1674565	0.019131077	0.04488821	0.276587	6.7940025	7.066491	Sitting_Type
12:39:34.306	0.28252444	6.5411587	5.6241517	0.1674565	0.019131077	0.04488821	0.276587	6.7940025	7.066491	Sitting_Type
12:39:34.330	0.28252444	6.5411587	5.6241517	0.1674565	0.019131077	0.04488821	0.276587	6.7940025	7.066491	Sitting_Type
12:39:34.358	0.28252444	6.5411587	5.6241517	0.1674565	0.019131077	0.04488821	0.276587	6.7940025	7.066491	Sitting_Type
12:39:34.380	0.13647367	6.6800265	6.4597535	0.0776593	-0.02362949	-0.029026484	0.27165186	6.779168	7.080919	Sitting_Type
12:39:34.406	0.13647367	6.6800265	6.4597535	0.0776593	-0.02362949	-0.029026484	0.27165186	6.779168	7.080919	Sitting_Type
12:39:34.427	0.13647367	6.6800265	6.4597535	0.0776593	-0.02362949	-0.029026484	0.27165186	6.779168	7.080919	Sitting_Type
12:39:34.448	0.13647367	6.6800265	6.4597535	0.0776593	-0.02362949	-0.029026484	0.27165186	6.779168	7.080919	Sitting_Type
12:39:34.469	0.13647367	6.6800265	6.4597535	0.0776593	-0.02362949	-0.029026484	0.27165186	6.779168	7.080919	Sitting_Type
12:39:34.490	0.13647367	6.6800265	6.4597535	0.0776593	-0.02362949	-0.029026484	0.27165186	6.779168	7.080919	Sitting_Type
12:39:34.511	0.13647367	6.6800265	6.4597535	0.0776593	-0.02362949	-0.029026484	0.27165186	6.779168	7.080919	Sitting_Type
12:39:34.533	0.13647367	6.6800265	6.4597535	0.0776593	-0.02362949	-0.029026484	0.27165186	6.779168	7.080919	Sitting_Type
12:39:34.574	0.4860378	6.543553	6.378348	0.18883678	0.022796268	0.055883784	0.25523734	6.8035393	7.058116	Sitting_Type
12:39:34.596	0.4860378	6.543553	6.378348	0.18883678	0.022796268	0.055883784	0.25523734	6.8035393	7.058116	Sitting_Type
12:39:34.619	0.4860378	6.543553	6.378348	0.18883678	0.022796268	0.055883784	0.25523734	6.8035393	7.058116	Sitting_Type
12:39:34.640	0.4860378	6.543553	6.378348	0.18883678	0.022796268	0.055883784	0.25523734	6.8035393	7.058116	Sitting_Type
12:39:34.661	0.4860378	6.543553	6.378348	0.18883678	0.022796268	0.055883784	0.25523734	6.8035393	7.058116	Sitting_Type
12:39:34.683	0.4860378	6.543553	6.378348	0.18883678	0.022796268	0.055883784	0.25523734	6.8035393	7.058116	Sitting_Type
12:39:34.704	0.4860378	6.543553	6.378348	0.18883678	0.022796268	0.055883784	0.25523734	6.8035393	7.058116	Sitting_Type
12:39:34.725	-0.24182175	6.924243	6.5483418	-0.07627874	0.0038594466	0.08642705	0.013959845	6.959233	6.909353	Sitting_Type
12:39:34.761	-0.24182175	6.924243	6.5483418	-0.07627874	0.0038594466	0.08642705	0.013959845	6.959233	6.909353	Sitting_Type
12:39:34.783	-0.24182175	6.924243	6.5483418	-0.07627874	0.0038594466	0.08642705	0.013959845	6.959233	6.909353	Sitting_Type
12:39:34.805	-0.24182175	6.924243	6.5483418	-0.07627874	0.0038594466	0.08642705	0.013959845	6.959233	6.909353	Sitting_Type
12:39:34.827	-0.24182175	6.924243	6.5483418	-0.07627874	0.0038594466	0.08642705	0.013959845	6.959233	6.909353	Sitting_Type
12:39:34.849	-0.24182175	6.924243	6.5483418	-0.07627874	0.0038594466	0.08642705	0.013959845	6.959233	6.909353	Sitting_Type
12:39:34.872	-0.24182175	6.924243	6.5483418	-0.07627874	0.0038594466	0.08642705	0.013959845	6.959233	6.909353	Sitting_Type
12:39:34.893	-0.24182175	6.924243	6.5483418	-0.07627874	0.0038594466	0.08642705	0.013959845	6.959233	6.909353	Sitting_Type
12:39:34.914	0.29689008	6.483696	6.4525704	0.22426695	0.011800694	-0.07545224	0.18295448	6.765958	7.096385	Sitting_Type
12:39:34.937	0.29689008	6.483696	6.4525704	0.22426695	0.011800694	-0.07545224	0.18295448	6.765958	7.096385	Sitting_Type
12:39:34.959	0.29689008	6.483696	6.4525704	0.22426695	0.011800694	-0.07545224	0.18295448	6.765958	7.096385	Sitting_Type
12:39:34.981	0.29689008	6.483696	6.4525704	0.22426695	0.011800694	-0.07545224	0.18295448	6.765958	7.096385	Sitting_Type
12:39:35.013	0.29689008	6.483696	6.4525704	0.22426695	0.011800694	-0.07545224	0.18295448	6.765958	7.096385	Sitting_Type
12:39:35.035	0.29689008	6.483696	6.4525704	0.22426695	0.011800694	-0.07545224	0.18295448	6.765958	7.096385	Sitting_Type
12:39:35.057	0.29689008	6.483696	6.4525704	0.22426695	0.011800694	-0.07545224	0.18295448	6.765958	7.096385	Sitting_Type
12:39:35.079	0.29689008	6.483696	6.4525704	0.22426695	0.011800694	-0.07545224	0.18295448	6.765958	7.096385	Sitting_Type
12:39:35.103	-0.13647367	6.4956675	6.8787518	-0.01885741	-0.032181602	0.010068892	0.17061727	6.71405	7.1458206	Sitting_Type
12:39:35.126	-0.13647367	6.4956675	6.8787518	-0.01885741	-0.032181602	0.010068892	0.17061727	6.71405	7.1458206	Sitting_Type
12:39:35.153	-0.13647367	6.4956675	6.8787518	-0.01885741	-0.032181602	0.010068892	0.17061727	6.71405	7.1458206	Sitting_Type
12:39:35.178	-0.13647367	6.4956675	6.8787518	-0.01885741	-0.032181602	0.010068892	0.17061727	6.71405	7.1458206	Sitting_Type
12:39:35.201	-0.13647367	6.4956675	6.8787518	-0.01885741	-0.032181602	0.010068892	0.17061727	6.71405	7.1458206	Sitting_Type
12:39:35.223	-0.13647367	6.4956675	6.8787518	-0.01885741	-0.032181602	0.010068892	0.17061727	6.71405	7.1458206	Sitting_Type
12:39:35.244	-0.13647367	6.4956675	6.8787518	-0.01885741	-0.032181602	0.010068892	0.17061727	6.71405	7.1458206	Sitting_Type
12:39:35.264	-0.0047885496	6.6201696	6.9912825	-0.046346348	0.080828466	0.03511437	0.19849984	6.6709914	7.1853156	Sitting_Type
12:39:35.294	-0.0047885496	6.6201696	6.9912825	-0.046346348	0.080828466	0.03511437	0.19849984	6.6709914	7.1853156	Sitting_Type
12:39:35.316	-0.0047885496	6.6201696	6.9912825	-0.046346348	0.080828466	0.03511437	0.19849984	6.6709914	7.1853156	Sitting_Type
12:39:35.339	-0.0047885496	6.6201696	6.9912825	-0.046346348	0.080828466	0.03511437	0.19849984	6.6709914	7.1853156	Sitting_Type
12:39:35.361	-0.0047885496	6.6201696	6.9912825	-0.046346348	0.080828466	0.03511437	0.19849984	6.6709914	7.1853156	Sitting_Type
12:39:35.383	-0.0047885496	6.6201696	6.9912825	-0.046346348	0.080828466	0.03511437	0.19849984	6.6709914	7.1853156	Sitting_Type
12:39:35.407	-0.0047885496	6.6201696	6.9912825	-0.046346348	0.080828466	0.03511437	0.19849984	6.6709914	7.1853156	Sitting_Type
12:39:35.430	-0.0047885496	6.6201696	6.9912825	-0.046346348	0.080828466	0.03511437	0.19849984	6.6709914	7.1853156	Sitting_Type
12:39:35.453	-0.13168511	6.5148215	6.464542	-0.026187794	-0.0022492057	-0.03085908	0.066756204	6.667397	7.191081	Sitting_Type
12:39:35.476	-0.13168511	6.5148215	6.464542	-0.026187794	-0.0022492057	-0.03085908	0.066756204	6.667397	7.191081	Sitting_Type
12:39:35.500	-0.13168511	6.5148215	6.464542	-0.026187794	-0.0022492057	-0.03085908	0.066756204	6.667397	7.191081	Sitting_Type
12:39:35.521	-0.13168511	6.5148215	6.464542	-0.026187794	-0.0022492057	-0.03085908	0.066756204	6.667397	7.191081	Sitting_Type
12:39:35.542	-0.13168511	6.5148215	6.464542	-0.026187794	-0.0022492057	-0.03085908	0.066756204	6.667397	7.191081	Sitting_Type
12:39:35.563	-0.13168511	6.5148215	6.464542	-0.026187794	-0.0022492057	-0.03085908	0.066756204	6.667397	7.191081	Sitting_Type
12:39:35.584	-0.13168511	6.5148215	6.464542	-0.026187794	-0.0022492057	-0.03085908	0.066756204	6.667397	7.191081	Sitting_Type
12:39:35.605	-0.13168511	6.5148215	6.464542	-0.026187794	-0.0022492057	-0.03085908	0.066756204	6.667397	7.191081	Sitting_Type
12:39:35.627	0.062251143	6.2275085	7.206767	0.19922148	-0.010801319	0.066268496	0.076596916	6.616143	7.2381697	Sitting_Type
12:39:35.667	0.062251143	6.2275085	7.206767	0.19922148	-0.010801319	0.066268496	0.076596916	6.616143	7.2381697	Sitting_Type
12:39:35.689	0.062251143	6.2275085	7.206767	0.19922148	-0.010801319	0.066268496	0.076596916	6.616143	7.2381697	Sitting_Type
12:39:35.712	0.062251143	6.2275085	7.206767	0.19922148	-0.010801319	0.066268496	0.076596916	6.616143	7.2381697	Sitting_Type
12:39:35.734	0.062251143	6.2275085	7.206767	0.19922148	-0.010801319	0.066268496	0.076596916	6.616143	7.2381697	Sitting_Type
12:39:35.755	0.062251143	6.2275085	7.206767	0.19922148	-0.010801319	0.066268496	0.076596916	6.616143	7.2381697	Sitting_Type
12:39:35.776	0.062251143	6.2275085	7.206767	0.19922148	-0.010801319	0.066268496	0.076596916	6.616143	7.2381697	Sitting_Type
12:39:35.798	0.062251143	6.2275085	7.206767	0.19922148	-0.010801319	0.066268496	0.076596916	6.616143	7.2381697	Sitting_Type
12:39:35.819	0.011971374	6.8715687	6.830866	-0.10498941	0.03562444	0.009458027	0.036587562	6.897651	6.9707503	Sitting_Type
12:39:35.841	0.011971374	6.8715687	6.830866	-0.10498941	0.03562444	0.009458027	0.036587562	6.897651	6.9707503	Sitting_Type
12:39:35.882	0.011971374	6.8715687	6.830866	-0.10498941	0.03562444	0.009458027	0.036587562	6.897651	6.9707503	Sitting_Type
12:39:35.903	0.011971374	6.8715687	6.830866	-0.10498941	0.03562444	0.009458027	0.036587562	6.897651	6.9707503	Sitting_Type
12:39:35.925	0.011971374	6.8715687	6.830866	-0.10498941	0.03562444	0.009458027	0.036587562	6.897651	6.9707503	Sitting_Type
12:39:35.947	0.011971374	6.8715687	6.830866	-0.10498941	0.03562444	0.009458027	0.036587562	6.897651	6.9707503	Sitting_Type
12:39:35.970	0.011971374	6.8715687	6.830866	-0.10498941	0.03562444	0.009458027	0.036587562	6.897651	6.9707503	Sitting_Type
12:39:35.991	-0.7398309	6.632141	7.2522583	0.74411327	0.1504671	-0.057737153	-0.30500644	7.0715656	6.7875056	Sitting_Type
12:39:36.013	-0.7398309	6.632141	7.2522583	0.74411327	0.1504671	-0.057737153	-0.30500644	7.0715656	6.7875056	Sitting_Type
12:39:36.033	-0.7398309	6.632141	7.2522583	0.74411327	0.1504671	-0.057737153	-0.30500644	7.0715656	6.7875056	Sitting_Type
12:39:36.054	-0.7398309	6.632141	7.2522583	0.74411327	0.1504671	-0.057737153	-0.30500644	7.0715656	6.7875056	Sitting_Type
12:39:36.075	-0.7398309	6.632141	7.2522583	0.74411327	0.1504671	-0.057737153	-0.30500644	7.0715656	6.7875056	Sitting_Type
12:39:36.096	-0.7398309	6.632141	7.2522583	0.74411327	0.1504671	-0.057737153	-0.30500644	7.0715656	6.7875056	Sitting_Type
12:39:36.117	-0.7398309	6.632141	7.2522583	0.74411327	0.1504671	-0.057737153	-0.30500644	7.0715656	6.7875056	Sitting_Type
12:39:36.138	-0.7398309	6.632141	7.2522583	0.74411327	0.1504671	-0.057737153	-0.30500644	7.0715656	6.7875056	Sitting_Type
12:39:36.159	-0.7398309	6.632141	7.2522583	0.74411327	0.1504671	-0.057737153	-0.30500644	7.0715656	6.7875056	Sitting_Type
12:39:36.180	-0.15323359	6.7063637	6.976917	0.03123354	0.03318098	-0.055904556	-0.17879327	6.9828506	6.8831763	Sitting_Type
12:39:36.201	-0.15323359	6.7063637	6.976917	0.03123354	0.03318098	-0.055904556	-0.17879327	6.9828506	6.8831763	Sitting_Type
12:39:36.222	-0.15323359	6.7063637	6.976917	0.03123354	0.03318098	-0.055904556	-0.17879327	6.9828506	6.8831763	Sitting_Type
12:39:36.244	-0.15323359	6.7063637	6.976917	0.03123354	0.03318098	-0.055904556	-0.17879327	6.9828506	6.8831763	Sitting_Type
12:39:36.266	-0.15323359	6.7063637	6.976917	0.03123354	0.03318098	-0.055904556	-0.17879327	6.9828506	6.8831763	Sitting_Type
12:39:36.289	-0.15323359	6.7063637	6.976917	0.03123354	0.03318098	-0.055904556	-0.17879327	6.9828506	6.8831763	Sitting_Type
12:39:36.316	-0.15323359	6.7063637	6.976917	0.03123354	0.03318098	-0.055904556	-0.17879327	6.9828506	6.8831763	Sitting_Type
12:39:36.338	-0.15323359	6.7063637	6.976917	0.03123354	0.03318098	-0.055904556	-0.17879327	6.9828506	6.8831763	Sitting_Type
12:39:36.360	-0.4836435	6.8524146	6.572284	-0.047568075	0.1840647	0.082150996	-0.40985477	7.0688515	6.7848053	Sitting_Type
12:39:36.381	-0.4836435	6.8524146	6.572284	-0.047568075	0.1840647	0.082150996	-0.40985477	7.0688515	6.7848053	Sitting_Type
12:39:36.403	-0.4836435	6.8524146	6.572284	-0.047568075	0.1840647	0.082150996	-0.40985477	7.0688515	6.7848053	Sitting_Type
12:39:36.424	-0.4836435	6.8524146	6.572284	-0.047568075	0.1840647	0.082150996	-0.40985477	7.0688515	6.7848053	Sitting_Type
12:39:36.445	-0.4836435	6.8524146	6.572284	-0.047568075	0.1840647	0.082150996	-0.40985477	7.0688515	6.7848053	Sitting_Type
12:39:36.466	-0.4836435	6.8524146	6.572284	-0.047568075	0.1840647	0.082150996	-0.40985477	7.0688515	6.7848053	Sitting_Type
12:39:36.499	-0.4836435	6.8524146	6.572284	-0.047568075	0.1840647	0.082150996	-0.40985477	7.0688515	6.7848053	Sitting_Type
12:39:36.520	-0.4836435	6.8524146	6.572284	-0.047568075	0.1840647	0.082150996	-0.40985477	7.0688515	6.7848053	Sitting_Type
12:39:36.541	-0.19633053	6.8284717	6.5986214	-0.37499186	-0.47750238	-0.03880033	-0.27268824	7.004664	6.8578835	Sitting_Type
12:39:36.562	-0.19633053	6.8284717	6.5986214	-0.37499186	-0.47750238	-0.03880033	-0.27268824	7.004664	6.8578835	Sitting_Type
12:39:36.583	-0.19633053	6.8284717	6.5986214	-0.37499186	-0.47750238	-0.03880033	-0.27268824	7.004664	6.8578835	Sitting_Type
12:39:36.605	-0.19633053	6.8284717	6.5986214	-0.37499186	-0.47750238	-0.03880033	-0.27268824	7.004664	6.8578835	Sitting_Type
12:39:36.627	-0.19633053	6.8284717	6.5986214	-0.37499186	-0.47750238	-0.03880033	-0.27268824	7.004664	6.8578835	Sitting_Type
12:39:36.656	-0.19633053	6.8284717	6.5986214	-0.37499186	-0.47750238	-0.03880033	-0.27268824	7.004664	6.8578835	Sitting_Type
12:39:36.678	-0.19633053	6.8284717	6.5986214	-0.37499186	-0.47750238	-0.03880033	-0.27268824	7.004664	6.8578835	Sitting_Type
12:39:36.700	-0.19633053	6.8284717	6.5986214	-0.37499186	-0.47750238	-0.03880033	-0.27268824	7.004664	6.8578835	Sitting_Type
12:39:36.722	0.021548472	6.6872096	7.721536	-0.14347392	0.04845261	0.008236296	-0.041048344	6.8739343	6.9941144	Sitting_Type
12:39:36.745	0.021548472	6.6872096	7.721536	-0.14347392	0.04845261	0.008236296	-0.041048344	6.8739343	6.9941144	Sitting_Type
12:39:36.768	0.021548472	6.6872096	7.721536	-0.14347392	0.04845261	0.008236296	-0.041048344	6.8739343	6.9941144	Sitting_Type
12:39:36.789	0.021548472	6.6872096	7.721536	-0.14347392	0.04845261	0.008236296	-0.041048344	6.8739343	6.9941144	Sitting_Type
12:39:36.813	0.021548472	6.6872096	7.721536	-0.14347392	0.04845261	0.008236296	-0.041048344	6.8739343	6.9941144	Sitting_Type
12:39:36.834	0.021548472	6.6872096	7.721536	-0.14347392	0.04845261	0.008236296	-0.041048344	6.8739343	6.9941144	Sitting_Type
12:39:36.855	0.021548472	6.6872096	7.721536	-0.14347392	0.04845261	0.008236296	-0.041048344	6.8739343	6.9941144	Sitting_Type
12:39:36.879	0.021548472	6.6872096	7.721536	-0.14347392	0.04845261	0.008236296	-0.041048344	6.8739343	6.9941144	Sitting_Type
12:39:36.906	-0.11253092	6.7039695	5.9808984	-0.10193508	-0.016909972	0.07726407	-0.10311171	6.9008455	6.966924	Sitting_Type
12:39:36.928	-0.11253092	6.7039695	5.9808984	-0.10193508	-0.016909972	0.07726407	-0.10311171	6.9008455	6.966924	Sitting_Type
12:39:36.950	-0.11253092	6.7039695	5.9808984	-0.10193508	-0.016909972	0.07726407	-0.10311171	6.9008455	6.966924	Sitting_Type
12:39:36.975	-0.11253092	6.7039695	5.9808984	-0.10193508	-0.016909972	0.07726407	-0.10311171	6.9008455	6.966924	Sitting_Type
12:39:36.999	-0.11253092	6.7039695	5.9808984	-0.10193508	-0.016909972	0.07726407	-0.10311171	6.9008455	6.966924	Sitting_Type
12:39:37.021	-0.11253092	6.7039695	5.9808984	-0.10193508	-0.016909972	0.07726407	-0.10311171	6.9008455	6.966924	Sitting_Type
12:39:37.043	-0.11253092	6.7039695	5.9808984	-0.10193508	-0.016909972	0.07726407	-0.10311171	6.9008455	6.966924	Sitting_Type
12:39:37.065	-0.51716334	6.8332605	5.619363	-0.22655159	0.17367998	0.024118792	-0.19797231	6.972114	6.893527	Sitting_Type
12:39:37.087	-0.51716334	6.8332605	5.619363	-0.22655159	0.17367998	0.024118792	-0.19797231	6.972114	6.893527	Sitting_Type
12:39:37.114	-0.51716334	6.8332605	5.619363	-0.22655159	0.17367998	0.024118792	-0.19797231	6.972114	6.893527	Sitting_Type
12:39:37.135	-0.51716334	6.8332605	5.619363	-0.22655159	0.17367998	0.024118792	-0.19797231	6.972114	6.893527	Sitting_Type
12:39:37.157	-0.51716334	6.8332605	5.619363	-0.22655159	0.17367998	0.024118792	-0.19797231	6.972114	6.893527	Sitting_Type
12:39:37.180	-0.51716334	6.8332605	5.619363	-0.22655159	0.17367998	0.024118792	-0.19797231	6.972114	6.893527	Sitting_Type
12:39:37.204	-0.51716334	6.8332605	5.619363	-0.22655159	0.17367998	0.024118792	-0.19797231	6.972114	6.893527	Sitting_Type
12:39:37.227	-0.51716334	6.8332605	5.619363	-0.22655159	0.17367998	0.024118792	-0.19797231	6.972114	6.893527	Sitting_Type
12:39:37.251	-0.06943397	6.3759537	6.768615	0.37759414	-0.05172929	0.06199244	-0.08612609	6.7636647	7.100403	Sitting_Type
12:39:37.274	-0.06943397	6.3759537	6.768615	0.37759414	-0.05172929	0.06199244	-0.08612609	6.7636647	7.100403	Sitting_Type
12:39:37.296	-0.06943397	6.3759537	6.768615	0.37759414	-0.05172929	0.06199244	-0.08612609	6.7636647	7.100403	Sitting_Type
12:39:37.318	-0.06943397	6.3759537	6.768615	0.37759414	-0.05172929	0.06199244	-0.08612609	6.7636647	7.100403	Sitting_Type
12:39:37.340	-0.06943397	6.3759537	6.768615	0.37759414	-0.05172929	0.06199244	-0.08612609	6.7636647	7.100403	Sitting_Type
12:39:37.362	-0.06943397	6.3759537	6.768615	0.37759414	-0.05172929	0.06199244	-0.08612609	6.7636647	7.100403	Sitting_Type
12:39:37.383	-0.06943397	6.3759537	6.768615	0.37759414	-0.05172929	0.06199244	-0.08612609	6.7636647	7.100403	Sitting_Type
12:39:37.403	-0.06943397	6.3759537	6.768615	0.37759414	-0.05172929	0.06199244	-0.08612609	6.7636647	7.100403	Sitting_Type
12:39:37.425	-0.2561874	6.998465	6.464542	-0.07566788	-0.015077377	0.089481376	-0.10157938	7.0033307	6.8639116	Sitting_Type
12:39:37.446	-0.2561874	6.998465	6.464542	-0.07566788	-0.015077377	0.089481376	-0.10157938	7.0033307	6.8639116	Sitting_Type
12:39:37.506	-0.2561874	6.998465	6.464542	-0.07566788	-0.015077377	0.089481376	-0.10157938	7.0033307	6.8639116	Sitting_Type
12:39:37.530	-0.2561874	6.998465	6.464542	-0.07566788	-0.015077377	0.089481376	-0.10157938	7.0033307	6.8639116	Sitting_Type
12:39:37.552	-0.2561874	6.998465	6.464542	-0.07566788	-0.015077377	0.089481376	-0.10157938	7.0033307	6.8639116	Sitting_Type
12:39:37.575	-0.2561874	6.998465	6.464542	-0.07566788	-0.015077377	0.089481376	-0.10157938	7.0033307	6.8639116	Sitting_Type
12:39:37.598	-0.2561874	6.998465	6.464542	-0.07566788	-0.015077377	0.089481376	-0.10157938	7.0033307	6.8639116	Sitting_Type
12:39:37.637	-0.2777359	6.466936	5.1788163	0.041007385	0.17062566	-0.015587448	-0.15913667	6.9465528	6.920289	Sitting_Type
12:39:37.659	-0.2777359	6.466936	5.1788163	0.041007385	0.17062566	-0.015587448	-0.15913667	6.9465528	6.920289	Sitting_Type
12:39:37.680	-0.2777359	6.466936	5.1788163	0.041007385	0.17062566	-0.015587448	-0.15913667	6.9465528	6.920289	Sitting_Type
12:39:37.702	-0.2777359	6.466936	5.1788163	0.041007385	0.17062566	-0.015587448	-0.15913667	6.9465528	6.920289	Sitting_Type
12:39:37.724	-0.2777359	6.466936	5.1788163	0.041007385	0.17062566	-0.015587448	-0.15913667	6.9465528	6.920289	Sitting_Type
12:39:37.745	-0.2777359	6.466936	5.1788163	0.041007385	0.17062566	-0.015587448	-0.15913667	6.9465528	6.920289	Sitting_Type
12:39:37.766	-0.2777359	6.466936	5.1788163	0.041007385	0.17062566	-0.015587448	-0.15913667	6.9465528	6.920289	Sitting_Type
12:39:37.797	-0.6296943	7.1325445	6.7063637	0.2987925	0.2659206	-0.055904556	-0.23648368	6.933293	6.931369	Sitting_Type
12:39:37.818	-0.6296943	7.1325445	6.7063637	0.2987925	0.2659206	-0.055904556	-0.23648368	6.933293	6.931369	Sitting_Type
12:39:37.839	-0.6296943	7.1325445	6.7063637	0.2987925	0.2659206	-0.055904556	-0.23648368	6.933293	6.931369	Sitting_Type
12:39:37.873	-0.6296943	7.1325445	6.7063637	0.2987925	0.2659206	-0.055904556	-0.23648368	6.933293	6.931369	Sitting_Type
12:39:37.896	-0.6296943	7.1325445	6.7063637	0.2987925	0.2659206	-0.055904556	-0.23648368	6.933293	6.931369	Sitting_Type
12:39:37.918	-0.6296943	7.1325445	6.7063637	0.2987925	0.2659206	-0.055904556	-0.23648368	6.933293	6.931369	Sitting_Type
12:39:37.940	-0.6296943	7.1325445	6.7063637	0.2987925	0.2659206	-0.055904556	-0.23648368	6.933293	6.931369	Sitting_Type
12:39:37.961	-0.6296943	7.1325445	6.7063637	0.2987925	0.2659206	-0.055904556	-0.23648368	6.933293	6.931369	Sitting_Type
12:39:37.982	-0.45730647	6.9290314	5.672037	0.01718364	-0.36876833	0.09497917	-0.07045681	7.08188	6.7832327	Sitting_Type
12:39:38.003	-0.45730647	6.9290314	5.672037	0.01718364	-0.36876833	0.09497917	-0.07045681	7.08188	6.7832327	Sitting_Type
12:39:38.033	-0.45730647	6.9290314	5.672037	0.01718364	-0.36876833	0.09497917	-0.07045681	7.08188	6.7832327	Sitting_Type
12:39:38.054	-0.45730647	6.9290314	5.672037	0.01718364	-0.36876833	0.09497917	-0.07045681	7.08188	6.7832327	Sitting_Type
12:39:38.075	-0.45730647	6.9290314	5.672037	0.01718364	-0.36876833	0.09497917	-0.07045681	7.08188	6.7832327	Sitting_Type
12:39:38.097	-0.45730647	6.9290314	5.672037	0.01718364	-0.36876833	0.09497917	-0.07045681	7.08188	6.7832327	Sitting_Type
12:39:38.118	-0.45730647	6.9290314	5.672037	0.01718364	-0.36876833	0.09497917	-0.07045681	7.08188	6.7832327	Sitting_Type
12:39:38.139	-0.45730647	6.9290314	5.672037	0.01718364	-0.36876833	0.09497917	-0.07045681	7.08188	6.7832327	Sitting_Type
12:39:38.160	0.13647367	6.735095	7.738296	-0.16424333	-0.023018623	0.008847161	0.33142948	6.9038525	6.9568143	Sitting_Type
12:39:38.182	0.13647367	6.735095	7.738296	-0.16424333	-0.023018623	0.008847161	0.33142948	6.9038525	6.9568143	Sitting_Type
12:39:38.204	0.13647367	6.735095	7.738296	-0.16424333	-0.023018623	0.008847161	0.33142948	6.9038525	6.9568143	Sitting_Type
12:39:38.226	0.13647367	6.735095	7.738296	-0.16424333	-0.023018623	0.008847161	0.33142948	6.9038525	6.9568143	Sitting_Type
12:39:38.255	0.13647367	6.735095	7.738296	-0.16424333	-0.023018623	0.008847161	0.33142948	6.9038525	6.9568143	Sitting_Type
12:39:38.276	0.13647367	6.735095	7.738296	-0.16424333	-0.023018623	0.008847161	0.33142948	6.9038525	6.9568143	Sitting_Type
12:39:38.297	0.13647367	6.735095	7.738296	-0.16424333	-0.023018623	0.008847161	0.33142948	6.9038525	6.9568143	Sitting_Type
12:39:38.318	0.13647367	6.735095	7.738296	-0.16424333	-0.023018623	0.008847161	0.33142948	6.9038525	6.9568143	Sitting_Type
12:39:38.339	0.5698374	6.682421	6.220326	0.00679893	-0.04684237	-0.027193887	0.45440674	6.951302	6.9024067	Sitting_Type
12:39:38.360	0.5698374	6.682421	6.220326	0.00679893	-0.04684237	-0.027193887	0.45440674	6.951302	6.9024067	Sitting_Type
12:39:38.381	0.5698374	6.682421	6.220326	0.00679893	-0.04684237	-0.027193887	0.45440674	6.951302	6.9024067	Sitting_Type
12:39:38.402	0.5698374	6.682421	6.220326	0.00679893	-0.04684237	-0.027193887	0.45440674	6.951302	6.9024067	Sitting_Type
12:39:38.424	0.5698374	6.682421	6.220326	0.00679893	-0.04684237	-0.027193887	0.45440674	6.951302	6.9024067	Sitting_Type
12:39:38.446	0.5698374	6.682421	6.220326	0.00679893	-0.04684237	-0.027193887	0.45440674	6.951302	6.9024067	Sitting_Type
12:39:38.476	0.5698374	6.682421	6.220326	0.00679893	-0.04684237	-0.027193887	0.45440674	6.951302	6.9024067	Sitting_Type
12:39:38.497	0.5698374	6.682421	6.220326	0.00679893	-0.04684237	-0.027193887	0.45440674	6.951302	6.9024067	Sitting_Type
12:39:38.519	0.4166038	6.6273527	6.938608	0.09048747	-0.027905546	-0.007035335	0.52806497	6.880116	6.968172	Sitting_Type
12:39:38.541	0.4166038	6.6273527	6.938608	0.09048747	-0.027905546	-0.007035335	0.52806497	6.880116	6.968172	Sitting_Type
12:39:38.564	0.4166038	6.6273527	6.938608	0.09048747	-0.027905546	-0.007035335	0.52806497	6.880116	6.968172	Sitting_Type
12:39:38.588	0.4166038	6.6273527	6.938608	0.09048747	-0.027905546	-0.007035335	0.52806497	6.880116	6.968172	Sitting_Type
12:39:38.612	0.4166038	6.6273527	6.938608	0.09048747	-0.027905546	-0.007035335	0.52806497	6.880116	6.968172	Sitting_Type
12:39:38.635	0.4166038	6.6273527	6.938608	0.09048747	-0.027905546	-0.007035335	0.52806497	6.880116	6.968172	Sitting_Type
12:39:38.657	0.4166038	6.6273527	6.938608	0.09048747	-0.027905546	-0.007035335	0.52806497	6.880116	6.968172	Sitting_Type
12:39:38.679	0.4166038	6.6273527	6.938608	0.09048747	-0.027905546	-0.007035335	0.52806497	6.880116	6.968172	Sitting_Type
12:39:38.700	0.8930645	6.8260775	7.101419	0.32139453	0.08876971	-0.048574172	0.60583735	6.941103	6.901037	Sitting_Type
12:39:38.722	0.8930645	6.8260775	7.101419	0.32139453	0.08876971	-0.048574172	0.60583735	6.941103	6.901037	Sitting_Type
12:39:38.743	0.8930645	6.8260775	7.101419	0.32139453	0.08876971	-0.048574172	0.60583735	6.941103	6.901037	Sitting_Type
12:39:38.764	0.8930645	6.8260775	7.101419	0.32139453	0.08876971	-0.048574172	0.60583735	6.941103	6.901037	Sitting_Type
12:39:38.786	0.8930645	6.8260775	7.101419	0.32139453	0.08876971	-0.048574172	0.60583735	6.941103	6.901037	Sitting_Type
12:39:38.808	0.8930645	6.8260775	7.101419	0.32139453	0.08876971	-0.048574172	0.60583735	6.941103	6.901037	Sitting_Type
12:39:38.830	0.8930645	6.8260775	7.101419	0.32139453	0.08876971	-0.048574172	0.60583735	6.941103	6.901037	Sitting_Type
12:39:38.853	0.8930645	6.8260775	7.101419	0.32139453	0.08876971	-0.048574172	0.60583735	6.941103	6.901037	Sitting_Type
12:39:38.874	-0.17717634	7.108602	5.9665327	-0.053065866	-0.021186028	0.011901488	0.40898618	7.242481	6.5992007	Sitting_Type
12:39:38.895	-0.17717634	7.108602	5.9665327	-0.053065866	-0.021186028	0.011901488	0.40898618	7.242481	6.5992007	Sitting_Type
12:39:38.916	-0.17717634	7.108602	5.9665327	-0.053065866	-0.021186028	0.011901488	0.40898618	7.242481	6.5992007	Sitting_Type
12:39:38.937	-0.17717634	7.108602	5.9665327	-0.053065866	-0.021186028	0.011901488	0.40898618	7.242481	6.5992007	Sitting_Type
12:39:38.972	-0.17717634	7.108602	5.9665327	-0.053065866	-0.021186028	0.011901488	0.40898618	7.242481	6.5992007	Sitting_Type
12:39:38.994	-0.17717634	7.108602	5.9665327	-0.053065866	-0.021186028	0.011901488	0.40898618	7.242481	6.5992007	Sitting_Type
12:39:39.016	-0.17717634	7.108602	5.9665327	-0.053065866	-0.021186028	0.011901488	0.40898618	7.242481	6.5992007	Sitting_Type
12:39:39.038	-0.17717634	7.108602	5.9665327	-0.053065866	-0.021186028	0.011901488	0.40898618	7.242481	6.5992007	Sitting_Type
12:39:39.059	0.55786604	6.7279124	7.7047763	-0.013359623	0.072276354	-0.005813604	0.54452103	6.974505	6.872415	Sitting_Type
12:39:39.080	0.55786604	6.7279124	7.7047763	-0.013359623	0.072276354	-0.005813604	0.54452103	6.974505	6.872415	Sitting_Type
12:39:39.101	0.55786604	6.7279124	7.7047763	-0.013359623	0.072276354	-0.005813604	0.54452103	6.974505	6.872415	Sitting_Type
12:39:39.122	0.55786604	6.7279124	7.7047763	-0.013359623	0.072276354	-0.005813604	0.54452103	6.974505	6.872415	Sitting_Type
12:39:39.161	0.55786604	6.7279124	7.7047763	-0.013359623	0.072276354	-0.005813604	0.54452103	6.974505	6.872415	Sitting_Type
12:39:39.183	0.55786604	6.7279124	7.7047763	-0.013359623	0.072276354	-0.005813604	0.54452103	6.974505	6.872415	Sitting_Type
12:39:39.203	0.55786604	6.7279124	7.7047763	-0.013359623	0.072276354	-0.005813604	0.54452103	6.974505	6.872415	Sitting_Type
12:39:39.223	0.55786604	6.7279124	7.7047763	-0.013359623	0.072276354	-0.005813604	0.54452103	6.974505	6.872415	Sitting_Type
12:39:39.245	-0.21069619	7.048745	5.968927	0.14913054	0.10159788	-0.099275984	0.37899202	7.1351733	6.7168384	Sitting_Type
12:39:39.276	-0.21069619	7.048745	5.968927	0.14913054	0.10159788	-0.099275984	0.37899202	7.1351733	6.7168384	Sitting_Type
12:39:39.298	-0.21069619	7.048745	5.968927	0.14913054	0.10159788	-0.099275984	0.37899202	7.1351733	6.7168384	Sitting_Type
12:39:39.320	-0.21069619	7.048745	5.968927	0.14913054	0.10159788	-0.099275984	0.37899202	7.1351733	6.7168384	Sitting_Type
12:39:39.342	-0.21069619	7.048745	5.968927	0.14913054	0.10159788	-0.099275984	0.37899202	7.1351733	6.7168384	Sitting_Type
12:39:39.364	-0.21069619	7.048745	5.968927	0.14913054	0.10159788	-0.099275984	0.37899202	7.1351733	6.7168384	Sitting_Type
12:39:39.385	-0.21069619	7.048745	5.968927	0.14913054	0.10159788	-0.099275984	0.37899202	7.1351733	6.7168384	Sitting_Type
12:39:39.406	-0.21069619	7.048745	5.968927	0.14913054	0.10159788	-0.099275984	0.37899202	7.1351733	6.7168384	Sitting_Type
12:39:39.428	0.35435268	6.6584783	7.5036573	-0.22471899	-0.057837944	-0.011922257	0.43467826	7.012797	6.841201	Sitting_Type
12:39:39.450	0.35435268	6.6584783	7.5036573	-0.22471899	-0.057837944	-0.011922257	0.43467826	7.012797	6.841201	Sitting_Type
12:39:39.472	0.35435268	6.6584783	7.5036573	-0.22471899	-0.057837944	-0.011922257	0.43467826	7.012797	6.841201	Sitting_Type
12:39:39.498	0.35435268	6.6584783	7.5036573	-0.22471899	-0.057837944	-0.011922257	0.43467826	7.012797	6.841201	Sitting_Type
12:39:39.522	0.35435268	6.6584783	7.5036573	-0.22471899	-0.057837944	-0.011922257	0.43467826	7.012797	6.841201	Sitting_Type
12:39:39.544	0.35435268	6.6584783	7.5036573	-0.22471899	-0.057837944	-0.011922257	0.43467826	7.012797	6.841201	Sitting_Type
12:39:39.565	0.35435268	6.6584783	7.5036573	-0.22471899	-0.057837944	-0.011922257	0.43467826	7.012797	6.841201	Sitting_Type
12:39:39.586	0.35435268	6.6584783	7.5036573	-0.22471899	-0.057837944	-0.011922257	0.43467826	7.012797	6.841201	Sitting_Type
12:39:39.607	0.17478207	6.694392	5.3799353	0.2975708	0.008746369	0.0009059132	0.3969164	7.0023584	6.854175	Sitting_Type
12:39:39.629	0.17478207	6.694392	5.3799353	0.2975708	0.008746369	0.0009059132	0.3969164	7.0023584	6.854175	Sitting_Type
12:39:39.650	0.17478207	6.694392	5.3799353	0.2975708	0.008746369	0.0009059132	0.3969164	7.0023584	6.854175	Sitting_Type
12:39:39.672	0.17478207	6.694392	5.3799353	0.2975708	0.008746369	0.0009059132	0.3969164	7.0023584	6.854175	Sitting_Type
12:39:39.706	0.17478207	6.694392	5.3799353	0.2975708	0.008746369	0.0009059132	0.3969164	7.0023584	6.854175	Sitting_Type
12:39:39.728	0.17478207	6.694392	5.3799353	0.2975708	0.008746369	0.0009059132	0.3969164	7.0023584	6.854175	Sitting_Type
12:39:39.750	0.17478207	6.694392	5.3799353	0.2975708	0.008746369	0.0009059132	0.3969164	7.0023584	6.854175	Sitting_Type
12:39:39.772	0.071828246	6.8476257	6.998465	0.12103073	0.08021761	0.05771638	0.3497092	7.0113363	6.847566	Sitting_Type
12:39:39.795	0.071828246	6.8476257	6.998465	0.12103073	0.08021761	0.05771638	0.3497092	7.0113363	6.847566	Sitting_Type
12:39:39.817	0.071828246	6.8476257	6.998465	0.12103073	0.08021761	0.05771638	0.3497092	7.0113363	6.847566	Sitting_Type
12:39:39.838	0.071828246	6.8476257	6.998465	0.12103073	0.08021761	0.05771638	0.3497092	7.0113363	6.847566	Sitting_Type
12:39:39.859	0.071828246	6.8476257	6.998465	0.12103073	0.08021761	0.05771638	0.3497092	7.0113363	6.847566	Sitting_Type
12:39:39.881	0.071828246	6.8476257	6.998465	0.12103073	0.08021761	0.05771638	0.3497092	7.0113363	6.847566	Sitting_Type
12:39:39.902	0.071828246	6.8476257	6.998465	0.12103073	0.08021761	0.05771638	0.3497092	7.0113363	6.847566	Sitting_Type
12:39:39.934	0.071828246	6.8476257	6.998465	0.12103073	0.08021761	0.05771638	0.3497092	7.0113363	6.847566	Sitting_Type
12:39:39.956	0.021548472	6.943397	6.7303066	0.06910718	-0.080439955	0.05282946	0.24194705	7.1020637	6.7581353	Sitting_Type
12:39:39.980	0.021548472	6.943397	6.7303066	0.06910718	-0.080439955	0.05282946	0.24194705	7.1020637	6.7581353	Sitting_Type
12:39:40.002	0.021548472	6.943397	6.7303066	0.06910718	-0.080439955	0.05282946	0.24194705	7.1020637	6.7581353	Sitting_Type
12:39:40.025	0.021548472	6.943397	6.7303066	0.06910718	-0.080439955	0.05282946	0.24194705	7.1020637	6.7581353	Sitting_Type
12:39:40.048	0.021548472	6.943397	6.7303066	0.06910718	-0.080439955	0.05282946	0.24194705	7.1020637	6.7581353	Sitting_Type
12:39:40.071	0.021548472	6.943397	6.7303066	0.06910718	-0.080439955	0.05282946	0.24194705	7.1020637	6.7581353	Sitting_Type
12:39:40.092	0.021548472	6.943397	6.7303066	0.06910718	-0.080439955	0.05282946	0.24194705	7.1020637	6.7581353	Sitting_Type
12:39:40.114	0.021548472	6.943397	6.7303066	0.06910718	-0.080439955	0.05282946	0.24194705	7.1020637	6.7581353	Sitting_Type
12:39:40.135	0.07422252	7.455772	6.490879	-0.23327112	0.17062566	0.0015167784	0.13804245	7.3905463	6.4444604	Sitting_Type
12:39:40.156	0.07422252	7.455772	6.490879	-0.23327112	0.17062566	0.0015167784	0.13804245	7.3905463	6.4444604	Sitting_Type
12:39:40.202	0.07422252	7.455772	6.490879	-0.23327112	0.17062566	0.0015167784	0.13804245	7.3905463	6.4444604	Sitting_Type
12:39:40.226	0.07422252	7.455772	6.490879	-0.23327112	0.17062566	0.0015167784	0.13804245	7.3905463	6.4444604	Sitting_Type
12:39:40.250	0.07422252	7.455772	6.490879	-0.23327112	0.17062566	0.0015167784	0.13804245	7.3905463	6.4444604	Sitting_Type
12:39:40.271	0.07422252	7.455772	6.490879	-0.23327112	0.17062566	0.0015167784	0.13804245	7.3905463	6.4444604	Sitting_Type
12:39:40.292	0.07422252	7.455772	6.490879	-0.23327112	0.17062566	0.0015167784	0.13804245	7.3905463	6.4444604	Sitting_Type
12:39:40.313	-0.19393626	7.472532	6.8883286	-0.22349727	0.03134838	-0.057737153	0.1537281	7.2857165	6.5623927	Sitting_Type
12:39:40.334	-0.19393626	7.472532	6.8883286	-0.22349727	0.03134838	-0.057737153	0.1537281	7.2857165	6.5623927	Sitting_Type
12:39:40.358	-0.19393626	7.472532	6.8883286	-0.22349727	0.03134838	-0.057737153	0.1537281	7.2857165	6.5623927	Sitting_Type
12:39:40.380	-0.19393626	7.472532	6.8883286	-0.22349727	0.03134838	-0.057737153	0.1537281	7.2857165	6.5623927	Sitting_Type
12:39:40.413	-0.19393626	7.472532	6.8883286	-0.22349727	0.03134838	-0.057737153	0.1537281	7.2857165	6.5623927	Sitting_Type
12:39:40.435	-0.19393626	7.472532	6.8883286	-0.22349727	0.03134838	-0.057737153	0.1537281	7.2857165	6.5623927	Sitting_Type
12:39:40.457	-0.19393626	7.472532	6.8883286	-0.22349727	0.03134838	-0.057737153	0.1537281	7.2857165	6.5623927	Sitting_Type
12:39:40.479	-0.19393626	7.472532	6.8883286	-0.22349727	0.03134838	-0.057737153	0.1537281	7.2857165	6.5623927	Sitting_Type
12:39:40.501	-0.019154198	6.9074826	6.2586346	-0.029242119	-0.019353434	0.021064466	0.1361483	7.2449455	6.6077604	Sitting_Type
12:39:40.523	-0.019154198	6.9074826	6.2586346	-0.029242119	-0.019353434	0.021064466	0.1361483	7.2449455	6.6077604	Sitting_Type
12:39:40.547	-0.019154198	6.9074826	6.2586346	-0.029242119	-0.019353434	0.021064466	0.1361483	7.2449455	6.6077604	Sitting_Type
12:39:40.571	-0.019154198	6.9074826	6.2586346	-0.029242119	-0.019353434	0.021064466	0.1361483	7.2449455	6.6077604	Sitting_Type
12:39:40.594	-0.019154198	6.9074826	6.2586346	-0.029242119	-0.019353434	0.021064466	0.1361483	7.2449455	6.6077604	Sitting_Type
12:39:40.617	-0.019154198	6.9074826	6.2586346	-0.029242119	-0.019353434	0.021064466	0.1361483	7.2449455	6.6077604	Sitting_Type
12:39:40.638	-0.019154198	6.9074826	6.2586346	-0.029242119	-0.019353434	0.021064466	0.1361483	7.2449455	6.6077604	Sitting_Type
12:39:40.659	-0.019154198	6.9074826	6.2586346	-0.029242119	-0.019353434	0.021064466	0.1361483	7.2449455	6.6077604	Sitting_Type
12:39:40.687	-0.038308397	7.0607166	6.5746784	-0.21494517	-0.032792468	-0.05101763	0.12131255	7.2067103	6.6497297	Sitting_Type
12:39:40.708	-0.038308397	7.0607166	6.5746784	-0.21494517	-0.032792468	-0.05101763	0.12131255	7.2067103	6.6497297	Sitting_Type
12:39:40.730	-0.038308397	7.0607166	6.5746784	-0.21494517	-0.032792468	-0.05101763	0.12131255	7.2067103	6.6497297	Sitting_Type
12:39:40.752	-0.038308397	7.0607166	6.5746784	-0.21494517	-0.032792468	-0.05101763	0.12131255	7.2067103	6.6497297	Sitting_Type
12:39:40.775	-0.038308397	7.0607166	6.5746784	-0.21494517	-0.032792468	-0.05101763	0.12131255	7.2067103	6.6497297	Sitting_Type
12:39:40.799	-0.038308397	7.0607166	6.5746784	-0.21494517	-0.032792468	-0.05101763	0.12131255	7.2067103	6.6497297	Sitting_Type
12:39:40.822	-0.038308397	7.0607166	6.5746784	-0.21494517	-0.032792468	-0.05101763	0.12131255	7.2067103	6.6497297	Sitting_Type
12:39:40.845	-0.038308397	7.0607166	6.5746784	-0.21494517	-0.032792468	-0.05101763	0.12131255	7.2067103	6.6497297	Sitting_Type
12:39:40.867	0.045491222	6.65369	6.8284717	0.014740178	0.031959247	0.003349374	0.12159254	7.025517	6.840874	Sitting_Type
12:39:40.889	0.045491222	6.65369	6.8284717	0.014740178	0.031959247	0.003349374	0.12159254	7.025517	6.840874	Sitting_Type
12:39:40.912	0.045491222	6.65369	6.8284717	0.014740178	0.031959247	0.003349374	0.12159254	7.025517	6.840874	Sitting_Type
12:39:40.933	0.045491222	6.65369	6.8284717	0.014740178	0.031959247	0.003349374	0.12159254	7.025517	6.840874	Sitting_Type
12:39:40.954	0.045491222	6.65369	6.8284717	0.014740178	0.031959247	0.003349374	0.12159254	7.025517	6.840874	Sitting_Type
12:39:40.975	0.045491222	6.65369	6.8284717	0.014740178	0.031959247	0.003349374	0.12159254	7.025517	6.840874	Sitting_Type
12:39:40.997	0.045491222	6.65369	6.8284717	0.014740178	0.031959247	0.003349374	0.12159254	7.025517	6.840874	Sitting_Type
12:39:41.027	0.045491222	6.65369	6.8284717	0.014740178	0.031959247	0.003349374	0.12159254	7.025517	6.840874	Sitting_Type
12:39:41.060	0.4860378	6.4789076	7.3216925	-0.16974112	-0.2575909	-0.04613071	0.23218642	6.831742	7.0316243	Sitting_Type
12:39:41.094	0.4860378	6.4789076	7.3216925	-0.16974112	-0.2575909	-0.04613071	0.23218642	6.831742	7.0316243	Sitting_Type
12:39:41.136	0.4860378	6.4789076	7.3216925	-0.16974112	-0.2575909	-0.04613071	0.23218642	6.831742	7.0316243	Sitting_Type
12:39:41.166	0.4860378	6.4789076	7.3216925	-0.16974112	-0.2575909	-0.04613071	0.23218642	6.831742	7.0316243	Sitting_Type
12:39:41.194	0.4860378	6.4789076	7.3216925	-0.16974112	-0.2575909	-0.04613071	0.23218642	6.831742	7.0316243	Sitting_Type
12:39:41.228	0.062251143	6.672844	6.986494	-0.03290731	0.091213174	0.0015167784	0.23019817	6.8451757	7.0186133	Sitting_Type
12:39:41.262	0.062251143	6.672844	6.986494	-0.03290731	0.091213174	0.0015167784	0.23019817	6.8451757	7.0186133	Sitting_Type
12:39:41.286	0.062251143	6.672844	6.986494	-0.03290731	0.091213174	0.0015167784	0.23019817	6.8451757	7.0186133	Sitting_Type
12:39:41.309	0.062251143	6.672844	6.986494	-0.03290731	0.091213174	0.0015167784	0.23019817	6.8451757	7.0186133	Sitting_Type
12:39:41.331	0.062251143	6.672844	6.986494	-0.03290731	0.091213174	0.0015167784	0.23019817	6.8451757	7.0186133	Sitting_Type
12:39:41.354	0.062251143	6.672844	6.986494	-0.03290731	0.091213174	0.0015167784	0.23019817	6.8451757	7.0186133	Sitting_Type
12:39:41.375	0.062251143	6.672844	6.986494	-0.03290731	0.091213174	0.0015167784	0.23019817	6.8451757	7.0186133	Sitting_Type
12:39:41.396	0.0071828244	6.6848154	6.8476257	-0.09765903	0.07044376	0.047331672	0.19466655	6.8275223	7.036854	Sitting_Type
12:39:41.422	0.0071828244	6.6848154	6.8476257	-0.09765903	0.07044376	0.047331672	0.19466655	6.8275223	7.036854	Sitting_Type
12:39:41.443	0.0071828244	6.6848154	6.8476257	-0.09765903	0.07044376	0.047331672	0.19466655	6.8275223	7.036854	Sitting_Type
12:39:41.465	0.0071828244	6.6848154	6.8476257	-0.09765903	0.07044376	0.047331672	0.19466655	6.8275223	7.036854	Sitting_Type
12:39:41.487	0.0071828244	6.6848154	6.8476257	-0.09765903	0.07044376	0.047331672	0.19466655	6.8275223	7.036854	Sitting_Type
12:39:41.510	0.0071828244	6.6848154	6.8476257	-0.09765903	0.07044376	0.047331672	0.19466655	6.8275223	7.036854	Sitting_Type
12:39:41.531	0.0071828244	6.6848154	6.8476257	-0.09765903	0.07044376	0.047331672	0.19466655	6.8275223	7.036854	Sitting_Type
12:39:41.553	0.0071828244	6.6848154	6.8476257	-0.09765903	0.07044376	0.047331672	0.19466655	6.8275223	7.036854	Sitting_Type
12:39:41.574	-0.20351335	6.7255177	7.3240867	0.10209391	-0.02851641	0.055883784	0.1875652	6.8611765	7.004238	Sitting_Type
12:39:41.595	-0.20351335	6.7255177	7.3240867	0.10209391	-0.02851641	0.055883784	0.1875652	6.8611765	7.004238	Sitting_Type
12:39:41.616	-0.20351335	6.7255177	7.3240867	0.10209391	-0.02851641	0.055883784	0.1875652	6.8611765	7.004238	Sitting_Type
12:39:41.638	-0.20351335	6.7255177	7.3240867	0.10209391	-0.02851641	0.055883784	0.1875652	6.8611765	7.004238	Sitting_Type
12:39:41.660	-0.20351335	6.7255177	7.3240867	0.10209391	-0.02851641	0.055883784	0.1875652	6.8611765	7.004238	Sitting_Type
12:39:41.682	-0.20351335	6.7255177	7.3240867	0.10209391	-0.02851641	0.055883784	0.1875652	6.8611765	7.004238	Sitting_Type
12:39:41.704	-0.20351335	6.7255177	7.3240867	0.10209391	-0.02851641	0.055883784	0.1875652	6.8611765	7.004238	Sitting_Type
12:39:41.727	-0.20351335	6.7255177	7.3240867	0.10209391	-0.02851641	0.055883784	0.1875652	6.8611765	7.004238	Sitting_Type
12:39:41.748	0.3304099	6.7734036	5.5188036	0.10209391	-0.02851641	0.055883784	0.1875652	6.8611765	7.004238	Sitting_Type
12:39:41.770	0.3304099	6.7734036	5.5188036	0.07216151	0.20300151	0.01801014	0.1804729	6.9847403	6.88121	Sitting_Type
12:39:41.791	0.3304099	6.7734036	5.5188036	0.07216151	0.20300151	0.01801014	0.1804729	6.9847403	6.88121	Sitting_Type
12:39:41.825	0.3304099	6.7734036	5.5188036	0.07216151	0.20300151	0.01801014	0.1804729	6.9847403	6.88121	Sitting_Type
12:39:41.846	0.3304099	6.7734036	5.5188036	0.07216151	0.20300151	0.01801014	0.1804729	6.9847403	6.88121	Sitting_Type
12:39:41.868	0.3304099	6.7734036	5.5188036	0.07216151	0.20300151	0.01801014	0.1804729	6.9847403	6.88121	Sitting_Type
12:39:41.891	0.3304099	6.7734036	5.5188036	0.07216151	0.20300151	0.01801014	0.1804729	6.9847403	6.88121	Sitting_Type
12:39:41.913	0.3304099	6.7734036	5.5188036	0.07216151	0.20300151	0.01801014	0.1804729	6.9847403	6.88121	Sitting_Type
12:39:41.936	0.14365649	6.6345353	6.7494607	0.081324495	0.29096612	0.02839485	-0.03228139	6.9224114	6.9461865	Sitting_Type
12:39:41.960	0.14365649	6.6345353	6.7494607	0.081324495	0.29096612	0.02839485	-0.03228139	6.9224114	6.9461865	Sitting_Type
12:39:41.983	0.14365649	6.6345353	6.7494607	0.081324495	0.29096612	0.02839485	-0.03228139	6.9224114	6.9461865	Sitting_Type
12:39:42.005	0.14365649	6.6345353	6.7494607	0.081324495	0.29096612	0.02839485	-0.03228139	6.9224114	6.9461865	Sitting_Type
12:39:42.026	0.14365649	6.6345353	6.7494607	0.081324495	0.29096612	0.02839485	-0.03228139	6.9224114	6.9461865	Sitting_Type
12:39:42.047	0.14365649	6.6345353	6.7494607	0.081324495	0.29096612	0.02839485	-0.03228139	6.9224114	6.9461865	Sitting_Type
12:39:42.068	0.14365649	6.6345353	6.7494607	0.081324495	0.29096612	0.02839485	-0.03228139	6.9224114	6.9461865	Sitting_Type
12:39:42.089	0.14365649	6.6345353	6.7494607	0.081324495	0.29096612	0.02839485	-0.03228139	6.9224114	6.9461865	Sitting_Type
12:39:42.118	-0.3902668	7.041562	7.0080423	-0.07566788	-0.15801984	-0.036967732	-0.084066816	7.046313	6.820022	Sitting_Type
12:39:42.139	-0.3902668	7.041562	7.0080423	-0.07566788	-0.15801984	-0.036967732	-0.084066816	7.046313	6.820022	Sitting_Type
12:39:42.161	-0.3902668	7.041562	7.0080423	-0.07566788	-0.15801984	-0.036967732	-0.084066816	7.046313	6.820022	Sitting_Type
12:39:42.183	-0.3902668	7.041562	7.0080423	-0.07566788	-0.15801984	-0.036967732	-0.084066816	7.046313	6.820022	Sitting_Type
12:39:42.205	-0.3902668	7.041562	7.0080423	-0.07566788	-0.15801984	-0.036967732	-0.084066816	7.046313	6.820022	Sitting_Type
12:39:42.227	-0.3902668	7.041562	7.0080423	-0.07566788	-0.15801984	-0.036967732	-0.084066816	7.046313	6.820022	Sitting_Type
12:39:42.248	-0.3902668	7.041562	7.0080423	-0.07566788	-0.15801984	-0.036967732	-0.084066816	7.046313	6.820022	Sitting_Type
12:39:42.269	-0.3902668	7.041562	7.0080423	-0.07566788	-0.15801984	-0.036967732	-0.084066816	7.046313	6.820022	Sitting_Type
12:39:42.292	-0.28252444	6.969734	5.6385174	0.054446418	-0.20261301	-0.05040677	0.06004998	7.162327	6.6983457	Sitting_Type
12:39:42.326	-0.28252444	6.969734	5.6385174	0.054446418	-0.20261301	-0.05040677	0.06004998	7.162327	6.6983457	Sitting_Type
12:39:42.353	-0.28252444	6.969734	5.6385174	0.054446418	-0.20261301	-0.05040677	0.06004998	7.162327	6.6983457	Sitting_Type
12:39:42.374	-0.28252444	6.969734	5.6385174	0.054446418	-0.20261301	-0.05040677	0.06004998	7.162327	6.6983457	Sitting_Type
12:39:42.396	-0.28252444	6.969734	5.6385174	0.054446418	-0.20261301	-0.05040677	0.06004998	7.162327	6.6983457	Sitting_Type
12:39:42.420	-0.28252444	6.969734	5.6385174	0.054446418	-0.20261301	-0.05040677	0.06004998	7.162327	6.6983457	Sitting_Type
12:39:42.443	-0.28252444	6.969734	5.6385174	0.054446418	-0.20261301	-0.05040677	0.06004998	7.162327	6.6983457	Sitting_Type
12:39:42.464	-0.28252444	6.969734	5.6385174	0.054446418	-0.20261301	-0.05040677	0.06004998	7.162327	6.6983457	Sitting_Type
12:39:42.486	0.33519846	6.9936767	6.064698	-0.033518177	0.0008051204	-0.033302538	0.19773382	7.1722236	6.68509	Sitting_Type
12:39:42.509	0.33519846	6.9936767	6.064698	-0.033518177	0.0008051204	-0.033302538	0.19773382	7.1722236	6.68509	Sitting_Type
12:39:42.530	0.33519846	6.9936767	6.064698	-0.033518177	0.0008051204	-0.033302538	0.19773382	7.1722236	6.68509	Sitting_Type
12:39:42.554	0.33519846	6.9936767	6.064698	-0.033518177	0.0008051204	-0.033302538	0.19773382	7.1722236	6.68509	Sitting_Type
12:39:42.575	0.33519846	6.9936767	6.064698	-0.033518177	0.0008051204	-0.033302538	0.19773382	7.1722236	6.68509	Sitting_Type
12:39:42.598	0.33519846	6.9936767	6.064698	-0.033518177	0.0008051204	-0.033302538	0.19773382	7.1722236	6.68509	Sitting_Type
12:39:42.620	0.33519846	6.9936767	6.064698	-0.033518177	0.0008051204	-0.033302538	0.19773382	7.1722236	6.68509	Sitting_Type
12:39:42.643	0.33519846	6.9936767	6.064698	-0.033518177	0.0008051204	-0.033302538	0.19773382	7.1722236	6.68509	Sitting_Type
12:39:42.666	-0.031125572	6.943397	7.1732473	-0.2070039	0.08571539	0.052218594	0.14462796	7.184089	6.6736975	Sitting_Type
12:39:42.689	-0.031125572	6.943397	7.1732473	-0.2070039	0.08571539	0.052218594	0.14462796	7.184089	6.6736975	Sitting_Type
12:39:42.711	-0.031125572	6.943397	7.1732473	-0.2070039	0.08571539	0.052218594	0.14462796	7.184089	6.6736975	Sitting_Type
12:39:42.733	-0.031125572	6.943397	7.1732473	-0.2070039	0.08571539	0.052218594	0.14462796	7.184089	6.6736975	Sitting_Type
12:39:42.754	-0.031125572	6.943397	7.1732473	-0.2070039	0.08571539	0.052218594	0.14462796	7.184089	6.6736975	Sitting_Type
12:39:42.781	-0.031125572	6.943397	7.1732473	-0.2070039	0.08571539	0.052218594	0.14462796	7.184089	6.6736975	Sitting_Type
12:39:42.803	-0.031125572	6.943397	7.1732473	-0.2070039	0.08571539	0.052218594	0.14462796	7.184089	6.6736975	Sitting_Type
12:39:42.824	-0.031125572	6.943397	7.1732473	-0.2070039	0.08571539	0.052218594	0.14462796	7.184089	6.6736975	Sitting_Type
12:39:42.848	0.17478207	6.938608	6.098218	0.2077736	0.6073943	-0.04735244	-0.11319529	7.300471	6.5468006	Sitting_Type
12:39:42.870	0.17478207	6.938608	6.098218	0.2077736	0.6073943	-0.04735244	-0.11319529	7.300471	6.5468006	Sitting_Type
12:39:42.893	0.17478207	6.938608	6.098218	0.2077736	0.6073943	-0.04735244	-0.11319529	7.300471	6.5468006	Sitting_Type
12:39:42.916	0.17478207	6.938608	6.098218	0.2077736	0.6073943	-0.04735244	-0.11319529	7.300471	6.5468006	Sitting_Type
12:39:42.939	0.17478207	6.938608	6.098218	0.2077736	0.6073943	-0.04735244	-0.11319529	7.300471	6.5468006	Sitting_Type
12:39:42.961	0.17478207	6.938608	6.098218	0.2077736	0.6073943	-0.04735244	-0.11319529	7.300471	6.5468006	Sitting_Type
12:39:42.983	0.17478207	6.938608	6.098218	0.2077736	0.6073943	-0.04735244	-0.11319529	7.300471	6.5468006	Sitting_Type
12:39:43.004	0.17478207	6.938608	6.098218	0.2077736	0.6073943	-0.04735244	-0.11319529	7.300471	6.5468006	Sitting_Type
12:39:43.030	-1.2162915	7.7861814	5.5810547	0.3250597	0.2243818	-0.09072388	-0.86499083	7.633589	6.0951133	Sitting_Type
12:39:43.050	-1.2162915	7.7861814	5.5810547	0.3250597	0.2243818	-0.09072388	-0.86499083	7.633589	6.0951133	Sitting_Type
12:39:43.071	-1.2162915	7.7861814	5.5810547	0.3250597	0.2243818	-0.09072388	-0.86499083	7.633589	6.0951133	Sitting_Type
12:39:43.092	-1.2162915	7.7861814	5.5810547	0.3250597	0.2243818	-0.09072388	-0.86499083	7.633589	6.0951133	Sitting_Type
12:39:43.112	-1.2162915	7.7861814	5.5810547	0.3250597	0.2243818	-0.09072388	-0.86499083	7.633589	6.0951133	Sitting_Type
12:39:43.161	-1.2162915	7.7861814	5.5810547	0.3250597	0.2243818	-0.09072388	-0.86499083	7.633589	6.0951133	Sitting_Type
12:39:43.187	-1.2162915	7.7861814	5.5810547	0.3250597	0.2243818	-0.09072388	-0.86499083	7.633589	6.0951133	Sitting_Type
12:39:43.219	-1.132492	7.273807	4.896292	-0.5319842	-0.53248024	0.1542331	-0.87254345	7.5765963	6.1647553	Sitting_Type
12:39:43.255	-1.132492	7.273807	4.896292	-0.5319842	-0.53248024	0.1542331	-0.87254345	7.5765963	6.1647553	Sitting_Type
12:39:43.286	-1.132492	7.273807	4.896292	-0.5319842	-0.53248024	0.1542331	-0.87254345	7.5765963	6.1647553	Sitting_Type
12:39:43.319	-1.132492	7.273807	4.896292	-0.5319842	-0.53248024	0.1542331	-0.87254345	7.5765963	6.1647553	Sitting_Type
12:39:43.353	-1.132492	7.273807	4.896292	-0.5319842	-0.53248024	0.1542331	-0.87254345	7.5765963	6.1647553	Sitting_Type
12:39:43.386	-0.05506832	6.840443	6.016813	-0.4617347	-0.850741	0.07909667	-0.27957156	7.095497	6.7635794	Sitting_Type
12:39:43.408	-0.05506832	6.840443	6.016813	-0.4617347	-0.850741	0.07909667	-0.27957156	7.095497	6.7635794	Sitting_Type
12:39:43.430	-0.05506832	6.840443	6.016813	-0.4617347	-0.850741	0.07909667	-0.27957156	7.095497	6.7635794	Sitting_Type
12:39:43.454	-0.05506832	6.840443	6.016813	-0.4617347	-0.850741	0.07909667	-0.27957156	7.095497	6.7635794	Sitting_Type
12:39:43.476	-0.05506832	6.840443	6.016813	-0.4617347	-0.850741	0.07909667	-0.27957156	7.095497	6.7635794	Sitting_Type
12:39:43.500	-0.05506832	6.840443	6.016813	-0.4617347	-0.850741	0.07909667	-0.27957156	7.095497	6.7635794	Sitting_Type
12:39:43.527	-0.05506832	6.840443	6.016813	-0.4617347	-0.850741	0.07909667	-0.27957156	7.095497	6.7635794	Sitting_Type
12:39:43.551	0.083799616	6.3472223	6.873963	-0.025576927	-0.060281403	-0.012533122	0.16053164	6.6327233	7.2215967	Sitting_Type
12:39:43.575	0.083799616	6.3472223	6.873963	-0.025576927	-0.060281403	-0.012533122	0.16053164	6.6327233	7.2215967	Sitting_Type
12:39:43.598	0.083799616	6.3472223	6.873963	-0.025576927	-0.060281403	-0.012533122	0.16053164	6.6327233	7.2215967	Sitting_Type
12:39:43.621	0.083799616	6.3472223	6.873963	-0.025576927	-0.060281403	-0.012533122	0.16053164	6.6327233	7.2215967	Sitting_Type
12:39:43.660	0.083799616	6.3472223	6.873963	-0.025576927	-0.060281403	-0.012533122	0.16053164	6.6327233	7.2215967	Sitting_Type
12:39:43.682	0.083799616	6.3472223	6.873963	-0.025576927	-0.060281403	-0.012533122	0.16053164	6.6327233	7.2215967	Sitting_Type
12:39:43.704	0.083799616	6.3472223	6.873963	-0.025576927	-0.060281403	-0.012533122	0.16053164	6.6327233	7.2215967	Sitting_Type
12:39:43.725	0.083799616	6.3472223	6.873963	-0.025576927	-0.060281403	-0.012533122	0.16053164	6.6327233	7.2215967	Sitting_Type
12:39:43.748	0.3998439	6.567496	7.118179	0.014740178	0.095489234	-0.028415618	0.10003099	6.6365204	7.219202	Sitting_Type
12:39:43.770	0.3998439	6.567496	7.118179	0.014740178	0.095489234	-0.028415618	0.10003099	6.6365204	7.219202	Sitting_Type
12:39:43.795	0.3998439	6.567496	7.118179	0.014740178	0.095489234	-0.028415618	0.10003099	6.6365204	7.219202	Sitting_Type
12:39:43.819	0.3998439	6.567496	7.118179	0.014740178	0.095489234	-0.028415618	0.10003099	6.6365204	7.219202	Sitting_Type
12:39:43.844	0.3998439	6.567496	7.118179	0.014740178	0.095489234	-0.028415618	0.10003099	6.6365204	7.219202	Sitting_Type
12:39:43.868	0.3998439	6.567496	7.118179	0.014740178	0.095489234	-0.028415618	0.10003099	6.6365204	7.219202	Sitting_Type
12:39:43.894	0.3998439	6.567496	7.118179	0.014740178	0.095489234	-0.028415618	0.10003099	6.6365204	7.219202	Sitting_Type
12:39:43.919	-0.31125572	6.2251143	7.328875	0.08315709	-0.08105082	0.0076254313	0.016273089	6.4396825	7.395981	Sitting_Type
12:39:43.944	-0.31125572	6.2251143	7.328875	0.08315709	-0.08105082	0.0076254313	0.016273089	6.4396825	7.395981	Sitting_Type
12:39:43.967	-0.31125572	6.2251143	7.328875	0.08315709	-0.08105082	0.0076254313	0.016273089	6.4396825	7.395981	Sitting_Type
12:39:43.990	-0.31125572	6.2251143	7.328875	0.08315709	-0.08105082	0.0076254313	0.016273089	6.4396825	7.395981	Sitting_Type
12:39:44.014	-0.31125572	6.2251143	7.328875	0.08315709	-0.08105082	0.0076254313	0.016273089	6.4396825	7.395981	Sitting_Type
12:39:44.037	-0.31125572	6.2251143	7.328875	0.08315709	-0.08105082	0.0076254313	0.016273089	6.4396825	7.395981	Sitting_Type
12:39:44.061	-0.31125572	6.2251143	7.328875	0.08315709	-0.08105082	0.0076254313	0.016273089	6.4396825	7.395981	Sitting_Type
12:39:44.085	-0.31125572	6.2251143	7.328875	0.08315709	-0.08105082	0.0076254313	0.016273089	6.4396825	7.395981	Sitting_Type
12:39:44.108	0.17478207	6.316097	6.4765134	0.035509598	-0.092046395	0.051607728	0.059210315	6.5102553	7.3337145	Sitting_Type
12:39:44.131	0.17478207	6.316097	6.4765134	0.035509598	-0.092046395	0.051607728	0.059210315	6.5102553	7.3337145	Sitting_Type
12:39:44.160	0.17478207	6.316097	6.4765134	0.035509598	-0.092046395	0.051607728	0.059210315	6.5102553	7.3337145	Sitting_Type
12:39:44.184	0.17478207	6.316097	6.4765134	0.035509598	-0.092046395	0.051607728	0.059210315	6.5102553	7.3337145	Sitting_Type
12:39:44.208	0.17478207	6.316097	6.4765134	0.035509598	-0.092046395	0.051607728	0.059210315	6.5102553	7.3337145	Sitting_Type
12:39:44.230	0.17478207	6.316097	6.4765134	0.035509598	-0.092046395	0.051607728	0.059210315	6.5102553	7.3337145	Sitting_Type
12:39:44.252	0.17478207	6.316097	6.4765134	0.035509598	-0.092046395	0.051607728	0.059210315	6.5102553	7.3337145	Sitting_Type
12:39:44.273	0.13647367	6.421445	7.1493044	-0.0017531832	0.028904922	0.012512353	0.10234979	6.5223193	7.3225117	Sitting_Type
12:39:44.295	0.13647367	6.421445	7.1493044	-0.0017531832	0.028904922	0.012512353	0.10234979	6.5223193	7.3225117	Sitting_Type
12:39:44.319	0.13647367	6.421445	7.1493044	-0.0017531832	0.028904922	0.012512353	0.10234979	6.5223193	7.3225117	Sitting_Type
12:39:44.343	0.13647367	6.421445	7.1493044	-0.0017531832	0.028904922	0.012512353	0.10234979	6.5223193	7.3225117	Sitting_Type
12:39:44.366	0.13647367	6.421445	7.1493044	-0.0017531832	0.028904922	0.012512353	0.10234979	6.5223193	7.3225117	Sitting_Type
12:39:44.389	0.13647367	6.421445	7.1493044	-0.0017531832	0.028904922	0.012512353	0.10234979	6.5223193	7.3225117	Sitting_Type
12:39:44.414	0.13647367	6.421445	7.1493044	-0.0017531832	0.028904922	0.012512353	0.10234979	6.5223193	7.3225117	Sitting_Type
12:39:44.438	0.13647367	6.421445	7.1493044	-0.0017531832	0.028904922	0.012512353	0.10234979	6.5223193	7.3225117	Sitting_Type
12:39:44.461	0.27055305	6.2251143	7.170853	0.05566815	0.032570112	0.021675332	0.08366759	6.503629	7.339351	Sitting_Type
12:39:44.485	0.27055305	6.2251143	7.170853	0.05566815	0.032570112	0.021675332	0.08366759	6.503629	7.339351	Sitting_Type
12:39:44.509	0.27055305	6.2251143	7.170853	0.05566815	0.032570112	0.021675332	0.08366759	6.503629	7.339351	Sitting_Type
12:39:44.534	0.27055305	6.2251143	7.170853	0.05566815	0.032570112	0.021675332	0.08366759	6.503629	7.339351	Sitting_Type
12:39:44.558	0.27055305	6.2251143	7.170853	0.05566815	0.032570112	0.021675332	0.08366759	6.503629	7.339351	Sitting_Type
12:39:44.582	0.27055305	6.2251143	7.170853	0.05566815	0.032570112	0.021675332	0.08366759	6.503629	7.339351	Sitting_Type
12:39:44.606	0.27055305	6.2251143	7.170853	0.05566815	0.032570112	0.021675332	0.08366759	6.503629	7.339351	Sitting_Type
12:39:44.629	0.27055305	6.2251143	7.170853	0.05566815	0.032570112	0.021675332	0.08366759	6.503629	7.339351	Sitting_Type
12:39:44.662	0.102953814	6.3400397	6.8691745	0.09109834	-0.019964298	0.03206004	0.085290514	6.521714	7.323268	Sitting_Type
12:39:44.685	0.102953814	6.3400397	6.8691745	0.09109834	-0.019964298	0.03206004	0.085290514	6.521714	7.323268	Sitting_Type
12:39:44.709	0.102953814	6.3400397	6.8691745	0.09109834	-0.019964298	0.03206004	0.085290514	6.521714	7.323268	Sitting_Type
12:39:44.731	0.102953814	6.3400397	6.8691745	0.09109834	-0.019964298	0.03206004	0.085290514	6.521714	7.323268	Sitting_Type
12:39:44.752	0.102953814	6.3400397	6.8691745	0.09109834	-0.019964298	0.03206004	0.085290514	6.521714	7.323268	Sitting_Type
12:39:44.773	0.102953814	6.3400397	6.8691745	0.09109834	-0.019964298	0.03206004	0.085290514	6.521714	7.323268	Sitting_Type
12:39:44.795	0.102953814	6.3400397	6.8691745	0.09109834	-0.019964298	0.03206004	0.085290514	6.521714	7.323268	Sitting_Type
12:39:44.816	-0.37111259	6.699181	7.4605603	0.15462832	0.2384317	0.018621005	0.08327508	6.669371	7.189082	Sitting_Type
12:39:44.837	-0.37111259	6.699181	7.4605603	0.15462832	0.2384317	0.018621005	0.08327508	6.669371	7.189082	Sitting_Type
12:39:44.859	-0.37111259	6.699181	7.4605603	0.15462832	0.2384317	0.018621005	0.08327508	6.669371	7.189082	Sitting_Type
12:39:44.897	-0.37111259	6.699181	7.4605603	0.15462832	0.2384317	0.018621005	0.08327508	6.669371	7.189082	Sitting_Type
12:39:44.920	-0.37111259	6.699181	7.4605603	0.15462832	0.2384317	0.018621005	0.08327508	6.669371	7.189082	Sitting_Type
12:39:44.941	-0.37111259	6.699181	7.4605603	0.15462832	0.2384317	0.018621005	0.08327508	6.669371	7.189082	Sitting_Type
12:39:44.963	-0.37111259	6.699181	7.4605603	0.15462832	0.2384317	0.018621005	0.08327508	6.669371	7.189082	Sitting_Type
12:39:44.986	-0.37111259	6.699181	7.4605603	0.15462832	0.2384317	0.018621005	0.08327508	6.669371	7.189082	Sitting_Type
12:39:45.006	-0.23463893	6.6081986	6.488485	0.34766173	0.32700717	-0.047963306	-0.05195055	6.7787747	7.08631	Sitting_Type
12:39:45.028	-0.23463893	6.6081986	6.488485	0.34766173	0.32700717	-0.047963306	-0.05195055	6.7787747	7.08631	Sitting_Type
12:39:45.049	-0.23463893	6.6081986	6.488485	0.34766173	0.32700717	-0.047963306	-0.05195055	6.7787747	7.08631	Sitting_Type
12:39:45.070	-0.23463893	6.6081986	6.488485	0.34766173	0.32700717	-0.047963306	-0.05195055	6.7787747	7.08631	Sitting_Type
12:39:45.091	-0.23463893	6.6081986	6.488485	0.34766173	0.32700717	-0.047963306	-0.05195055	6.7787747	7.08631	Sitting_Type
12:39:45.112	-0.23463893	6.6081986	6.488485	0.34766173	0.32700717	-0.047963306	-0.05195055	6.7787747	7.08631	Sitting_Type
12:39:45.153	-0.23463893	6.6081986	6.488485	0.34766173	0.32700717	-0.047963306	-0.05195055	6.7787747	7.08631	Sitting_Type
12:39:45.176	-0.052674048	6.689604	6.407079	0.15523918	0.08143933	0.003349374	-0.14096126	6.912111	6.9550786	Sitting_Type
12:39:45.198	-0.052674048	6.689604	6.407079	0.15523918	0.08143933	0.003349374	-0.14096126	6.912111	6.9550786	Sitting_Type
12:39:45.220	-0.052674048	6.689604	6.407079	0.15523918	0.08143933	0.003349374	-0.14096126	6.912111	6.9550786	Sitting_Type
12:39:45.245	-0.052674048	6.689604	6.407079	0.15523918	0.08143933	0.003349374	-0.14096126	6.912111	6.9550786	Sitting_Type
12:39:45.269	-0.052674048	6.689604	6.407079	0.15523918	0.08143933	0.003349374	-0.14096126	6.912111	6.9550786	Sitting_Type
12:39:45.292	-0.052674048	6.689604	6.407079	0.15523918	0.08143933	0.003349374	-0.14096126	6.912111	6.9550786	Sitting_Type
12:39:45.320	-0.052674048	6.689604	6.407079	0.15523918	0.08143933	0.003349374	-0.14096126	6.912111	6.9550786	Sitting_Type
12:39:45.342	-0.052674048	6.689604	6.407079	0.15523918	0.08143933	0.003349374	-0.14096126	6.912111	6.9550786	Sitting_Type
12:39:45.363	-0.0071828244	6.960157	7.0942364	-0.25159705	-0.03767939	0.04916427	-0.17030191	7.04123	6.8236666	Sitting_Type
12:39:45.392	-0.0071828244	6.960157	7.0942364	-0.25159705	-0.03767939	0.04916427	-0.17030191	7.04123	6.8236666	Sitting_Type
12:39:45.413	-0.0071828244	6.960157	7.0942364	-0.25159705	-0.03767939	0.04916427	-0.17030191	7.04123	6.8236666	Sitting_Type
12:39:45.435	-0.0071828244	6.960157	7.0942364	-0.25159705	-0.03767939	0.04916427	-0.17030191	7.04123	6.8236666	Sitting_Type
12:39:45.457	-0.0071828244	6.960157	7.0942364	-0.25159705	-0.03767939	0.04916427	-0.17030191	7.04123	6.8236666	Sitting_Type
12:39:45.480	-0.0071828244	6.960157	7.0942364	-0.25159705	-0.03767939	0.04916427	-0.17030191	7.04123	6.8236666	Sitting_Type
12:39:45.502	-0.0071828244	6.960157	7.0942364	-0.25159705	-0.03767939	0.04916427	-0.17030191	7.04123	6.8236666	Sitting_Type
12:39:45.525	-0.0071828244	6.960157	7.0942364	-0.25159705	-0.03767939	0.04916427	-0.17030191	7.04123	6.8236666	Sitting_Type
12:39:45.549	-0.20590763	6.6417184	6.893117	0.17723033	0.005081177	-0.05407196	-0.06380875	6.8585496	7.0090337	Sitting_Type
12:39:45.570	-0.20590763	6.6417184	6.893117	0.17723033	0.005081177	-0.05407196	-0.06380875	6.8585496	7.0090337	Sitting_Type
12:39:45.593	-0.20590763	6.6417184	6.893117	0.17723033	0.005081177	-0.05407196	-0.06380875	6.8585496	7.0090337	Sitting_Type
12:39:45.614	-0.20590763	6.6417184	6.893117	0.17723033	0.005081177	-0.05407196	-0.06380875	6.8585496	7.0090337	Sitting_Type
12:39:45.635	-0.20590763	6.6417184	6.893117	0.17723033	0.005081177	-0.05407196	-0.06380875	6.8585496	7.0090337	Sitting_Type
12:39:45.657	-0.20590763	6.6417184	6.893117	0.17723033	0.005081177	-0.05407196	-0.06380875	6.8585496	7.0090337	Sitting_Type
12:39:45.685	-0.20590763	6.6417184	6.893117	0.17723033	0.005081177	-0.05407196	-0.06380875	6.8585496	7.0090337	Sitting_Type
12:39:45.707	-0.07422252	6.7039695	6.3208857	0.17723033	0.005081177	-0.05407196	-0.06380875	6.8585496	7.0090337	Sitting_Type
12:39:45.728	-0.07422252	6.7039695	6.3208857	0.017794505	-0.043177176	0.05771638	-0.044616558	6.8302946	7.036718	Sitting_Type
12:39:45.749	-0.07422252	6.7039695	6.3208857	0.017794505	-0.043177176	0.05771638	-0.044616558	6.8302946	7.036718	Sitting_Type
12:39:45.770	-0.07422252	6.7039695	6.3208857	0.017794505	-0.043177176	0.05771638	-0.044616558	6.8302946	7.036718	Sitting_Type
12:39:45.791	-0.07422252	6.7039695	6.3208857	0.017794505	-0.043177176	0.05771638	-0.044616558	6.8302946	7.036718	Sitting_Type
12:39:45.812	-0.07422252	6.7039695	6.3208857	0.017794505	-0.043177176	0.05771638	-0.044616558	6.8302946	7.036718	Sitting_Type
12:39:45.833	-0.07422252	6.7039695	6.3208857	0.017794505	-0.043177176	0.05771638	-0.044616558	6.8302946	7.036718	Sitting_Type
12:39:45.855	-0.07422252	6.7039695	6.3208857	0.017794505	-0.043177176	0.05771638	-0.044616558	6.8302946	7.036718	Sitting_Type
12:39:45.898	-0.43815228	6.8452315	6.447782	0.057500742	-0.12381139	-0.09011301	-0.056323655	6.815969	7.050511	Sitting_Type
12:39:45.921	-0.43815228	6.8452315	6.447782	0.057500742	-0.12381139	-0.09011301	-0.056323655	6.815969	7.050511	Sitting_Type
12:39:45.942	-0.43815228	6.8452315	6.447782	0.057500742	-0.12381139	-0.09011301	-0.056323655	6.815969	7.050511	Sitting_Type
12:39:45.965	-0.43815228	6.8452315	6.447782	0.057500742	-0.12381139	-0.09011301	-0.056323655	6.815969	7.050511	Sitting_Type
12:39:45.988	-0.43815228	6.8452315	6.447782	0.057500742	-0.12381139	-0.09011301	-0.056323655	6.815969	7.050511	Sitting_Type
12:39:46.011	-0.43815228	6.8452315	6.447782	0.057500742	-0.12381139	-0.09011301	-0.056323655	6.815969	7.050511	Sitting_Type
12:39:46.035	-0.43815228	6.8452315	6.447782	0.057500742	-0.12381139	-0.09011301	-0.056323655	6.815969	7.050511	Sitting_Type
12:39:46.058	-0.43815228	6.8452315	6.447782	0.057500742	-0.12381139	-0.09011301	-0.056323655	6.815969	7.050511	Sitting_Type
12:39:46.081	0.20351335	6.179623	7.8915296	-0.062228844	0.06433511	0.0803184	0.005658464	6.715081	7.1468825	Sitting_Type
12:39:46.102	0.20351335	6.179623	7.8915296	-0.062228844	0.06433511	0.0803184	0.005658464	6.715081	7.1468825	Sitting_Type
12:39:46.123	0.20351335	6.179623	7.8915296	-0.062228844	0.06433511	0.0803184	0.005658464	6.715081	7.1468825	Sitting_Type
12:39:46.144	0.20351335	6.179623	7.8915296	-0.062228844	0.06433511	0.0803184	0.005658464	6.715081	7.1468825	Sitting_Type
12:39:46.165	0.20351335	6.179623	7.8915296	-0.062228844	0.06433511	0.0803184	0.005658464	6.715081	7.1468825	Sitting_Type
12:39:46.187	0.20351335	6.179623	7.8915296	-0.062228844	0.06433511	0.0803184	0.005658464	6.715081	7.1468825	Sitting_Type
12:39:46.219	0.20351335	6.179623	7.8915296	-0.062228844	0.06433511	0.0803184	0.005658464	6.715081	7.1468825	Sitting_Type
12:39:46.245	0.20351335	6.179623	7.8915296	-0.062228844	0.06433511	0.0803184	0.005658464	6.715081	7.1468825	Sitting_Type
12:39:46.273	0.07901107	6.483696	6.9840994	-0.035961635	-0.15801984	0.013734084	0.02301029	6.748943	7.1148834	Sitting_Type
12:39:46.296	0.07901107	6.483696	6.9840994	-0.035961635	-0.15801984	0.013734084	0.02301029	6.748943	7.1148834	Sitting_Type
12:39:46.318	0.07901107	6.483696	6.9840994	-0.035961635	-0.15801984	0.013734084	0.02301029	6.748943	7.1148834	Sitting_Type
12:39:46.341	0.07901107	6.483696	6.9840994	-0.035961635	-0.15801984	0.013734084	0.02301029	6.748943	7.1148834	Sitting_Type
12:39:46.363	0.07901107	6.483696	6.9840994	-0.035961635	-0.15801984	0.013734084	0.02301029	6.748943	7.1148834	Sitting_Type
12:39:46.385	0.07901107	6.483696	6.9840994	-0.035961635	-0.15801984	0.013734084	0.02301029	6.748943	7.1148834	Sitting_Type
12:39:46.409	0.07901107	6.483696	6.9840994	-0.035961635	-0.15801984	0.013734084	0.02301029	6.748943	7.1148834	Sitting_Type
12:39:46.431	0.019154198	6.612987	7.099025	-0.008472702	-0.119535334	0.010068892	0.07491788	6.7503405	7.113193	Sitting_Type
12:39:46.453	0.019154198	6.612987	7.099025	-0.008472702	-0.119535334	0.010068892	0.07491788	6.7503405	7.113193	Sitting_Type
12:39:46.474	0.019154198	6.612987	7.099025	-0.008472702	-0.119535334	0.010068892	0.07491788	6.7503405	7.113193	Sitting_Type
12:39:46.496	0.019154198	6.612987	7.099025	-0.008472702	-0.119535334	0.010068892	0.07491788	6.7503405	7.113193	Sitting_Type
12:39:46.518	0.019154198	6.612987	7.099025	-0.008472702	-0.119535334	0.010068892	0.07491788	6.7503405	7.113193	Sitting_Type
12:39:46.539	0.019154198	6.612987	7.099025	-0.008472702	-0.119535334	0.010068892	0.07491788	6.7503405	7.113193	Sitting_Type
12:39:46.560	0.019154198	6.612987	7.099025	-0.008472702	-0.119535334	0.010068892	0.07491788	6.7503405	7.113193	Sitting_Type
12:39:46.582	0.019154198	6.612987	7.099025	-0.008472702	-0.119535334	0.010068892	0.07491788	6.7503405	7.113193	Sitting_Type
12:39:46.605	0.019154198	6.612987	7.099025	-0.008472702	-0.119535334	0.010068892	0.07491788	6.7503405	7.113193	Sitting_Type
12:39:46.652	0.11253092	6.7015753	6.632141	-0.24915361	0.01118983	0.069322824	-0.034925766	6.9482617	6.9203095	Sitting_Type
12:39:46.678	0.11253092	6.7015753	6.632141	-0.24915361	0.01118983	0.069322824	-0.034925766	6.9482617	6.9203095	Sitting_Type
12:39:46.699	0.11253092	6.7015753	6.632141	-0.24915361	0.01118983	0.069322824	-0.034925766	6.9482617	6.9203095	Sitting_Type
12:39:46.720	0.11253092	6.7015753	6.632141	-0.24915361	0.01118983	0.069322824	-0.034925766	6.9482617	6.9203095	Sitting_Type
12:39:46.741	0.11253092	6.7015753	6.632141	-0.24915361	0.01118983	0.069322824	-0.034925766	6.9482617	6.9203095	Sitting_Type
12:39:46.763	0.11253092	6.7015753	6.632141	-0.24915361	0.01118983	0.069322824	-0.034925766	6.9482617	6.9203095	Sitting_Type
12:39:46.784	0.11253092	6.7015753	6.632141	-0.24915361	0.01118983	0.069322824	-0.034925766	6.9482617	6.9203095	Sitting_Type
12:39:46.806	-0.05985687	6.8524146	7.328875	-0.07566788	-0.12503313	0.04122302	-0.009126141	6.8570814	7.0107555	Sitting_Type
12:39:46.840	-0.05985687	6.8524146	7.328875	-0.07566788	-0.12503313	0.04122302	-0.009126141	6.8570814	7.0107555	Sitting_Type
12:39:46.861	-0.05985687	6.8524146	7.328875	-0.07566788	-0.12503313	0.04122302	-0.009126141	6.8570814	7.0107555	Sitting_Type
12:39:46.884	-0.05985687	6.8524146	7.328875	-0.07566788	-0.12503313	0.04122302	-0.009126141	6.8570814	7.0107555	Sitting_Type
12:39:46.907	-0.05985687	6.8524146	7.328875	-0.07566788	-0.12503313	0.04122302	-0.009126141	6.8570814	7.0107555	Sitting_Type
12:39:46.931	-0.05985687	6.8524146	7.328875	-0.07566788	-0.12503313	0.04122302	-0.009126141	6.8570814	7.0107555	Sitting_Type
12:39:46.954	-0.05985687	6.8524146	7.328875	-0.07566788	-0.12503313	0.04122302	-0.009126141	6.8570814	7.0107555	Sitting_Type
12:39:46.977	0.07422252	6.632141	7.333664	0.024514023	0.010578964	0.014344948	0.15358898	6.7593064	7.103411	Sitting_Type
12:39:47.001	0.07422252	6.632141	7.333664	0.024514023	0.010578964	0.014344948	0.15358898	6.7593064	7.103411	Sitting_Type
12:39:47.024	0.07422252	6.632141	7.333664	0.024514023	0.010578964	0.014344948	0.15358898	6.7593064	7.103411	Sitting_Type
12:39:47.045	0.07422252	6.632141	7.333664	0.024514023	0.010578964	0.014344948	0.15358898	6.7593064	7.103411	Sitting_Type
12:39:47.067	0.07422252	6.632141	7.333664	0.024514023	0.010578964	0.014344948	0.15358898	6.7593064	7.103411	Sitting_Type
12:39:47.089	0.07422252	6.632141	7.333664	0.024514023	0.010578964	0.014344948	0.15358898	6.7593064	7.103411	Sitting_Type
12:39:47.111	0.07422252	6.632141	7.333664	0.024514023	0.010578964	0.014344948	0.15358898	6.7593064	7.103411	Sitting_Type
12:39:47.132	0.07422252	6.632141	7.333664	0.024514023	0.010578964	0.014344948	0.15358898	6.7593064	7.103411	Sitting_Type
12:39:47.153	-0.14605077	6.6704497	7.142122	0.041007385	0.06922203	-0.018030908	0.15737084	6.7674184	7.0956	Sitting_Type
12:39:47.174	-0.14605077	6.6704497	7.142122	0.041007385	0.06922203	-0.018030908	0.15737084	6.7674184	7.0956	Sitting_Type
12:39:47.195	-0.14605077	6.6704497	7.142122	0.041007385	0.06922203	-0.018030908	0.15737084	6.7674184	7.0956	Sitting_Type
12:39:47.225	-0.14605077	6.6704497	7.142122	0.041007385	0.06922203	-0.018030908	0.15737084	6.7674184	7.0956	Sitting_Type
12:39:47.247	-0.14605077	6.6704497	7.142122	0.041007385	0.06922203	-0.018030908	0.15737084	6.7674184	7.0956	Sitting_Type
12:39:47.269	-0.14605077	6.6704497	7.142122	0.041007385	0.06922203	-0.018030908	0.15737084	6.7674184	7.0956	Sitting_Type
12:39:47.292	-0.14605077	6.6704497	7.142122	0.041007385	0.06922203	-0.018030908	0.15737084	6.7674184	7.0956	Sitting_Type
12:39:47.315	-0.14605077	6.6704497	7.142122	0.041007385	0.06922203	-0.018030908	0.15737084	6.7674184	7.0956	Sitting_Type
12:39:47.339	0.24900457	6.526793	6.4142623	-0.09704816	-0.01568824	0.0039602392	0.15714346	6.715772	7.144509	Sitting_Type
12:39:47.363	0.24900457	6.526793	6.4142623	-0.09704816	-0.01568824	0.0039602392	0.15714346	6.715772	7.144509	Sitting_Type
12:39:47.385	0.24900457	6.526793	6.4142623	-0.09704816	-0.01568824	0.0039602392	0.15714346	6.715772	7.144509	Sitting_Type
12:39:47.408	0.24900457	6.526793	6.4142623	-0.09704816	-0.01568824	0.0039602392	0.15714346	6.715772	7.144509	Sitting_Type
12:39:47.431	0.24900457	6.526793	6.4142623	-0.09704816	-0.01568824	0.0039602392	0.15714346	6.715772	7.144509	Sitting_Type
12:39:47.452	0.24900457	6.526793	6.4142623	-0.09704816	-0.01568824	0.0039602392	0.15714346	6.715772	7.144509	Sitting_Type
12:39:47.473	0.24900457	6.526793	6.4142623	-0.09704816	-0.01568824	0.0039602392	0.15714346	6.715772	7.144509	Sitting_Type
12:39:47.495	0.24900457	6.526793	6.4142623	-0.09704816	-0.01568824	0.0039602392	0.15714346	6.715772	7.144509	Sitting_Type
12:39:47.517	-0.14126222	6.5363703	7.067899	-0.07383528	-0.009579589	0.013123219	0.12305764	6.710019	7.1505804	Sitting_Type
12:39:47.540	-0.14126222	6.5363703	7.067899	-0.07383528	-0.009579589	0.013123219	0.12305764	6.710019	7.1505804	Sitting_Type
12:39:47.564	-0.14126222	6.5363703	7.067899	-0.07383528	-0.009579589	0.013123219	0.12305764	6.710019	7.1505804	Sitting_Type
12:39:47.588	-0.14126222	6.5363703	7.067899	-0.07383528	-0.009579589	0.013123219	0.12305764	6.710019	7.1505804	Sitting_Type
12:39:47.611	-0.14126222	6.5363703	7.067899	-0.07383528	-0.009579589	0.013123219	0.12305764	6.710019	7.1505804	Sitting_Type
12:39:47.633	-0.14126222	6.5363703	7.067899	-0.07383528	-0.009579589	0.013123219	0.12305764	6.710019	7.1505804	Sitting_Type
12:39:47.654	-0.14126222	6.5363703	7.067899	-0.07383528	-0.009579589	0.013123219	0.12305764	6.710019	7.1505804	Sitting_Type
12:39:47.678	-0.14126222	6.5363703	7.067899	-0.07383528	-0.009579589	0.013123219	0.12305764	6.710019	7.1505804	Sitting_Type
12:39:47.700	0.21548474	6.7279124	7.85801	-0.15385863	-0.0034709363	-0.0009266826	0.18164428	6.6691737	7.187451	Sitting_Type
12:39:47.721	0.21548474	6.7279124	7.85801	-0.15385863	-0.0034709363	-0.0009266826	0.18164428	6.6691737	7.187451	Sitting_Type
12:39:47.742	0.21548474	6.7279124	7.85801	-0.15385863	-0.0034709363	-0.0009266826	0.18164428	6.6691737	7.187451	Sitting_Type
12:39:47.763	0.21548474	6.7279124	7.85801	-0.15385863	-0.0034709363	-0.0009266826	0.18164428	6.6691737	7.187451	Sitting_Type
12:39:47.793	0.21548474	6.7279124	7.85801	-0.15385863	-0.0034709363	-0.0009266826	0.18164428	6.6691737	7.187451	Sitting_Type
12:39:47.816	0.21548474	6.7279124	7.85801	-0.15385863	-0.0034709363	-0.0009266826	0.18164428	6.6691737	7.187451	Sitting_Type
12:39:47.837	0.21548474	6.7279124	7.85801	-0.15385863	-0.0034709363	-0.0009266826	0.18164428	6.6691737	7.187451	Sitting_Type
12:39:47.860	0.21548474	6.7279124	7.85801	-0.15385863	-0.0034709363	-0.0009266826	0.18164428	6.6691737	7.187451	Sitting_Type
12:39:47.883	0.0071828244	6.3711653	6.893117	-0.024355197	-0.067611784	-0.048574172	0.17301877	6.653056	7.202587	Sitting_Type
12:39:47.905	0.0071828244	6.3711653	6.893117	-0.024355197	-0.067611784	-0.048574172	0.17301877	6.653056	7.202587	Sitting_Type
12:39:47.928	0.0071828244	6.3711653	6.893117	-0.024355197	-0.067611784	-0.048574172	0.17301877	6.653056	7.202587	Sitting_Type
12:39:47.950	0.0071828244	6.3711653	6.893117	-0.024355197	-0.067611784	-0.048574172	0.17301877	6.653056	7.202587	Sitting_Type
12:39:47.971	0.0071828244	6.3711653	6.893117	-0.024355197	-0.067611784	-0.048574172	0.17301877	6.653056	7.202587	Sitting_Type
12:39:47.996	0.0071828244	6.3711653	6.893117	-0.024355197	-0.067611784	-0.048574172	0.17301877	6.653056	7.202587	Sitting_Type
12:39:48.018	0.0071828244	6.3711653	6.893117	-0.024355197	-0.067611784	-0.048574172	0.17301877	6.653056	7.202587	Sitting_Type
12:39:48.041	0.0071828244	6.3711653	6.893117	-0.024355197	-0.067611784	-0.048574172	0.17301877	6.653056	7.202587	Sitting_Type
12:39:48.062	0.22506183	6.438205	7.8460383	0.27191445	0.09487837	0.0057928353	0.22961073	6.6599874	7.1945915	Sitting_Type
12:39:48.083	0.22506183	6.438205	7.8460383	0.27191445	0.09487837	0.0057928353	0.22961073	6.6599874	7.1945915	Sitting_Type
12:39:48.104	0.22506183	6.438205	7.8460383	0.27191445	0.09487837	0.0057928353	0.22961073	6.6599874	7.1945915	Sitting_Type
12:39:48.125	0.22506183	6.438205	7.8460383	0.27191445	0.09487837	0.0057928353	0.22961073	6.6599874	7.1945915	Sitting_Type
12:39:48.146	0.22506183	6.438205	7.8460383	0.27191445	0.09487837	0.0057928353	0.22961073	6.6599874	7.1945915	Sitting_Type
12:39:48.168	0.22506183	6.438205	7.8460383	0.27191445	0.09487837	0.0057928353	0.22961073	6.6599874	7.1945915	Sitting_Type
12:39:48.190	0.22506183	6.438205	7.8460383	0.27191445	0.09487837	0.0057928353	0.22961073	6.6599874	7.1945915	Sitting_Type
12:39:48.229	0.22506183	6.438205	7.8460383	0.27191445	0.09487837	0.0057928353	0.22961073	6.6599874	7.1945915	Sitting_Type
12:39:48.251	0.12929083	6.3735595	7.24747	-0.0646723	0.055172127	0.0070145656	0.24548663	6.703995	7.153076	Sitting_Type
12:39:48.273	0.12929083	6.3735595	7.24747	-0.0646723	0.055172127	0.0070145656	0.24548663	6.703995	7.153076	Sitting_Type
12:39:48.295	0.12929083	6.3735595	7.24747	-0.0646723	0.055172127	0.0070145656	0.24548663	6.703995	7.153076	Sitting_Type
12:39:48.316	0.12929083	6.3735595	7.24747	-0.0646723	0.055172127	0.0070145656	0.24548663	6.703995	7.153076	Sitting_Type
12:39:48.338	0.12929083	6.3735595	7.24747	-0.0646723	0.055172127	0.0070145656	0.24548663	6.703995	7.153076	Sitting_Type
12:39:48.361	0.12929083	6.3735595	7.24747	-0.0646723	0.055172127	0.0070145656	0.24548663	6.703995	7.153076	Sitting_Type
12:39:48.383	0.12929083	6.3735595	7.24747	-0.0646723	0.055172127	0.0070145656	0.24548663	6.703995	7.153076	Sitting_Type
12:39:48.404	0.12929083	6.3735595	7.24747	-0.0646723	0.055172127	0.0070145656	0.24548663	6.703995	7.153076	Sitting_Type
12:39:48.425	0.17238778	6.6441126	6.7303066	0.057500742	0.019131077	-0.025972158	0.18959436	6.746415	7.1147876	Sitting_Type
12:39:48.449	0.17238778	6.6441126	6.7303066	0.057500742	0.019131077	-0.025972158	0.18959436	6.746415	7.1147876	Sitting_Type
12:39:48.471	0.17238778	6.6441126	6.7303066	0.057500742	0.019131077	-0.025972158	0.18959436	6.746415	7.1147876	Sitting_Type
12:39:48.493	0.17238778	6.6441126	6.7303066	0.057500742	0.019131077	-0.025972158	0.18959436	6.746415	7.1147876	Sitting_Type
12:39:48.514	0.17238778	6.6441126	6.7303066	0.057500742	0.019131077	-0.025972158	0.18959436	6.746415	7.1147876	Sitting_Type
12:39:48.536	0.17238778	6.6441126	6.7303066	0.057500742	0.019131077	-0.025972158	0.18959436	6.746415	7.1147876	Sitting_Type
12:39:48.559	0.17238778	6.6441126	6.7303066	0.057500742	0.019131077	-0.025972158	0.18959436	6.746415	7.1147876	Sitting_Type
12:39:48.583	0.17238778	6.6441126	6.7303066	0.057500742	0.019131077	-0.025972158	0.18959436	6.746415	7.1147876	Sitting_Type
12:39:48.608	0.1987248	6.6632667	6.016813	0.026957484	0.041733094	-0.00642447	0.24393238	6.7299514	7.1287103	Sitting_Type
12:39:48.630	0.1987248	6.6632667	6.016813	0.026957484	0.041733094	-0.00642447	0.24393238	6.7299514	7.1287103	Sitting_Type
12:39:48.652	0.1987248	6.6632667	6.016813	0.026957484	0.041733094	-0.00642447	0.24393238	6.7299514	7.1287103	Sitting_Type
12:39:48.673	0.1987248	6.6632667	6.016813	0.026957484	0.041733094	-0.00642447	0.24393238	6.7299514	7.1287103	Sitting_Type
12:39:48.694	0.1987248	6.6632667	6.016813	0.026957484	0.041733094	-0.00642447	0.24393238	6.7299514	7.1287103	Sitting_Type
12:39:48.722	0.1987248	6.6632667	6.016813	0.026957484	0.041733094	-0.00642447	0.24393238	6.7299514	7.1287103	Sitting_Type
12:39:48.744	0.1987248	6.6632667	6.016813	0.026957484	0.041733094	-0.00642447	0.24393238	6.7299514	7.1287103	Sitting_Type
12:39:48.767	0.1987248	6.6632667	6.016813	-0.09582643	-0.092046395	0.024729658	0.24092649	6.691581	7.164847	Sitting_Type
12:39:48.790	0.24900457	6.3831367	6.5842557	-0.09582643	-0.092046395	0.024729658	0.24092649	6.691581	7.164847	Sitting_Type
12:39:48.815	0.24900457	6.3831367	6.5842557	-0.09582643	-0.092046395	0.024729658	0.24092649	6.691581	7.164847	Sitting_Type
12:39:48.839	0.24900457	6.3831367	6.5842557	-0.09582643	-0.092046395	0.024729658	0.24092649	6.691581	7.164847	Sitting_Type
12:39:48.864	0.24900457	6.3831367	6.5842557	-0.09582643	-0.092046395	0.024729658	0.24092649	6.691581	7.164847	Sitting_Type
12:39:48.885	0.24900457	6.3831367	6.5842557	-0.09582643	-0.092046395	0.024729658	0.24092649	6.691581	7.164847	Sitting_Type
12:39:48.907	0.24900457	6.3831367	6.5842557	-0.09582643	-0.092046395	0.024729658	0.24092649	6.691581	7.164847	Sitting_Type
12:39:48.928	0.24900457	6.3831367	6.5842557	-0.09582643	-0.092046395	0.024729658	0.24092649	6.691581	7.164847	Sitting_Type
12:39:48.949	0.505192	7.0559278	7.046351	0.078881025	0.06861116	-0.060791478	0.31735125	6.8846517	6.9764686	Sitting_Type
12:39:48.970	0.505192	7.0559278	7.046351	0.078881025	0.06861116	-0.060791478	0.31735125	6.8846517	6.9764686	Sitting_Type
12:39:48.991	0.505192	7.0559278	7.046351	0.078881025	0.06861116	-0.060791478	0.31735125	6.8846517	6.9764686	Sitting_Type
12:39:49.023	0.505192	7.0559278	7.046351	0.078881025	0.06861116	-0.060791478	0.31735125	6.8846517	6.9764686	Sitting_Type
12:39:49.050	0.505192	7.0559278	7.046351	0.078881025	0.06861116	-0.060791478	0.31735125	6.8846517	6.9764686	Sitting_Type
12:39:49.072	0.505192	7.0559278	7.046351	0.078881025	0.06861116	-0.060791478	0.31735125	6.8846517	6.9764686	Sitting_Type
12:39:49.095	0.505192	7.0559278	7.046351	0.078881025	0.06861116	-0.060791478	0.31735125	6.8846517	6.9764686	Sitting_Type
12:39:49.116	0.505192	7.0559278	7.046351	0.078881025	0.06861116	-0.060791478	0.31735125	6.8846517	6.9764686	Sitting_Type
12:39:49.137	0.28970724	7.1756415	5.854002	0.53092134	0.12297817	-0.0033701437	0.25342327	7.251153	6.5974846	Sitting_Type
12:39:49.159	0.28970724	7.1756415	5.854002	0.53092134	0.12297817	-0.0033701437	0.25342327	7.251153	6.5974846	Sitting_Type
12:39:49.180	0.28970724	7.1756415	5.854002	0.53092134	0.12297817	-0.0033701437	0.25342327	7.251153	6.5974846	Sitting_Type
12:39:49.201	0.28970724	7.1756415	5.854002	0.53092134	0.12297817	-0.0033701437	0.25342327	7.251153	6.5974846	Sitting_Type
12:39:49.221	0.28970724	7.1756415	5.854002	0.53092134	0.12297817	-0.0033701437	0.25342327	7.251153	6.5974846	Sitting_Type
12:39:49.249	0.28970724	7.1756415	5.854002	0.53092134	0.12297817	-0.0033701437	0.25342327	7.251153	6.5974846	Sitting_Type
12:39:49.271	0.28970724	7.1756415	5.854002	0.53092134	0.12297817	-0.0033701437	0.25342327	7.251153	6.5974846	Sitting_Type
12:39:49.293	0.28970724	7.1756415	5.854002	0.53092134	0.12297817	-0.0033701437	0.25342327	7.251153	6.5974846	Sitting_Type
12:39:49.314	-0.009577099	7.6880164	6.1125836	0.18456072	0.1382498	0.0626033	0.2001669	7.50078	6.314152	Sitting_Type
12:39:49.336	-0.009577099	7.6880164	6.1125836	0.18456072	0.1382498	0.0626033	0.2001669	7.50078	6.314152	Sitting_Type
12:39:49.357	-0.009577099	7.6880164	6.1125836	0.18456072	0.1382498	0.0626033	0.2001669	7.50078	6.314152	Sitting_Type
12:39:49.378	-0.009577099	7.6880164	6.1125836	0.18456072	0.1382498	0.0626033	0.2001669	7.50078	6.314152	Sitting_Type
12:39:49.412	-0.009577099	7.6880164	6.1125836	0.18456072	0.1382498	0.0626033	0.2001669	7.50078	6.314152	Sitting_Type
12:39:49.434	-0.009577099	7.6880164	6.1125836	0.18456072	0.1382498	0.0626033	0.2001669	7.50078	6.314152	Sitting_Type
12:39:49.457	-0.009577099	7.6880164	6.1125836	0.18456072	0.1382498	0.0626033	0.2001669	7.50078	6.314152	Sitting_Type
12:39:49.478	-0.009577099	7.6880164	6.1125836	0.18456072	0.1382498	0.0626033	0.2001669	7.50078	6.314152	Sitting_Type
12:39:49.499	0.74701375	6.9673395	6.9481854	-0.59429246	-0.41275063	0.013734084	0.21938744	7.2802496	6.566588	Sitting_Type
12:39:49.520	0.74701375	6.9673395	6.9481854	-0.59429246	-0.41275063	0.013734084	0.21938744	7.2802496	6.566588	Sitting_Type
12:39:49.541	0.74701375	6.9673395	6.9481854	-0.59429246	-0.41275063	0.013734084	0.21938744	7.2802496	6.566588	Sitting_Type
12:39:49.568	0.74701375	6.9673395	6.9481854	-0.59429246	-0.41275063	0.013734084	0.21938744	7.2802496	6.566588	Sitting_Type
12:39:49.598	0.74701375	6.9673395	6.9481854	-0.59429246	-0.41275063	0.013734084	0.21938744	7.2802496	6.566588	Sitting_Type
12:39:49.627	0.74701375	6.9673395	6.9481854	-0.59429246	-0.41275063	0.013734084	0.21938744	7.2802496	6.566588	Sitting_Type
12:39:49.649	0.74701375	6.9673395	6.9481854	-0.59429246	-0.41275063	0.013734084	0.21938744	7.2802496	6.566588	Sitting_Type
12:39:49.670	0.6153286	6.9314256	7.336058	0.114922084	0.14985624	0.047331672	0.18071927	7.01271	6.8526998	Sitting_Type
12:39:49.691	0.6153286	6.9314256	7.336058	0.114922084	0.14985624	0.047331672	0.18071927	7.01271	6.8526998	Sitting_Type
12:39:49.713	0.6153286	6.9314256	7.336058	0.114922084	0.14985624	0.047331672	0.18071927	7.01271	6.8526998	Sitting_Type
12:39:49.734	0.6153286	6.9314256	7.336058	0.114922084	0.14985624	0.047331672	0.18071927	7.01271	6.8526998	Sitting_Type
12:39:49.755	0.6153286	6.9314256	7.336058	0.114922084	0.14985624	0.047331672	0.18071927	7.01271	6.8526998	Sitting_Type
12:39:49.778	0.6153286	6.9314256	7.336058	0.114922084	0.14985624	0.047331672	0.18071927	7.01271	6.8526998	Sitting_Type
12:39:49.816	0.6153286	6.9314256	7.336058	0.114922084	0.14985624	0.047331672	0.18071927	7.01271	6.8526998	Sitting_Type
12:39:49.838	0.6153286	6.9314256	7.336058	0.114922084	0.14985624	0.047331672	0.18071927	7.01271	6.8526998	Sitting_Type
12:39:49.860	-0.0047885496	6.7734036	6.5627074	-0.0805548	0.26042286	0.05527292	0.0060875034	7.0316443	6.835656	Sitting_Type
12:39:49.882	-0.0047885496	6.7734036	6.5627074	-0.0805548	0.26042286	0.05527292	0.0060875034	7.0316443	6.835656	Sitting_Type
12:39:49.903	-0.0047885496	6.7734036	6.5627074	-0.0805548	0.26042286	0.05527292	0.0060875034	7.0316443	6.835656	Sitting_Type
12:39:49.925	-0.0047885496	6.7734036	6.5627074	-0.0805548	0.26042286	0.05527292	0.0060875034	7.0316443	6.835656	Sitting_Type
12:39:49.950	-0.0047885496	6.7734036	6.5627074	-0.0805548	0.26042286	0.05527292	0.0060875034	7.0316443	6.835656	Sitting_Type
12:39:49.973	-0.0047885496	6.7734036	6.5627074	-0.0805548	0.26042286	0.05527292	0.0060875034	7.0316443	6.835656	Sitting_Type
12:39:49.995	-0.0047885496	6.7734036	6.5627074	-0.0805548	0.26042286	0.05527292	0.0060875034	7.0316443	6.835656	Sitting_Type
12:39:50.017	-0.0047885496	6.7734036	6.5627074	-0.0805548	0.26042286	0.05527292	0.0060875034	7.0316443	6.835656	Sitting_Type
12:39:50.038	-0.28252444	7.206767	5.6792197	0.05566815	-0.06639005	0.0027385089	-0.15353958	7.1872096	6.6701336	Sitting_Type
12:39:50.059	-0.28252444	7.206767	5.6792197	0.05566815	-0.06639005	0.0027385089	-0.15353958	7.1872096	6.6701336	Sitting_Type
12:39:50.080	-0.28252444	7.206767	5.6792197	0.05566815	-0.06639005	0.0027385089	-0.15353958	7.1872096	6.6701336	Sitting_Type
12:39:50.121	-0.28252444	7.206767	5.6792197	0.05566815	-0.06639005	0.0027385089	-0.15353958	7.1872096	6.6701336	Sitting_Type
12:39:50.142	-0.28252444	7.206767	5.6792197	0.05566815	-0.06639005	0.0027385089	-0.15353958	7.1872096	6.6701336	Sitting_Type
12:39:50.163	-0.28252444	7.206767	5.6792197	0.05566815	-0.06639005	0.0027385089	-0.15353958	7.1872096	6.6701336	Sitting_Type
12:39:50.184	-0.28252444	7.206767	5.6792197	0.05566815	-0.06639005	0.0027385089	-0.15353958	7.1872096	6.6701336	Sitting_Type
12:39:50.205	-0.28252444	7.206767	5.6792197	0.05566815	-0.06639005	0.0027385089	-0.15353958	7.1872096	6.6701336	Sitting_Type
12:39:50.226	0.31365	6.9888883	7.0008597	0.31589675	0.1504671	0.0888705	-0.042933427	7.2237267	6.6322045	Sitting_Type
12:39:50.247	0.31365	6.9888883	7.0008597	0.31589675	0.1504671	0.0888705	-0.042933427	7.2237267	6.6322045	Sitting_Type
12:39:50.269	0.31365	6.9888883	7.0008597	0.31589675	0.1504671	0.0888705	-0.042933427	7.2237267	6.6322045	Sitting_Type
12:39:50.290	0.31365	6.9888883	7.0008597	0.31589675	0.1504671	0.0888705	-0.042933427	7.2237267	6.6322045	Sitting_Type
12:39:50.320	0.31365	6.9888883	7.0008597	0.31589675	0.1504671	0.0888705	-0.042933427	7.2237267	6.6322045	Sitting_Type
12:39:50.344	0.31365	6.9888883	7.0008597	0.31589675	0.1504671	0.0888705	-0.042933427	7.2237267	6.6322045	Sitting_Type
12:39:50.366	0.31365	6.9888883	7.0008597	0.31589675	0.1504671	0.0888705	-0.042933427	7.2237267	6.6322045	Sitting_Type
12:39:50.387	-0.23463893	7.084659	6.1724405	0.31589675	0.1504671	0.0888705	-0.042933427	7.2237267	6.6322045	Sitting_Type
12:39:50.410	-0.23463893	7.084659	6.1724405	0.014740178	-0.24415185	-0.049185034	-0.040830314	7.238501	6.616092	Sitting_Type
12:39:50.434	-0.23463893	7.084659	6.1724405	0.014740178	-0.24415185	-0.049185034	-0.040830314	7.238501	6.616092	Sitting_Type
12:39:50.457	-0.23463893	7.084659	6.1724405	0.014740178	-0.24415185	-0.049185034	-0.040830314	7.238501	6.616092	Sitting_Type
12:39:50.480	-0.23463893	7.084659	6.1724405	0.014740178	-0.24415185	-0.049185034	-0.040830314	7.238501	6.616092	Sitting_Type
12:39:50.504	-0.23463893	7.084659	6.1724405	0.014740178	-0.24415185	-0.049185034	-0.040830314	7.238501	6.616092	Sitting_Type
12:39:50.526	-0.23463893	7.084659	6.1724405	0.014740178	-0.24415185	-0.049185034	-0.040830314	7.238501	6.616092	Sitting_Type
12:39:50.549	-0.23463893	7.084659	6.1724405	0.014740178	-0.24415185	-0.049185034	-0.040830314	7.238501	6.616092	Sitting_Type
12:39:50.573	-0.33519846	7.3767605	6.4597535	0.4118026	0.3208985	0.11208339	-0.06132804	7.46584	6.35828	Sitting_Type
12:39:50.595	-0.33519846	7.3767605	6.4597535	0.4118026	0.3208985	0.11208339	-0.06132804	7.46584	6.35828	Sitting_Type
12:39:50.619	-0.33519846	7.3767605	6.4597535	0.4118026	0.3208985	0.11208339	-0.06132804	7.46584	6.35828	Sitting_Type
12:39:50.642	-0.33519846	7.3767605	6.4597535	0.4118026	0.3208985	0.11208339	-0.06132804	7.46584	6.35828	Sitting_Type
12:39:50.664	-0.33519846	7.3767605	6.4597535	0.4118026	0.3208985	0.11208339	-0.06132804	7.46584	6.35828	Sitting_Type
12:39:50.685	-0.33519846	7.3767605	6.4597535	0.4118026	0.3208985	0.11208339	-0.06132804	7.46584	6.35828	Sitting_Type
12:39:50.707	-0.33519846	7.3767605	6.4597535	0.4118026	0.3208985	0.11208339	-0.06132804	7.46584	6.35828	Sitting_Type
12:39:50.728	-0.33519846	7.3767605	6.4597535	0.4118026	0.3208985	0.11208339	-0.06132804	7.46584	6.35828	Sitting_Type
12:39:50.755	-0.82123625	7.6090055	6.0096297	-0.10682201	-0.04684237	-0.11271502	-0.18890521	7.639672	6.145729	Sitting_Type
12:39:50.776	-0.82123625	7.6090055	6.0096297	-0.10682201	-0.04684237	-0.11271502	-0.18890521	7.639672	6.145729	Sitting_Type
12:39:50.799	-0.82123625	7.6090055	6.0096297	-0.10682201	-0.04684237	-0.11271502	-0.18890521	7.639672	6.145729	Sitting_Type
12:39:50.821	-0.82123625	7.6090055	6.0096297	-0.10682201	-0.04684237	-0.11271502	-0.18890521	7.639672	6.145729	Sitting_Type
12:39:50.844	-0.82123625	7.6090055	6.0096297	-0.10682201	-0.04684237	-0.11271502	-0.18890521	7.639672	6.145729	Sitting_Type
12:39:50.867	-0.82123625	7.6090055	6.0096297	-0.10682201	-0.04684237	-0.11271502	-0.18890521	7.639672	6.145729	Sitting_Type
12:39:50.891	-0.82123625	7.6090055	6.0096297	-0.10682201	-0.04684237	-0.11271502	-0.18890521	7.639672	6.145729	Sitting_Type
12:39:50.915	-0.82123625	7.6090055	6.0096297	-0.10682201	-0.04684237	-0.11271502	-0.18890521	7.639672	6.145729	Sitting_Type
12:39:50.938	0.22266756	6.9936767	6.5746784	-0.066504896	-0.33394903	-0.06934359	0.1157368	7.221133	6.6341662	Sitting_Type
12:39:50.960	0.22266756	6.9936767	6.5746784	-0.066504896	-0.33394903	-0.06934359	0.1157368	7.221133	6.6341662	Sitting_Type
12:39:50.982	0.22266756	6.9936767	6.5746784	-0.066504896	-0.33394903	-0.06934359	0.1157368	7.221133	6.6341662	Sitting_Type
12:39:51.004	0.22266756	6.9936767	6.5746784	-0.066504896	-0.33394903	-0.06934359	0.1157368	7.221133	6.6341662	Sitting_Type
12:39:51.025	0.22266756	6.9936767	6.5746784	-0.066504896	-0.33394903	-0.06934359	0.1157368	7.221133	6.6341662	Sitting_Type
12:39:51.046	0.22266756	6.9936767	6.5746784	-0.066504896	-0.33394903	-0.06934359	0.1157368	7.221133	6.6341662	Sitting_Type
12:39:51.070	0.22266756	6.9936767	6.5746784	-0.066504896	-0.33394903	-0.06934359	0.1157368	7.221133	6.6341662	Sitting_Type
12:39:51.093	0.22266756	6.9936767	6.5746784	-0.066504896	-0.33394903	-0.06934359	0.1157368	7.221133	6.6341662	Sitting_Type
12:39:51.117	0.105348095	7.046351	6.2322974	-0.050622404	-0.014466511	-0.025361292	0.28279608	7.208298	6.643096	Sitting_Type
12:39:51.141	0.105348095	7.046351	6.2322974	-0.050622404	-0.014466511	-0.025361292	0.28279608	7.208298	6.643096	Sitting_Type
12:39:51.165	0.105348095	7.046351	6.2322974	-0.050622404	-0.014466511	-0.025361292	0.28279608	7.208298	6.643096	Sitting_Type
12:39:51.188	0.105348095	7.046351	6.2322974	-0.050622404	-0.014466511	-0.025361292	0.28279608	7.208298	6.643096	Sitting_Type
12:39:51.211	0.105348095	7.046351	6.2322974	-0.050622404	-0.014466511	-0.025361292	0.28279608	7.208298	6.643096	Sitting_Type
12:39:51.236	0.105348095	7.046351	6.2322974	-0.050622404	-0.014466511	-0.025361292	0.28279608	7.208298	6.643096	Sitting_Type
12:39:51.272	0.105348095	7.046351	6.2322974	-0.050622404	-0.014466511	-0.025361292	0.28279608	7.208298	6.643096	Sitting_Type
12:39:51.295	0.14844504	7.048745	6.7135468	-0.01885741	0.029515788	0.0009059132	0.2598349	7.193861	6.6596627	Sitting_Type
12:39:51.317	0.14844504	7.048745	6.7135468	-0.01885741	0.029515788	0.0009059132	0.2598349	7.193861	6.6596627	Sitting_Type
12:39:51.338	0.14844504	7.048745	6.7135468	-0.01885741	0.029515788	0.0009059132	0.2598349	7.193861	6.6596627	Sitting_Type
12:39:51.361	0.14844504	7.048745	6.7135468	-0.01885741	0.029515788	0.0009059132	0.2598349	7.193861	6.6596627	Sitting_Type
12:39:51.383	0.14844504	7.048745	6.7135468	-0.01885741	0.029515788	0.0009059132	0.2598349	7.193861	6.6596627	Sitting_Type
12:39:51.407	0.14844504	7.048745	6.7135468	-0.01885741	0.029515788	0.0009059132	0.2598349	7.193861	6.6596627	Sitting_Type
12:39:51.430	0.14844504	7.048745	6.7135468	-0.01885741	0.029515788	0.0009059132	0.2598349	7.193861	6.6596627	Sitting_Type
12:39:51.453	0.14844504	7.048745	6.7135468	-0.01885741	0.029515788	0.0009059132	0.2598349	7.193861	6.6596627	Sitting_Type
12:39:51.477	0.14844504	7.0535336	6.395108	-0.0035857789	0.020352809	0.0015167784	0.22148265	7.2018776	6.6523805	Sitting_Type
12:39:51.501	0.14844504	7.0535336	6.395108	-0.0035857789	0.020352809	0.0015167784	0.22148265	7.2018776	6.6523805	Sitting_Type
12:39:51.524	0.14844504	7.0535336	6.395108	-0.0035857789	0.020352809	0.0015167784	0.22148265	7.2018776	6.6523805	Sitting_Type
12:39:51.548	0.14844504	7.0535336	6.395108	-0.0035857789	0.020352809	0.0015167784	0.22148265	7.2018776	6.6523805	Sitting_Type
12:39:51.570	0.14844504	7.0535336	6.395108	-0.0035857789	0.020352809	0.0015167784	0.22148265	7.2018776	6.6523805	Sitting_Type
12:39:51.593	0.14844504	7.0535336	6.395108	-0.0035857789	0.020352809	0.0015167784	0.22148265	7.2018776	6.6523805	Sitting_Type
12:39:51.614	0.14844504	7.0535336	6.395108	-0.0035857789	0.020352809	0.0015167784	0.22148265	7.2018776	6.6523805	Sitting_Type
12:39:51.635	0.14844504	7.0535336	6.395108	-0.0035857789	0.020352809	0.0015167784	0.22148265	7.2018776	6.6523805	Sitting_Type
12:39:51.656	0.08619389	6.919454	6.7734036	0.07460497	-0.1519112	-0.0009266826	0.16811581	7.1893263	6.6675034	Sitting_Type
12:39:51.676	0.08619389	6.919454	6.7734036	0.07460497	-0.1519112	-0.0009266826	0.16811581	7.1893263	6.6675034	Sitting_Type
12:39:51.698	0.08619389	6.919454	6.7734036	0.07460497	-0.1519112	-0.0009266826	0.16811581	7.1893263	6.6675034	Sitting_Type
12:39:51.721	0.08619389	6.919454	6.7734036	0.07460497	-0.1519112	-0.0009266826	0.16811581	7.1893263	6.6675034	Sitting_Type
12:39:51.743	0.08619389	6.919454	6.7734036	0.07460497	-0.1519112	-0.0009266826	0.16811581	7.1893263	6.6675034	Sitting_Type
12:39:51.766	0.08619389	6.919454	6.7734036	0.07460497	-0.1519112	-0.0009266826	0.16811581	7.1893263	6.6675034	Sitting_Type
12:39:51.790	0.08619389	6.919454	6.7734036	0.07460497	-0.1519112	-0.0009266826	0.16811581	7.1893263	6.6675034	Sitting_Type
12:39:51.814	0.08619389	6.919454	6.7734036	0.07460497	-0.1519112	-0.0009266826	0.16811581	7.1893263	6.6675034	Sitting_Type
12:39:51.838	0.15802214	6.976917	6.447782	-0.02130087	-0.040733714	-0.00031581733	0.28610623	7.145668	6.7102747	Sitting_Type
12:39:51.860	0.15802214	6.976917	6.447782	-0.02130087	-0.040733714	-0.00031581733	0.28610623	7.145668	6.7102747	Sitting_Type
12:39:51.882	0.15802214	6.976917	6.447782	-0.02130087	-0.040733714	-0.00031581733	0.28610623	7.145668	6.7102747	Sitting_Type
12:39:51.904	0.15802214	6.976917	6.447782	-0.02130087	-0.040733714	-0.00031581733	0.28610623	7.145668	6.7102747	Sitting_Type
12:39:51.925	0.15802214	6.976917	6.447782	-0.02130087	-0.040733714	-0.00031581733	0.28610623	7.145668	6.7102747	Sitting_Type
12:39:51.946	0.15802214	6.976917	6.447782	-0.02130087	-0.040733714	-0.00031581733	0.28610623	7.145668	6.7102747	Sitting_Type
12:39:51.968	0.15802214	6.976917	6.447782	-0.02130087	-0.040733714	-0.00031581733	0.28610623	7.145668	6.7102747	Sitting_Type
12:39:51.989	0.15802214	6.976917	6.447782	-0.02130087	-0.040733714	-0.00031581733	0.28610623	7.145668	6.7102747	Sitting_Type
12:39:52.010	0.25858167	6.8476257	6.4980617	0.020237966	0.01241156	-0.0027592783	0.32365152	7.1098204	6.746554	Sitting_Type
12:39:52.035	0.25858167	6.8476257	6.4980617	0.020237966	0.01241156	-0.0027592783	0.32365152	7.1098204	6.746554	Sitting_Type
12:39:52.058	0.25858167	6.8476257	6.4980617	0.020237966	0.01241156	-0.0027592783	0.32365152	7.1098204	6.746554	Sitting_Type
12:39:52.082	0.25858167	6.8476257	6.4980617	0.020237966	0.01241156	-0.0027592783	0.32365152	7.1098204	6.746554	Sitting_Type
12:39:52.103	0.25858167	6.8476257	6.4980617	0.020237966	0.01241156	-0.0027592783	0.32365152	7.1098204	6.746554	Sitting_Type
12:39:52.125	0.25858167	6.8476257	6.4980617	0.020237966	0.01241156	-0.0027592783	0.32365152	7.1098204	6.746554	Sitting_Type
12:39:52.150	0.25858167	6.8476257	6.4980617	0.020237966	0.01241156	-0.0027592783	0.32365152	7.1098204	6.746554	Sitting_Type
12:39:52.174	0.25858167	6.8476257	6.4980617	0.020237966	0.01241156	-0.0027592783	0.32365152	7.1098204	6.746554	Sitting_Type
12:39:52.198	0.2681588	6.9481854	6.426234	0.013518448	-0.0065252623	0.008236296	0.32891107	7.1036634	6.752783	Sitting_Type
12:39:52.220	0.2681588	6.9481854	6.426234	0.013518448	-0.0065252623	0.008236296	0.32891107	7.1036634	6.752783	Sitting_Type
12:39:52.244	0.2681588	6.9481854	6.426234	0.013518448	-0.0065252623	0.008236296	0.32891107	7.1036634	6.752783	Sitting_Type
12:39:52.268	0.2681588	6.9481854	6.426234	0.013518448	-0.0065252623	0.008236296	0.32891107	7.1036634	6.752783	Sitting_Type
12:39:52.291	0.2681588	6.9481854	6.426234	0.013518448	-0.0065252623	0.008236296	0.32891107	7.1036634	6.752783	Sitting_Type
12:39:52.315	0.2681588	6.9481854	6.426234	0.013518448	-0.0065252623	0.008236296	0.32891107	7.1036634	6.752783	Sitting_Type
12:39:52.339	0.2681588	6.9481854	6.426234	0.013518448	-0.0065252623	0.008236296	0.32891107	7.1036634	6.752783	Sitting_Type
12:39:52.365	0.2681588	6.9481854	6.426234	0.013518448	-0.0065252623	0.008236296	0.32891107	7.1036634	6.752783	Sitting_Type
12:39:52.389	0.31365	6.88354	6.543553	-0.024966063	-0.032792468	0.01923187	0.3517232	7.099436	6.7560763	Sitting_Type
12:39:52.413	0.31365	6.88354	6.543553	-0.024966063	-0.032792468	0.01923187	0.3517232	7.099436	6.7560763	Sitting_Type
12:39:52.435	0.31365	6.88354	6.543553	-0.024966063	-0.032792468	0.01923187	0.3517232	7.099436	6.7560763	Sitting_Type
12:39:52.456	0.31365	6.88354	6.543553	-0.024966063	-0.032792468	0.01923187	0.3517232	7.099436	6.7560763	Sitting_Type
12:39:52.477	0.31365	6.88354	6.543553	-0.024966063	-0.032792468	0.01923187	0.3517232	7.099436	6.7560763	Sitting_Type
12:39:52.498	0.31365	6.88354	6.543553	-0.024966063	-0.032792468	0.01923187	0.3517232	7.099436	6.7560763	Sitting_Type
12:39:52.519	0.31365	6.88354	6.543553	-0.024966063	-0.032792468	0.01923187	0.3517232	7.099436	6.7560763	Sitting_Type
12:39:52.539	0.31365	6.88354	6.543553	-0.024966063	-0.032792468	0.01923187	0.3517232	7.099436	6.7560763	Sitting_Type
12:39:52.567	0.043096945	6.9649453	5.9976583	0.11308949	-0.017520837	0.044277344	0.36396307	7.1735525	6.676674	Sitting_Type
12:39:52.590	0.043096945	6.9649453	5.9976583	0.11308949	-0.017520837	0.044277344	0.36396307	7.1735525	6.676674	Sitting_Type
12:39:52.613	0.043096945	6.9649453	5.9976583	0.11308949	-0.017520837	0.044277344	0.36396307	7.1735525	6.676674	Sitting_Type
12:39:52.636	0.043096945	6.9649453	5.9976583	0.11308949	-0.017520837	0.044277344	0.36396307	7.1735525	6.676674	Sitting_Type
12:39:52.659	0.043096945	6.9649453	5.9976583	0.11308949	-0.017520837	0.044277344	0.36396307	7.1735525	6.676674	Sitting_Type
12:39:52.683	0.043096945	6.9649453	5.9976583	0.11308949	-0.017520837	0.044277344	0.36396307	7.1735525	6.676674	Sitting_Type
12:39:52.706	0.043096945	6.9649453	5.9976583	0.11308949	-0.017520837	0.044277344	0.36396307	7.1735525	6.676674	Sitting_Type
12:39:52.731	0.043096945	6.9649453	5.9976583	0.11308949	-0.017520837	0.044277344	0.36396307	7.1735525	6.676674	Sitting_Type
12:39:52.753	0.5698374	7.206767	6.378348	0.042229116	-0.049285833	-0.0009266826	0.43900663	7.2680664	6.569077	Sitting_Type
12:39:52.775	0.5698374	7.206767	6.378348	0.042229116	-0.049285833	-0.0009266826	0.43900663	7.2680664	6.569077	Sitting_Type
12:39:52.796	0.5698374	7.206767	6.378348	0.042229116	-0.049285833	-0.0009266826	0.43900663	7.2680664	6.569077	Sitting_Type
12:39:52.818	0.5698374	7.206767	6.378348	0.042229116	-0.049285833	-0.0009266826	0.43900663	7.2680664	6.569077	Sitting_Type
12:39:52.839	0.5698374	7.206767	6.378348	0.042229116	-0.049285833	-0.0009266826	0.43900663	7.2680664	6.569077	Sitting_Type
12:39:52.861	0.5698374	7.206767	6.378348	0.042229116	-0.049285833	-0.0009266826	0.43900663	7.2680664	6.569077	Sitting_Type
12:39:52.883	0.5698374	7.206767	6.378348	0.042229116	-0.049285833	-0.0009266826	0.43900663	7.2680664	6.569077	Sitting_Type
12:39:52.904	0.5698374	7.206767	6.378348	0.042229116	-0.049285833	-0.0009266826	0.43900663	7.2680664	6.569077	Sitting_Type
12:39:52.926	0.7350424	7.434223	5.6840086	0.24992329	0.44429326	0.013123219	0.35732436	7.50644	6.3004737	Sitting_Type
12:39:52.948	0.7350424	7.434223	5.6840086	0.24992329	0.44429326	0.013123219	0.35732436	7.50644	6.3004737	Sitting_Type
12:39:52.971	0.7350424	7.434223	5.6840086	0.24992329	0.44429326	0.013123219	0.35732436	7.50644	6.3004737	Sitting_Type
12:39:52.995	0.7350424	7.434223	5.6840086	0.24992329	0.44429326	0.013123219	0.35732436	7.50644	6.3004737	Sitting_Type
12:39:53.019	0.7350424	7.434223	5.6840086	0.24992329	0.44429326	0.013123219	0.35732436	7.50644	6.3004737	Sitting_Type
12:39:53.041	0.7350424	7.434223	5.6840086	0.24992329	0.44429326	0.013123219	0.35732436	7.50644	6.3004737	Sitting_Type
12:39:53.063	0.7350424	7.434223	5.6840086	0.24992329	0.44429326	0.013123219	0.35732436	7.50644	6.3004737	Sitting_Type
12:39:53.085	0.7350424	7.434223	5.6840086	0.24992329	0.44429326	0.013123219	0.35732436	7.50644	6.3004737	Sitting_Type
12:39:53.107	-0.888276	7.7957587	5.5331693	0.22060177	0.4986603	-0.14386916	-0.36136547	7.7936378	5.9412894	Sitting_Type
12:39:53.128	-0.888276	7.7957587	5.5331693	0.22060177	0.4986603	-0.14386916	-0.36136547	7.7936378	5.9412894	Sitting_Type
12:39:53.149	-0.888276	7.7957587	5.5331693	0.22060177	0.4986603	-0.14386916	-0.36136547	7.7936378	5.9412894	Sitting_Type
12:39:53.171	-0.888276	7.7957587	5.5331693	0.22060177	0.4986603	-0.14386916	-0.36136547	7.7936378	5.9412894	Sitting_Type
12:39:53.193	-0.888276	7.7957587	5.5331693	0.22060177	0.4986603	-0.14386916	-0.36136547	7.7936378	5.9412894	Sitting_Type
12:39:53.214	-0.888276	7.7957587	5.5331693	0.22060177	0.4986603	-0.14386916	-0.36136547	7.7936378	5.9412894	Sitting_Type
12:39:53.236	-0.888276	7.7957587	5.5331693	0.22060177	0.4986603	-0.14386916	-0.36136547	7.7936378	5.9412894	Sitting_Type
12:39:53.261	-0.888276	7.7957587	5.5331693	0.22060177	0.4986603	-0.14386916	-0.36136547	7.7936378	5.9412894	Sitting_Type
12:39:53.283	-1.7406378	8.195602	4.5467277	0.072772376	0.33311582	-0.009478796	-0.82386255	7.975518	5.6464763	Sitting_Type
12:39:53.305	-1.7406378	8.195602	4.5467277	0.072772376	0.33311582	-0.009478796	-0.82386255	7.975518	5.6464763	Sitting_Type
12:39:53.326	-1.7406378	8.195602	4.5467277	0.072772376	0.33311582	-0.009478796	-0.82386255	7.975518	5.6464763	Sitting_Type
12:39:53.346	-1.7406378	8.195602	4.5467277	0.072772376	0.33311582	-0.009478796	-0.82386255	7.975518	5.6464763	Sitting_Type
12:39:53.367	-1.7406378	8.195602	4.5467277	0.072772376	0.33311582	-0.009478796	-0.82386255	7.975518	5.6464763	Sitting_Type
12:39:53.429	-1.7406378	8.195602	4.5467277	0.072772376	0.33311582	-0.009478796	-0.82386255	7.975518	5.6464763	Sitting_Type
12:39:53.456	-0.88109314	7.4414062	5.549929	-0.872847	-0.34250116	0.17072645	-0.8541217	7.898546	5.749234	Sitting_Type
12:39:53.479	-0.88109314	7.4414062	5.549929	-0.872847	-0.34250116	0.17072645	-0.8541217	7.898546	5.749234	Sitting_Type
12:39:53.501	-0.88109314	7.4414062	5.549929	-0.872847	-0.34250116	0.17072645	-0.8541217	7.898546	5.749234	Sitting_Type
12:39:53.523	-0.88109314	7.4414062	5.549929	-0.872847	-0.34250116	0.17072645	-0.8541217	7.898546	5.749234	Sitting_Type
12:39:53.545	-0.88109314	7.4414062	5.549929	-0.872847	-0.34250116	0.17072645	-0.8541217	7.898546	5.749234	Sitting_Type
12:39:53.566	-0.88109314	7.4414062	5.549929	-0.872847	-0.34250116	0.17072645	-0.8541217	7.898546	5.749234	Sitting_Type
12:39:53.589	-0.88109314	7.4414062	5.549929	-0.872847	-0.34250116	0.17072645	-0.8541217	7.898546	5.749234	Sitting_Type
12:39:53.610	-0.88109314	7.4414062	5.549929	-0.872847	-0.34250116	0.17072645	-0.8541217	7.898546	5.749234	Sitting_Type
12:39:53.633	-0.44294083	7.2785954	6.526793	-0.30535322	-0.12686571	-0.00031581733	-0.61602366	7.4142156	6.389066	Sitting_Type
12:39:53.657	-0.44294083	7.2785954	6.526793	-0.30535322	-0.12686571	-0.00031581733	-0.61602366	7.4142156	6.389066	Sitting_Type
12:39:53.679	-0.44294083	7.2785954	6.526793	-0.30535322	-0.12686571	-0.00031581733	-0.61602366	7.4142156	6.389066	Sitting_Type
12:39:53.701	-0.44294083	7.2785954	6.526793	-0.30535322	-0.12686571	-0.00031581733	-0.61602366	7.4142156	6.389066	Sitting_Type
12:39:53.723	-0.44294083	7.2785954	6.526793	-0.30535322	-0.12686571	-0.00031581733	-0.61602366	7.4142156	6.389066	Sitting_Type
12:39:53.745	-0.44294083	7.2785954	6.526793	-0.30535322	-0.12686571	-0.00031581733	-0.61602366	7.4142156	6.389066	Sitting_Type
12:39:53.771	-0.44294083	7.2785954	6.526793	-0.30535322	-0.12686571	-0.00031581733	-0.61602366	7.4142156	6.389066	Sitting_Type
12:39:53.794	-0.44294083	7.2785954	6.526793	-0.30535322	-0.12686571	-0.00031581733	-0.61602366	7.4142156	6.389066	Sitting_Type
12:39:53.816	-0.25858167	6.8907228	7.0080423	0.100261316	-0.09387899	-0.005202739	-0.47592124	7.27029	6.5640426	Sitting_Type
12:39:53.839	-0.25858167	6.8907228	7.0080423	0.100261316	-0.09387899	-0.005202739	-0.47592124	7.27029	6.5640426	Sitting_Type
12:39:53.864	-0.25858167	6.8907228	7.0080423	0.100261316	-0.09387899	-0.005202739	-0.47592124	7.27029	6.5640426	Sitting_Type
12:39:53.888	-0.25858167	6.8907228	7.0080423	0.100261316	-0.09387899	-0.005202739	-0.47592124	7.27029	6.5640426	Sitting_Type
12:39:53.911	-0.25858167	6.8907228	7.0080423	0.100261316	-0.09387899	-0.005202739	-0.47592124	7.27029	6.5640426	Sitting_Type
12:39:53.936	-0.25858167	6.8907228	7.0080423	0.100261316	-0.09387899	-0.005202739	-0.47592124	7.27029	6.5640426	Sitting_Type
12:39:53.959	-0.25858167	6.8907228	7.0080423	0.100261316	-0.09387899	-0.005202739	-0.47592124	7.27029	6.5640426	Sitting_Type
12:39:53.982	-0.25858167	6.8907228	7.0080423	0.100261316	-0.09387899	-0.005202739	-0.47592124	7.27029	6.5640426	Sitting_Type
12:39:54.007	-0.6847626	6.9721284	6.9673395	0.10820256	-0.009579589	-0.0039810087	-0.41338485	7.176393	6.6707363	Sitting_Type
12:39:54.030	-0.6847626	6.9721284	6.9673395	0.10820256	-0.009579589	-0.0039810087	-0.41338485	7.176393	6.6707363	Sitting_Type
12:39:54.055	-0.6847626	6.9721284	6.9673395	0.10820256	-0.009579589	-0.0039810087	-0.41338485	7.176393	6.6707363	Sitting_Type
12:39:54.079	-0.6847626	6.9721284	6.9673395	0.10820256	-0.009579589	-0.0039810087	-0.41338485	7.176393	6.6707363	Sitting_Type
12:39:54.103	-0.6847626	6.9721284	6.9673395	0.10820256	-0.009579589	-0.0039810087	-0.41338485	7.176393	6.6707363	Sitting_Type
12:39:54.127	-0.6847626	6.9721284	6.9673395	0.10820256	-0.009579589	-0.0039810087	-0.41338485	7.176393	6.6707363	Sitting_Type
12:39:54.155	-0.6847626	6.9721284	6.9673395	0.10820256	-0.009579589	-0.0039810087	-0.41338485	7.176393	6.6707363	Sitting_Type
12:39:54.179	-0.5147691	6.897906	7.2426815	-0.12026104	-0.049285833	0.03511437	-0.36618018	7.194347	6.654142	Sitting_Type
12:39:54.203	-0.5147691	6.897906	7.2426815	-0.12026104	-0.049285833	0.03511437	-0.36618018	7.194347	6.654142	Sitting_Type
12:39:54.226	-0.5147691	6.897906	7.2426815	-0.12026104	-0.049285833	0.03511437	-0.36618018	7.194347	6.654142	Sitting_Type
12:39:54.250	-0.5147691	6.897906	7.2426815	-0.12026104	-0.049285833	0.03511437	-0.36618018	7.194347	6.654142	Sitting_Type
12:39:54.274	-0.5147691	6.897906	7.2426815	-0.12026104	-0.049285833	0.03511437	-0.36618018	7.194347	6.654142	Sitting_Type
12:39:54.297	-0.5147691	6.897906	7.2426815	-0.12026104	-0.049285833	0.03511437	-0.36618018	7.194347	6.654142	Sitting_Type
12:39:54.320	-0.5147691	6.897906	7.2426815	-0.12026104	-0.049285833	0.03511437	-0.36618018	7.194347	6.654142	Sitting_Type
[truncated: 3,176 more rows]
