# Supplementary material for: Real-time Smartphone Activity Classification Using Inertial Sensors—Recognition of Scrolling, Typing, and Watching Videos While Sitting or Walking
Source: Sensors (Basel). 2020 Jan 24;20(3):655. doi: 10.3390/s20030655 (PMC7038357; doi:10.3390/s20030655)
Supplement: Supplementary file 1 [file sensors-20-00655-s001.zip › sensors-668083-supplementary/5Hz_data/2655/2019_09_03_12_04_41_Multitasking_Scroll.csv]

time	accX	accY	accZ	rotX	rotY	rotZ	graX	graY	graZ	activity
12:09:02.860	-0.9912298	6.057515	7.6688623	-0.34472105	-0.24359779	-0.17792673	-0.59736276	6.3115954	7.4817963	Multitasking_Scroll
12:09:02.891	-0.9912298	6.057515	7.6688623	-0.34472105	-0.24359779	-0.17792673	-0.59736276	6.3115954	7.4817963	Multitasking_Scroll
12:09:02.920	-0.9912298	6.057515	7.6688623	-0.34472105	-0.24359779	-0.17792673	-0.59736276	6.3115954	7.4817963	Multitasking_Scroll
12:09:02.941	-0.32083282	5.949773	6.821289	-0.17428963	-0.17945693	-0.00077579886	-0.24483211	6.065351	7.70207	Multitasking_Scroll
12:09:02.962	-0.32083282	5.949773	6.821289	-0.17428963	-0.17945693	-0.00077579886	-0.24483211	6.065351	7.70207	Multitasking_Scroll
12:09:02.983	-0.32083282	5.949773	6.821289	-0.17428963	-0.17945693	-0.00077579886	-0.24483211	6.065351	7.70207	Multitasking_Scroll
12:09:03.004	-0.32083282	5.949773	6.821289	-0.17428963	-0.17945693	-0.00077579886	-0.24483211	6.065351	7.70207	Multitasking_Scroll
12:09:03.026	-0.32083282	5.949773	6.821289	-0.17428963	-0.17945693	-0.00077579886	-0.24483211	6.065351	7.70207	Multitasking_Scroll
12:09:03.047	-0.32083282	5.949773	6.821289	-0.17428963	-0.17945693	-0.00077579886	-0.24483211	6.065351	7.70207	Multitasking_Scroll
12:09:03.069	-0.32083282	5.949773	6.821289	-0.17428963	-0.17945693	-0.00077579886	-0.24483211	6.065351	7.70207	Multitasking_Scroll
12:09:03.090	-0.32083282	5.949773	6.821289	-0.17428963	-0.17945693	-0.00077579886	-0.24483211	6.065351	7.70207	Multitasking_Scroll
12:09:03.111	-0.32083282	5.949773	6.821289	-0.17428963	-0.17945693	-0.00077579886	-0.24483211	6.065351	7.70207	Multitasking_Scroll
12:09:03.132	-0.2561874	5.7366824	7.7167478	-0.11198138	0.05450445	-0.01849089	-0.21111491	5.9170537	7.817561	Multitasking_Scroll
12:09:03.153	-0.2561874	5.7366824	7.7167478	-0.11198138	0.05450445	-0.01849089	-0.21111491	5.9170537	7.817561	Multitasking_Scroll
12:09:03.174	-0.2561874	5.7366824	7.7167478	-0.11198138	0.05450445	-0.01849089	-0.21111491	5.9170537	7.817561	Multitasking_Scroll
12:09:03.196	-0.2561874	5.7366824	7.7167478	-0.11198138	0.05450445	-0.01849089	-0.21111491	5.9170537	7.817561	Multitasking_Scroll
12:09:03.217	-0.2561874	5.7366824	7.7167478	-0.11198138	0.05450445	-0.01849089	-0.21111491	5.9170537	7.817561	Multitasking_Scroll
12:09:03.238	-0.2561874	5.7366824	7.7167478	-0.11198138	0.05450445	-0.01849089	-0.21111491	5.9170537	7.817561	Multitasking_Scroll
12:09:03.260	-0.2561874	5.7366824	7.7167478	-0.11198138	0.05450445	-0.01849089	-0.21111491	5.9170537	7.817561	Multitasking_Scroll
12:09:03.283	-0.2561874	5.7366824	7.7167478	-0.11198138	0.05450445	-0.01849089	-0.21111491	5.9170537	7.817561	Multitasking_Scroll
12:09:03.307	-0.20590763	5.5738716	7.9178667	-0.14374636	-0.37065774	-0.072247036	-0.13439418	5.7545094	7.9396424	Multitasking_Scroll
12:09:03.329	-0.20590763	5.5738716	7.9178667	-0.14374636	-0.37065774	-0.072247036	-0.13439418	5.7545094	7.9396424	Multitasking_Scroll
12:09:03.353	-0.20590763	5.5738716	7.9178667	-0.14374636	-0.37065774	-0.072247036	-0.13439418	5.7545094	7.9396424	Multitasking_Scroll
12:09:03.375	-0.20590763	5.5738716	7.9178667	-0.14374636	-0.37065774	-0.072247036	-0.13439418	5.7545094	7.9396424	Multitasking_Scroll
12:09:03.398	-0.20590763	5.5738716	7.9178667	-0.14374636	-0.37065774	-0.072247036	-0.13439418	5.7545094	7.9396424	Multitasking_Scroll
12:09:03.420	-0.20590763	5.5738716	7.9178667	-0.14374636	-0.37065774	-0.072247036	-0.13439418	5.7545094	7.9396424	Multitasking_Scroll
12:09:03.442	-0.20590763	5.5738716	7.9178667	-0.14374636	-0.37065774	-0.072247036	-0.13439418	5.7545094	7.9396424	Multitasking_Scroll
12:09:03.464	-0.20590763	5.5738716	7.9178667	-0.14374636	-0.37065774	-0.072247036	-0.13439418	5.7545094	7.9396424	Multitasking_Scroll
12:09:03.486	0.15562786	5.3871183	7.8101244	0.059060894	0.016019942	-0.03681685	0.0060880147	5.671397	8.000348	Multitasking_Scroll
12:09:03.509	0.15562786	5.3871183	7.8101244	0.059060894	0.016019942	-0.03681685	0.0060880147	5.671397	8.000348	Multitasking_Scroll
12:09:03.532	0.15562786	5.3871183	7.8101244	0.059060894	0.016019942	-0.03681685	0.0060880147	5.671397	8.000348	Multitasking_Scroll
12:09:03.555	0.15562786	5.3871183	7.8101244	0.059060894	0.016019942	-0.03681685	0.0060880147	5.671397	8.000348	Multitasking_Scroll
12:09:03.578	0.15562786	5.3871183	7.8101244	0.059060894	0.016019942	-0.03681685	0.0060880147	5.671397	8.000348	Multitasking_Scroll
12:09:03.602	0.15562786	5.3871183	7.8101244	0.059060894	0.016019942	-0.03681685	0.0060880147	5.671397	8.000348	Multitasking_Scroll
12:09:03.624	0.15562786	5.3871183	7.8101244	0.059060894	0.016019942	-0.03681685	0.0060880147	5.671397	8.000348	Multitasking_Scroll
12:09:03.651	0.15562786	5.3871183	7.8101244	0.059060894	0.016019942	-0.03681685	0.0060880147	5.671397	8.000348	Multitasking_Scroll
12:09:03.673	-0.043096945	5.724711	7.5084457	0.19772731	0.17362317	-0.01849089	-0.08482567	5.8607426	7.8622417	Multitasking_Scroll
12:09:03.696	-0.043096945	5.724711	7.5084457	0.19772731	0.17362317	-0.01849089	-0.08482567	5.8607426	7.8622417	Multitasking_Scroll
12:09:03.716	-0.043096945	5.724711	7.5084457	0.19772731	0.17362317	-0.01849089	-0.08482567	5.8607426	7.8622417	Multitasking_Scroll
12:09:03.738	-0.043096945	5.724711	7.5084457	0.19772731	0.17362317	-0.01849089	-0.08482567	5.8607426	7.8622417	Multitasking_Scroll
12:09:03.758	-0.043096945	5.724711	7.5084457	0.19772731	0.17362317	-0.01849089	-0.08482567	5.8607426	7.8622417	Multitasking_Scroll
12:09:03.779	-0.043096945	5.724711	7.5084457	0.19772731	0.17362317	-0.01849089	-0.08482567	5.8607426	7.8622417	Multitasking_Scroll
12:09:03.800	-0.043096945	5.724711	7.5084457	0.19772731	0.17362317	-0.01849089	-0.08482567	5.8607426	7.8622417	Multitasking_Scroll
12:09:03.824	-0.043096945	5.724711	7.5084457	0.19772731	0.17362317	-0.01849089	-0.08482567	5.8607426	7.8622417	Multitasking_Scroll
12:09:03.846	-0.30167863	6.2107487	7.4198575	0.20261423	0.19256	0.054202072	-0.37329626	6.25538	7.543289	Multitasking_Scroll
12:09:03.867	-0.30167863	6.2107487	7.4198575	0.20261423	0.19256	0.054202072	-0.37329626	6.25538	7.543289	Multitasking_Scroll
12:09:03.890	-0.30167863	6.2107487	7.4198575	0.20261423	0.19256	0.054202072	-0.37329626	6.25538	7.543289	Multitasking_Scroll
12:09:03.911	-0.30167863	6.2107487	7.4198575	0.20261423	0.19256	0.054202072	-0.37329626	6.25538	7.543289	Multitasking_Scroll
12:09:03.932	-0.30167863	6.2107487	7.4198575	0.20261423	0.19256	0.054202072	-0.37329626	6.25538	7.543289	Multitasking_Scroll
12:09:03.957	-0.30167863	6.2107487	7.4198575	0.20261423	0.19256	0.054202072	-0.37329626	6.25538	7.543289	Multitasking_Scroll
12:09:03.979	-0.30167863	6.2107487	7.4198575	0.20261423	0.19256	0.054202072	-0.37329626	6.25538	7.543289	Multitasking_Scroll
12:09:04.000	-0.30167863	6.2107487	7.4198575	0.20261423	0.19256	0.054202072	-0.37329626	6.25538	7.543289	Multitasking_Scroll
12:09:04.025	-0.80687064	6.6081986	6.7303066	0.26553336	0.18584049	0.03404352	-0.60944897	6.587646	7.238908	Multitasking_Scroll
12:09:04.046	-0.80687064	6.6081986	6.7303066	0.26553336	0.18584049	0.03404352	-0.60944897	6.587646	7.238908	Multitasking_Scroll
12:09:04.067	-0.80687064	6.6081986	6.7303066	0.26553336	0.18584049	0.03404352	-0.60944897	6.587646	7.238908	Multitasking_Scroll
12:09:04.091	-0.80687064	6.6081986	6.7303066	0.26553336	0.18584049	0.03404352	-0.60944897	6.587646	7.238908	Multitasking_Scroll
12:09:04.115	-0.80687064	6.6081986	6.7303066	0.26553336	0.18584049	0.03404352	-0.60944897	6.587646	7.238908	Multitasking_Scroll
12:09:04.136	-0.80687064	6.6081986	6.7303066	0.26553336	0.18584049	0.03404352	-0.60944897	6.587646	7.238908	Multitasking_Scroll
12:09:04.158	-0.80687064	6.6081986	6.7303066	0.26553336	0.18584049	0.03404352	-0.60944897	6.587646	7.238908	Multitasking_Scroll
12:09:04.179	-0.80687064	6.6081986	6.7303066	0.26553336	0.18584049	0.03404352	-0.60944897	6.587646	7.238908	Multitasking_Scroll
12:09:04.201	-0.69673395	6.6345353	6.407079	-0.020351587	0.051450126	0.06886284	-0.6719702	6.7634473	7.0692663	Multitasking_Scroll
12:09:04.224	-0.69673395	6.6345353	6.407079	-0.020351587	0.051450126	0.06886284	-0.6719702	6.7634473	7.0692663	Multitasking_Scroll
12:09:04.246	-0.69673395	6.6345353	6.407079	-0.020351587	0.051450126	0.06886284	-0.6719702	6.7634473	7.0692663	Multitasking_Scroll
12:09:04.267	-0.69673395	6.6345353	6.407079	-0.020351587	0.051450126	0.06886284	-0.6719702	6.7634473	7.0692663	Multitasking_Scroll
12:09:04.291	-0.69673395	6.6345353	6.407079	-0.020351587	0.051450126	0.06886284	-0.6719702	6.7634473	7.0692663	Multitasking_Scroll
12:09:04.313	-0.69673395	6.6345353	6.407079	-0.020351587	0.051450126	0.06886284	-0.6719702	6.7634473	7.0692663	Multitasking_Scroll
12:09:04.335	-0.69673395	6.6345353	6.407079	-0.020351587	0.051450126	0.06886284	-0.6719702	6.7634473	7.0692663	Multitasking_Scroll
12:09:04.359	-0.69673395	6.6345353	6.407079	-0.020351587	0.051450126	0.06886284	-0.6719702	6.7634473	7.0692663	Multitasking_Scroll
12:09:04.380	-0.69673395	6.6345353	6.407079	-0.020351587	0.051450126	0.06886284	-0.6719702	6.7634473	7.0692663	Multitasking_Scroll
12:09:04.403	-0.41420954	6.5603127	6.7662206	-0.13030733	-0.21733057	-0.016658295	-0.5685135	6.744521	7.0963745	Multitasking_Scroll
12:09:04.425	-0.41420954	6.5603127	6.7662206	-0.13030733	-0.21733057	-0.016658295	-0.5685135	6.744521	7.0963745	Multitasking_Scroll
12:09:04.448	-0.41420954	6.5603127	6.7662206	-0.13030733	-0.21733057	-0.016658295	-0.5685135	6.744521	7.0963745	Multitasking_Scroll
12:09:04.469	-0.41420954	6.5603127	6.7662206	-0.13030733	-0.21733057	-0.016658295	-0.5685135	6.744521	7.0963745	Multitasking_Scroll
12:09:04.491	-0.41420954	6.5603127	6.7662206	-0.13030733	-0.21733057	-0.016658295	-0.5685135	6.744521	7.0963745	Multitasking_Scroll
12:09:04.512	-0.41420954	6.5603127	6.7662206	-0.13030733	-0.21733057	-0.016658295	-0.5685135	6.744521	7.0963745	Multitasking_Scroll
12:09:04.533	-0.41420954	6.5603127	6.7662206	-0.13030733	-0.21733057	-0.016658295	-0.5685135	6.744521	7.0963745	Multitasking_Scroll
12:09:04.554	-0.41420954	6.5603127	6.7662206	-0.13030733	-0.21733057	-0.016658295	-0.5685135	6.744521	7.0963745	Multitasking_Scroll
12:09:04.575	-0.37350687	6.1293435	8.047157	-0.43451822	-0.0957684	0.025491407	-0.32223403	6.31131	7.498924	Multitasking_Scroll
12:09:04.596	-0.37350687	6.1293435	8.047157	-0.43451822	-0.0957684	0.025491407	-0.32223403	6.31131	7.498924	Multitasking_Scroll
12:09:04.618	-0.37350687	6.1293435	8.047157	-0.43451822	-0.0957684	0.025491407	-0.32223403	6.31131	7.498924	Multitasking_Scroll
12:09:04.639	-0.37350687	6.1293435	8.047157	-0.43451822	-0.0957684	0.025491407	-0.32223403	6.31131	7.498924	Multitasking_Scroll
12:09:04.660	-0.37350687	6.1293435	8.047157	-0.43451822	-0.0957684	0.025491407	-0.32223403	6.31131	7.498924	Multitasking_Scroll
12:09:04.682	-0.37350687	6.1293435	8.047157	-0.43451822	-0.0957684	0.025491407	-0.32223403	6.31131	7.498924	Multitasking_Scroll
12:09:04.703	-0.37350687	6.1293435	8.047157	-0.43451822	-0.0957684	0.025491407	-0.32223403	6.31131	7.498924	Multitasking_Scroll
12:09:04.724	-0.37350687	6.1293435	8.047157	-0.43451822	-0.0957684	0.025491407	-0.32223403	6.31131	7.498924	Multitasking_Scroll
12:09:04.746	-0.3974496	5.954561	7.2785954	0.2979092	0.27197248	-0.011160508	-0.28704375	6.252459	7.549482	Multitasking_Scroll
12:09:04.766	-0.3974496	5.954561	7.2785954	0.2979092	0.27197248	-0.011160508	-0.28704375	6.252459	7.549482	Multitasking_Scroll
12:09:04.787	-0.3974496	5.954561	7.2785954	0.2979092	0.27197248	-0.011160508	-0.28704375	6.252459	7.549482	Multitasking_Scroll
12:09:04.811	-0.3974496	5.954561	7.2785954	0.2979092	0.27197248	-0.011160508	-0.28704375	6.252459	7.549482	Multitasking_Scroll
12:09:04.832	-0.3974496	5.954561	7.2785954	0.2979092	0.27197248	-0.011160508	-0.28704375	6.252459	7.549482	Multitasking_Scroll
12:09:04.853	-0.3974496	5.954561	7.2785954	0.2979092	0.27197248	-0.011160508	-0.28704375	6.252459	7.549482	Multitasking_Scroll
12:09:04.877	-0.3974496	5.954561	7.2785954	0.2979092	0.27197248	-0.011160508	-0.28704375	6.252459	7.549482	Multitasking_Scroll
12:09:04.898	-0.3974496	5.954561	7.2785954	0.2979092	0.27197248	-0.011160508	-0.28704375	6.252459	7.549482	Multitasking_Scroll
12:09:04.919	-0.3974496	5.954561	7.2785954	0.2979092	0.27197248	-0.011160508	-0.28704375	6.252459	7.549482	Multitasking_Scroll
12:09:04.945	-0.5458947	6.4789076	6.6800265	0.13786252	0.18400788	-0.00016493362	-0.53390414	6.564202	7.266123	Multitasking_Scroll
12:09:04.967	-0.5458947	6.4789076	6.6800265	0.13786252	0.18400788	-0.00016493362	-0.53390414	6.564202	7.266123	Multitasking_Scroll
12:09:04.989	-0.5458947	6.4789076	6.6800265	0.13786252	0.18400788	-0.00016493362	-0.53390414	6.564202	7.266123	Multitasking_Scroll
12:09:05.012	-0.5458947	6.4789076	6.6800265	0.13786252	0.18400788	-0.00016493362	-0.53390414	6.564202	7.266123	Multitasking_Scroll
12:09:05.033	-0.5458947	6.4789076	6.6800265	0.13786252	0.18400788	-0.00016493362	-0.53390414	6.564202	7.266123	Multitasking_Scroll
12:09:05.054	-0.5458947	6.4789076	6.6800265	0.13786252	0.18400788	-0.00016493362	-0.53390414	6.564202	7.266123	Multitasking_Scroll
12:09:05.078	-0.5458947	6.4789076	6.6800265	0.13786252	0.18400788	-0.00016493362	-0.53390414	6.564202	7.266123	Multitasking_Scroll
12:09:05.099	-0.5458947	6.4789076	6.6800265	0.13786252	0.18400788	-0.00016493362	-0.53390414	6.564202	7.266123	Multitasking_Scroll
12:09:05.121	-0.60335726	6.517216	6.4334164	-0.034401484	-0.03895793	0.039541304	-0.60788107	6.6559396	7.1763024	Multitasking_Scroll
12:09:05.145	-0.60335726	6.517216	6.4334164	-0.034401484	-0.03895793	0.039541304	-0.60788107	6.6559396	7.1763024	Multitasking_Scroll
12:09:05.167	-0.60335726	6.517216	6.4334164	-0.034401484	-0.03895793	0.039541304	-0.60788107	6.6559396	7.1763024	Multitasking_Scroll
12:09:05.198	-0.60335726	6.517216	6.4334164	-0.034401484	-0.03895793	0.039541304	-0.60788107	6.6559396	7.1763024	Multitasking_Scroll
12:09:05.219	-0.60335726	6.517216	6.4334164	-0.034401484	-0.03895793	0.039541304	-0.60788107	6.6559396	7.1763024	Multitasking_Scroll
12:09:05.240	-0.60335726	6.517216	6.4334164	-0.034401484	-0.03895793	0.039541304	-0.60788107	6.6559396	7.1763024	Multitasking_Scroll
12:09:05.260	-0.60335726	6.517216	6.4334164	-0.034401484	-0.03895793	0.039541304	-0.60788107	6.6559396	7.1763024	Multitasking_Scroll
12:09:05.281	0.071828246	5.851608	7.743085	-0.034401484	-0.03895793	0.039541304	-0.31856677	6.3310986	7.482383	Multitasking_Scroll
12:09:05.302	0.071828246	5.851608	7.743085	-0.25614557	-0.2203849	-0.00077579886	-0.31856677	6.3310986	7.482383	Multitasking_Scroll
12:09:05.323	0.071828246	5.851608	7.743085	-0.25614557	-0.2203849	-0.00077579886	-0.31856677	6.3310986	7.482383	Multitasking_Scroll
12:09:05.344	0.071828246	5.851608	7.743085	-0.25614557	-0.2203849	-0.00077579886	-0.31856677	6.3310986	7.482383	Multitasking_Scroll
12:09:05.365	0.071828246	5.851608	7.743085	-0.25614557	-0.2203849	-0.00077579886	-0.31856677	6.3310986	7.482383	Multitasking_Scroll
12:09:05.386	0.071828246	5.851608	7.743085	-0.25614557	-0.2203849	-0.00077579886	-0.31856677	6.3310986	7.482383	Multitasking_Scroll
12:09:05.407	0.071828246	5.851608	7.743085	-0.25614557	-0.2203849	-0.00077579886	-0.31856677	6.3310986	7.482383	Multitasking_Scroll
12:09:05.428	0.071828246	5.851608	7.743085	-0.25614557	-0.2203849	-0.00077579886	-0.31856677	6.3310986	7.482383	Multitasking_Scroll
12:09:05.450	0.071828246	5.851608	7.743085	-0.25614557	-0.2203849	-0.00077579886	-0.31856677	6.3310986	7.482383	Multitasking_Scroll
12:09:05.470	-0.38547826	6.160469	7.398309	0.17146009	0.018463401	0.033432655	-0.26938948	6.2608256	7.543199	Multitasking_Scroll
12:09:05.491	-0.38547826	6.160469	7.398309	0.17146009	0.018463401	0.033432655	-0.26938948	6.2608256	7.543199	Multitasking_Scroll
12:09:05.512	-0.38547826	6.160469	7.398309	0.17146009	0.018463401	0.033432655	-0.26938948	6.2608256	7.543199	Multitasking_Scroll
12:09:05.533	-0.38547826	6.160469	7.398309	0.17146009	0.018463401	0.033432655	-0.26938948	6.2608256	7.543199	Multitasking_Scroll
12:09:05.554	-0.38547826	6.160469	7.398309	0.17146009	0.018463401	0.033432655	-0.26938948	6.2608256	7.543199	Multitasking_Scroll
12:09:05.575	-0.38547826	6.160469	7.398309	0.17146009	0.018463401	0.033432655	-0.26938948	6.2608256	7.543199	Multitasking_Scroll
12:09:05.612	-0.38547826	6.160469	7.398309	0.17146009	0.018463401	0.033432655	-0.26938948	6.2608256	7.543199	Multitasking_Scroll
12:09:05.633	-0.38547826	6.160469	7.398309	0.17146009	0.018463401	0.033432655	-0.26938948	6.2608256	7.543199	Multitasking_Scroll
12:09:05.654	-0.34956414	6.263423	7.1756415	-0.08571416	0.0099112885	0.07497149	-0.3551973	6.4422016	7.385268	Multitasking_Scroll
12:09:05.674	-0.34956414	6.263423	7.1756415	-0.08571416	0.0099112885	0.07497149	-0.3551973	6.4422016	7.385268	Multitasking_Scroll
12:09:05.698	-0.34956414	6.263423	7.1756415	-0.08571416	0.0099112885	0.07497149	-0.3551973	6.4422016	7.385268	Multitasking_Scroll
12:09:05.720	-0.34956414	6.263423	7.1756415	-0.08571416	0.0099112885	0.07497149	-0.3551973	6.4422016	7.385268	Multitasking_Scroll
12:09:05.742	-0.34956414	6.263423	7.1756415	-0.08571416	0.0099112885	0.07497149	-0.3551973	6.4422016	7.385268	Multitasking_Scroll
12:09:05.764	-0.34956414	6.263423	7.1756415	-0.08571416	0.0099112885	0.07497149	-0.3551973	6.4422016	7.385268	Multitasking_Scroll
12:09:05.785	-0.34956414	6.263423	7.1756415	-0.08571416	0.0099112885	0.07497149	-0.3551973	6.4422016	7.385268	Multitasking_Scroll
12:09:05.806	-0.34956414	6.263423	7.1756415	-0.08571416	0.0099112885	0.07497149	-0.3551973	6.4422016	7.385268	Multitasking_Scroll
12:09:05.831	-0.4740664	6.2131433	7.2618356	0.005915619	0.009300424	-0.0044409903	-0.3785489	6.4342747	7.391019	Multitasking_Scroll
12:09:05.853	-0.4740664	6.2131433	7.2618356	0.005915619	0.009300424	-0.0044409903	-0.3785489	6.4342747	7.391019	Multitasking_Scroll
12:09:05.874	-0.4740664	6.2131433	7.2618356	0.005915619	0.009300424	-0.0044409903	-0.3785489	6.4342747	7.391019	Multitasking_Scroll
12:09:05.898	-0.4740664	6.2131433	7.2618356	0.005915619	0.009300424	-0.0044409903	-0.3785489	6.4342747	7.391019	Multitasking_Scroll
12:09:05.919	-0.4740664	6.2131433	7.2618356	0.005915619	0.009300424	-0.0044409903	-0.3785489	6.4342747	7.391019	Multitasking_Scroll
12:09:05.940	-0.4740664	6.2131433	7.2618356	0.005915619	0.009300424	-0.0044409903	-0.3785489	6.4342747	7.391019	Multitasking_Scroll
12:09:05.964	-0.4740664	6.2131433	7.2618356	0.005915619	0.009300424	-0.0044409903	-0.3785489	6.4342747	7.391019	Multitasking_Scroll
12:09:05.986	-0.4740664	6.2131433	7.2618356	0.005915619	0.009300424	-0.0044409903	-0.3785489	6.4342747	7.391019	Multitasking_Scroll
12:09:06.011	0.24421602	5.854002	7.4414062	-0.11992262	-0.09332494	-0.0013866641	-0.27326366	6.342435	7.4745684	Multitasking_Scroll
12:09:06.033	0.24421602	5.854002	7.4414062	-0.11992262	-0.09332494	-0.0013866641	-0.27326366	6.342435	7.4745684	Multitasking_Scroll
12:09:06.054	0.24421602	5.854002	7.4414062	-0.11992262	-0.09332494	-0.0013866641	-0.27326366	6.342435	7.4745684	Multitasking_Scroll
12:09:06.076	0.24421602	5.854002	7.4414062	-0.11992262	-0.09332494	-0.0013866641	-0.27326366	6.342435	7.4745684	Multitasking_Scroll
12:09:06.097	0.24421602	5.854002	7.4414062	-0.11992262	-0.09332494	-0.0013866641	-0.27326366	6.342435	7.4745684	Multitasking_Scroll
12:09:06.119	0.24421602	5.854002	7.4414062	-0.11992262	-0.09332494	-0.0013866641	-0.27326366	6.342435	7.4745684	Multitasking_Scroll
12:09:06.140	0.24421602	5.854002	7.4414062	-0.11992262	-0.09332494	-0.0013866641	-0.27326366	6.342435	7.4745684	Multitasking_Scroll
12:09:06.161	0.24421602	5.854002	7.4414062	-0.11992262	-0.09332494	-0.0013866641	-0.27326366	6.342435	7.4745684	Multitasking_Scroll
12:09:06.182	-0.17478207	6.019207	7.6066113	-0.10770532	-0.07683157	0.023658812	-0.23288101	6.2684565	7.5380735	Multitasking_Scroll
12:09:06.204	-0.17478207	6.019207	7.6066113	-0.10770532	-0.07683157	0.023658812	-0.23288101	6.2684565	7.5380735	Multitasking_Scroll
12:09:06.225	-0.17478207	6.019207	7.6066113	-0.10770532	-0.07683157	0.023658812	-0.23288101	6.2684565	7.5380735	Multitasking_Scroll
12:09:06.247	-0.17478207	6.019207	7.6066113	-0.10770532	-0.07683157	0.023658812	-0.23288101	6.2684565	7.5380735	Multitasking_Scroll
12:09:06.268	-0.17478207	6.019207	7.6066113	-0.10770532	-0.07683157	0.023658812	-0.23288101	6.2684565	7.5380735	Multitasking_Scroll
12:09:06.290	-0.17478207	6.019207	7.6066113	-0.10770532	-0.07683157	0.023658812	-0.23288101	6.2684565	7.5380735	Multitasking_Scroll
12:09:06.311	-0.17478207	6.019207	7.6066113	-0.10770532	-0.07683157	0.023658812	-0.23288101	6.2684565	7.5380735	Multitasking_Scroll
12:09:06.332	-0.17478207	6.019207	7.6066113	-0.10770532	-0.07683157	0.023658812	-0.23288101	6.2684565	7.5380735	Multitasking_Scroll
12:09:06.353	-0.17478207	6.019207	7.6066113	-0.10770532	-0.07683157	0.023658812	-0.23288101	6.2684565	7.5380735	Multitasking_Scroll
12:09:06.375	-0.2944958	5.949773	7.2762012	0.0028612928	-0.038347065	-0.020323487	-0.24826658	6.233859	7.566218	Multitasking_Scroll
12:09:06.396	-0.2944958	5.949773	7.2762012	0.0028612928	-0.038347065	-0.020323487	-0.24826658	6.233859	7.566218	Multitasking_Scroll
12:09:06.431	-0.2944958	5.949773	7.2762012	0.0028612928	-0.038347065	-0.020323487	-0.24826658	6.233859	7.566218	Multitasking_Scroll
12:09:06.464	-0.2944958	5.949773	7.2762012	0.0028612928	-0.038347065	-0.020323487	-0.24826658	6.233859	7.566218	Multitasking_Scroll
12:09:06.502	-0.2944958	5.949773	7.2762012	0.0028612928	-0.038347065	-0.020323487	-0.24826658	6.233859	7.566218	Multitasking_Scroll
12:09:06.532	-0.2944958	5.949773	7.2762012	0.0028612928	-0.038347065	-0.020323487	-0.24826658	6.233859	7.566218	Multitasking_Scroll
12:09:06.566	-0.22985038	6.1293435	7.206767	0.28447017	0.10215194	-0.058808	-0.26883215	6.276221	7.5304155	Multitasking_Scroll
12:09:06.587	-0.22985038	6.1293435	7.206767	0.28447017	0.10215194	-0.058808	-0.26883215	6.276221	7.5304155	Multitasking_Scroll
12:09:06.608	-0.22985038	6.1293435	7.206767	0.28447017	0.10215194	-0.058808	-0.26883215	6.276221	7.5304155	Multitasking_Scroll
12:09:06.629	-0.22985038	6.1293435	7.206767	0.28447017	0.10215194	-0.058808	-0.26883215	6.276221	7.5304155	Multitasking_Scroll
12:09:06.651	-0.22985038	6.1293435	7.206767	0.28447017	0.10215194	-0.058808	-0.26883215	6.276221	7.5304155	Multitasking_Scroll
12:09:06.673	-0.22985038	6.1293435	7.206767	0.28447017	0.10215194	-0.058808	-0.26883215	6.276221	7.5304155	Multitasking_Scroll
12:09:06.694	-0.22985038	6.1293435	7.206767	0.28447017	0.10215194	-0.058808	-0.26883215	6.276221	7.5304155	Multitasking_Scroll
12:09:06.718	-0.22985038	6.1293435	7.206767	0.28447017	0.10215194	-0.058808	-0.26883215	6.276221	7.5304155	Multitasking_Scroll
12:09:06.739	-0.38068968	6.0862465	7.1588817	-0.034401484	0.022128593	-0.0068844515	-0.35287872	6.3486643	7.4659414	Multitasking_Scroll
12:09:06.761	-0.38068968	6.0862465	7.1588817	-0.034401484	0.022128593	-0.0068844515	-0.35287872	6.3486643	7.4659414	Multitasking_Scroll
12:09:06.784	-0.38068968	6.0862465	7.1588817	-0.034401484	0.022128593	-0.0068844515	-0.35287872	6.3486643	7.4659414	Multitasking_Scroll
12:09:06.805	-0.38068968	6.0862465	7.1588817	-0.034401484	0.022128593	-0.0068844515	-0.35287872	6.3486643	7.4659414	Multitasking_Scroll
12:09:06.826	-0.38068968	6.0862465	7.1588817	-0.034401484	0.022128593	-0.0068844515	-0.35287872	6.3486643	7.4659414	Multitasking_Scroll
12:09:06.849	-0.38068968	6.0862465	7.1588817	-0.034401484	0.022128593	-0.0068844515	-0.35287872	6.3486643	7.4659414	Multitasking_Scroll
12:09:06.870	-0.38068968	6.0862465	7.1588817	-0.034401484	0.022128593	-0.0068844515	-0.35287872	6.3486643	7.4659414	Multitasking_Scroll
12:09:06.891	-0.38068968	6.0862465	7.1588817	-0.034401484	0.022128593	-0.0068844515	-0.35287872	6.3486643	7.4659414	Multitasking_Scroll
12:09:06.912	-0.34716985	6.071881	7.0870533	-0.05944696	0.006246097	0.032210927	-0.36208808	6.32926	7.481959	Multitasking_Scroll
12:09:06.936	-0.34716985	6.071881	7.0870533	-0.05944696	0.006246097	0.032210927	-0.36208808	6.32926	7.481959	Multitasking_Scroll
12:09:06.957	-0.34716985	6.071881	7.0870533	-0.05944696	0.006246097	0.032210927	-0.36208808	6.32926	7.481959	Multitasking_Scroll
12:09:06.979	-0.34716985	6.071881	7.0870533	-0.05944696	0.006246097	0.032210927	-0.36208808	6.32926	7.481959	Multitasking_Scroll
12:09:07.001	-0.34716985	6.071881	7.0870533	-0.05944696	0.006246097	0.032210927	-0.36208808	6.32926	7.481959	Multitasking_Scroll
12:09:07.024	-0.34716985	6.071881	7.0870533	-0.05944696	0.006246097	0.032210927	-0.36208808	6.32926	7.481959	Multitasking_Scroll
12:09:07.045	-0.34716985	6.071881	7.0870533	-0.05944696	0.006246097	0.032210927	-0.36208808	6.32926	7.481959	Multitasking_Scroll
12:09:07.068	-0.34716985	6.071881	7.0870533	-0.05944696	0.006246097	0.032210927	-0.36208808	6.32926	7.481959	Multitasking_Scroll
12:09:07.090	-0.30167863	6.3328567	7.0726876	0.00835908	-0.052396964	0.013884967	-0.36438558	6.350868	7.463515	Multitasking_Scroll
12:09:07.111	-0.30167863	6.3328567	7.0726876	0.00835908	-0.052396964	0.013884967	-0.36438558	6.350868	7.463515	Multitasking_Scroll
12:09:07.132	-0.30167863	6.3328567	7.0726876	0.00835908	-0.052396964	0.013884967	-0.36438558	6.350868	7.463515	Multitasking_Scroll
12:09:07.153	-0.30167863	6.3328567	7.0726876	0.00835908	-0.052396964	0.013884967	-0.36438558	6.350868	7.463515	Multitasking_Scroll
12:09:07.175	-0.30167863	6.3328567	7.0726876	0.00835908	-0.052396964	0.013884967	-0.36438558	6.350868	7.463515	Multitasking_Scroll
12:09:07.196	-0.30167863	6.3328567	7.0726876	0.00835908	-0.052396964	0.013884967	-0.36438558	6.350868	7.463515	Multitasking_Scroll
12:09:07.219	-0.30167863	6.3328567	7.0726876	0.00835908	-0.052396964	0.013884967	-0.36438558	6.350868	7.463515	Multitasking_Scroll
12:09:07.240	-0.30167863	6.3328567	7.0726876	0.00835908	-0.052396964	0.013884967	-0.36438558	6.350868	7.463515	Multitasking_Scroll
12:09:07.261	-0.2753416	6.2179317	7.309721	0.12625608	-0.0065820734	0.0016676622	-0.3615926	6.3741913	7.443741	Multitasking_Scroll
12:09:07.282	-0.2753416	6.2179317	7.309721	0.12625608	-0.0065820734	0.0016676622	-0.3615926	6.3741913	7.443741	Multitasking_Scroll
12:09:07.304	-0.2753416	6.2179317	7.309721	0.12625608	-0.0065820734	0.0016676622	-0.3615926	6.3741913	7.443741	Multitasking_Scroll
12:09:07.326	-0.2753416	6.2179317	7.309721	0.12625608	-0.0065820734	0.0016676622	-0.3615926	6.3741913	7.443741	Multitasking_Scroll
12:09:07.348	-0.2753416	6.2179317	7.309721	0.12625608	-0.0065820734	0.0016676622	-0.3615926	6.3741913	7.443741	Multitasking_Scroll
12:09:07.370	-0.2753416	6.2179317	7.309721	0.12625608	-0.0065820734	0.0016676622	-0.3615926	6.3741913	7.443741	Multitasking_Scroll
12:09:07.391	-0.2753416	6.2179317	7.309721	0.12625608	-0.0065820734	0.0016676622	-0.3615926	6.3741913	7.443741	Multitasking_Scroll
12:09:07.412	-0.2753416	6.2179317	7.309721	0.12625608	-0.0065820734	0.0016676622	-0.3615926	6.3741913	7.443741	Multitasking_Scroll
12:09:07.437	-0.2753416	6.2179317	7.309721	0.12625608	-0.0065820734	0.0016676622	-0.3615926	6.3741913	7.443741	Multitasking_Scroll
12:09:07.458	-0.57462597	6.4405994	6.610593	0.17756876	0.06550002	-0.03620598	-0.38850817	6.4988794	7.3337526	Multitasking_Scroll
12:09:07.480	-0.57462597	6.4405994	6.610593	0.17756876	0.06550002	-0.03620598	-0.38850817	6.4988794	7.3337526	Multitasking_Scroll
12:09:07.504	-0.57462597	6.4405994	6.610593	0.17756876	0.06550002	-0.03620598	-0.38850817	6.4988794	7.3337526	Multitasking_Scroll
12:09:07.525	-0.57462597	6.4405994	6.610593	0.17756876	0.06550002	-0.03620598	-0.38850817	6.4988794	7.3337526	Multitasking_Scroll
12:09:07.547	-0.57462597	6.4405994	6.610593	0.17756876	0.06550002	-0.03620598	-0.38850817	6.4988794	7.3337526	Multitasking_Scroll
12:09:07.570	-0.57462597	6.4405994	6.610593	0.17756876	0.06550002	-0.03620598	-0.38850817	6.4988794	7.3337526	Multitasking_Scroll
12:09:07.592	-0.57462597	6.4405994	6.610593	0.17756876	0.06550002	-0.03620598	-0.38850817	6.4988794	7.3337526	Multitasking_Scroll
12:09:07.613	-0.57462597	6.4405994	6.610593	0.17756876	0.06550002	-0.03620598	-0.38850817	6.4988794	7.3337526	Multitasking_Scroll
12:09:07.637	-0.4740664	6.5196104	7.142122	0.012635137	-0.0053603426	0.015717562	-0.41210347	6.571175	7.2677484	Multitasking_Scroll
12:09:07.659	-0.4740664	6.5196104	7.142122	0.012635137	-0.0053603426	0.015717562	-0.41210347	6.571175	7.2677484	Multitasking_Scroll
12:09:07.680	-0.4740664	6.5196104	7.142122	0.012635137	-0.0053603426	0.015717562	-0.41210347	6.571175	7.2677484	Multitasking_Scroll
12:09:07.701	-0.4740664	6.5196104	7.142122	0.012635137	-0.0053603426	0.015717562	-0.41210347	6.571175	7.2677484	Multitasking_Scroll
12:09:07.723	-0.4740664	6.5196104	7.142122	0.012635137	-0.0053603426	0.015717562	-0.41210347	6.571175	7.2677484	Multitasking_Scroll
12:09:07.745	-0.4740664	6.5196104	7.142122	0.012635137	-0.0053603426	0.015717562	-0.41210347	6.571175	7.2677484	Multitasking_Scroll
12:09:07.766	-0.4740664	6.5196104	7.142122	0.012635137	-0.0053603426	0.015717562	-0.41210347	6.571175	7.2677484	Multitasking_Scroll
12:09:07.787	-0.4740664	6.5196104	7.142122	0.012635137	-0.0053603426	0.015717562	-0.41210347	6.571175	7.2677484	Multitasking_Scroll
12:09:07.809	-0.36871833	6.577073	6.421445	-0.1516876	-0.12325733	-0.03559512	-0.38486606	6.6298614	7.2157545	Multitasking_Scroll
12:09:07.830	-0.36871833	6.577073	6.421445	-0.1516876	-0.12325733	-0.03559512	-0.38486606	6.6298614	7.2157545	Multitasking_Scroll
12:09:07.851	-0.36871833	6.577073	6.421445	-0.1516876	-0.12325733	-0.03559512	-0.38486606	6.6298614	7.2157545	Multitasking_Scroll
12:09:07.873	-0.36871833	6.577073	6.421445	-0.1516876	-0.12325733	-0.03559512	-0.38486606	6.6298614	7.2157545	Multitasking_Scroll
12:09:07.894	-0.36871833	6.577073	6.421445	-0.1516876	-0.12325733	-0.03559512	-0.38486606	6.6298614	7.2157545	Multitasking_Scroll
12:09:07.915	-0.36871833	6.577073	6.421445	-0.1516876	-0.12325733	-0.03559512	-0.38486606	6.6298614	7.2157545	Multitasking_Scroll
12:09:07.937	-0.36871833	6.577073	6.421445	-0.1516876	-0.12325733	-0.03559512	-0.38486606	6.6298614	7.2157545	Multitasking_Scroll
12:09:07.958	-0.36871833	6.577073	6.421445	-0.1516876	-0.12325733	-0.03559512	-0.38486606	6.6298614	7.2157545	Multitasking_Scroll
12:09:07.979	-0.36871833	6.577073	6.421445	-0.1516876	-0.12325733	-0.03559512	-0.28997287	6.445802	7.3849735	Multitasking_Scroll
12:09:08.001	-0.11253092	6.184412	7.101419	-0.30257133	-0.18190041	0.031600058	-0.28997287	6.445802	7.3849735	Multitasking_Scroll
12:09:08.022	-0.11253092	6.184412	7.101419	-0.30257133	-0.18190041	0.031600058	-0.28997287	6.445802	7.3849735	Multitasking_Scroll
12:09:08.044	-0.11253092	6.184412	7.101419	-0.30257133	-0.18190041	0.031600058	-0.28997287	6.445802	7.3849735	Multitasking_Scroll
12:09:08.065	-0.11253092	6.184412	7.101419	-0.30257133	-0.18190041	0.031600058	-0.28997287	6.445802	7.3849735	Multitasking_Scroll
12:09:08.086	-0.11253092	6.184412	7.101419	-0.30257133	-0.18190041	0.031600058	-0.28997287	6.445802	7.3849735	Multitasking_Scroll
12:09:08.107	-0.11253092	6.184412	7.101419	-0.30257133	-0.18190041	0.031600058	-0.28997287	6.445802	7.3849735	Multitasking_Scroll
12:09:08.128	-0.11253092	6.184412	7.101419	-0.30257133	-0.18190041	0.031600058	-0.28997287	6.445802	7.3849735	Multitasking_Scroll
12:09:08.149	-0.11253092	6.184412	7.101419	-0.30257133	-0.18190041	0.031600058	-0.28997287	6.445802	7.3849735	Multitasking_Scroll
12:09:08.170	-0.045491222	5.95935	7.3384523	0.07249993	0.061834835	-0.041092902	-0.20609581	6.2564344	7.548835	Multitasking_Scroll
12:09:08.192	-0.045491222	5.95935	7.3384523	0.07249993	0.061834835	-0.041092902	-0.20609581	6.2564344	7.548835	Multitasking_Scroll
12:09:08.214	-0.045491222	5.95935	7.3384523	0.07249993	0.061834835	-0.041092902	-0.20609581	6.2564344	7.548835	Multitasking_Scroll
12:09:08.239	-0.045491222	5.95935	7.3384523	0.07249993	0.061834835	-0.041092902	-0.20609581	6.2564344	7.548835	Multitasking_Scroll
12:09:08.273	-0.045491222	5.95935	7.3384523	0.07249993	0.061834835	-0.041092902	-0.20609581	6.2564344	7.548835	Multitasking_Scroll
12:09:08.292	-0.045491222	5.95935	7.3384523	0.07249993	0.061834835	-0.041092902	-0.20609581	6.2564344	7.548835	Multitasking_Scroll
12:09:08.314	-0.045491222	5.95935	7.3384523	0.07249993	0.061834835	-0.041092902	-0.20609581	6.2564344	7.548835	Multitasking_Scroll
12:09:08.335	-0.045491222	5.95935	7.3384523	0.07249993	0.061834835	-0.041092902	-0.20609581	6.2564344	7.548835	Multitasking_Scroll
12:09:08.356	-0.33759275	6.2706056	7.307327	0.08166291	0.12597568	0.024880541	-0.2898251	6.3136735	7.4982567	Multitasking_Scroll
12:09:08.377	-0.33759275	6.2706056	7.307327	0.08166291	0.12597568	0.024880541	-0.2898251	6.3136735	7.4982567	Multitasking_Scroll
12:09:08.398	-0.33759275	6.2706056	7.307327	0.08166291	0.12597568	0.024880541	-0.2898251	6.3136735	7.4982567	Multitasking_Scroll
12:09:08.420	-0.33759275	6.2706056	7.307327	0.08166291	0.12597568	0.024880541	-0.2898251	6.3136735	7.4982567	Multitasking_Scroll
12:09:08.441	-0.33759275	6.2706056	7.307327	0.08166291	0.12597568	0.024880541	-0.2898251	6.3136735	7.4982567	Multitasking_Scroll
12:09:08.463	-0.33759275	6.2706056	7.307327	0.08166291	0.12597568	0.024880541	-0.2898251	6.3136735	7.4982567	Multitasking_Scroll
12:09:08.485	-0.33759275	6.2706056	7.307327	0.08166291	0.12597568	0.024880541	-0.2898251	6.3136735	7.4982567	Multitasking_Scroll
12:09:08.507	-0.33759275	6.2706056	7.307327	0.08166291	0.12597568	0.024880541	-0.2898251	6.3136735	7.4982567	Multitasking_Scroll
12:09:08.529	-0.23224466	6.2346916	7.273807	-0.044786196	0.010522154	0.007776315	-0.2998756	6.326672	7.4868984	Multitasking_Scroll
12:09:08.551	-0.23224466	6.2346916	7.273807	-0.044786196	0.010522154	0.007776315	-0.2998756	6.326672	7.4868984	Multitasking_Scroll
12:09:08.574	-0.23224466	6.2346916	7.273807	-0.044786196	0.010522154	0.007776315	-0.2998756	6.326672	7.4868984	Multitasking_Scroll
12:09:08.595	-0.23224466	6.2346916	7.273807	-0.044786196	0.010522154	0.007776315	-0.2998756	6.326672	7.4868984	Multitasking_Scroll
12:09:08.617	-0.23224466	6.2346916	7.273807	-0.044786196	0.010522154	0.007776315	-0.2998756	6.326672	7.4868984	Multitasking_Scroll
12:09:08.641	-0.23224466	6.2346916	7.273807	-0.044786196	0.010522154	0.007776315	-0.2998756	6.326672	7.4868984	Multitasking_Scroll
12:09:08.663	-0.23224466	6.2346916	7.273807	-0.044786196	0.010522154	0.007776315	-0.2998756	6.326672	7.4868984	Multitasking_Scroll
12:09:08.684	-0.23224466	6.2346916	7.273807	-0.044786196	0.010522154	0.007776315	-0.2998756	6.326672	7.4868984	Multitasking_Scroll
12:09:08.705	-0.19154198	6.057515	7.5826683	-0.010577743	-0.0053603426	0.015106697	-0.28708905	6.3123217	7.499498	Multitasking_Scroll
12:09:08.726	-0.19154198	6.057515	7.5826683	-0.010577743	-0.0053603426	0.015106697	-0.28708905	6.3123217	7.499498	Multitasking_Scroll
12:09:08.747	-0.19154198	6.057515	7.5826683	-0.010577743	-0.0053603426	0.015106697	-0.28708905	6.3123217	7.499498	Multitasking_Scroll
12:09:08.768	-0.19154198	6.057515	7.5826683	-0.010577743	-0.0053603426	0.015106697	-0.28708905	6.3123217	7.499498	Multitasking_Scroll
12:09:08.792	-0.19154198	6.057515	7.5826683	-0.010577743	-0.0053603426	0.015106697	-0.28708905	6.3123217	7.499498	Multitasking_Scroll
12:09:08.813	-0.19154198	6.057515	7.5826683	-0.010577743	-0.0053603426	0.015106697	-0.28708905	6.3123217	7.499498	Multitasking_Scroll
12:09:08.834	-0.19154198	6.057515	7.5826683	-0.010577743	-0.0053603426	0.015106697	-0.28708905	6.3123217	7.499498	Multitasking_Scroll
12:09:08.857	-0.19154198	6.057515	7.5826683	-0.010577743	-0.0053603426	0.015106697	-0.28708905	6.3123217	7.499498	Multitasking_Scroll
12:09:08.878	-0.19154198	6.057515	7.5826683	-0.010577743	-0.0053603426	0.015106697	-0.28708905	6.3123217	7.499498	Multitasking_Scroll
12:09:08.900	-0.14844504	6.184412	7.0439563	0.07372166	-0.0047494774	0.055423804	-0.22646074	6.2919493	7.5186696	Multitasking_Scroll
12:09:08.921	-0.14844504	6.184412	7.0439563	0.07372166	-0.0047494774	0.055423804	-0.22646074	6.2919493	7.5186696	Multitasking_Scroll
12:09:08.943	-0.14844504	6.184412	7.0439563	0.07372166	-0.0047494774	0.055423804	-0.22646074	6.2919493	7.5186696	Multitasking_Scroll
12:09:08.964	-0.14844504	6.184412	7.0439563	0.07372166	-0.0047494774	0.055423804	-0.22646074	6.2919493	7.5186696	Multitasking_Scroll
12:09:08.985	-0.14844504	6.184412	7.0439563	0.07372166	-0.0047494774	0.055423804	-0.22646074	6.2919493	7.5186696	Multitasking_Scroll
12:09:09.006	-0.14844504	6.184412	7.0439563	0.07372166	-0.0047494774	0.055423804	-0.22646074	6.2919493	7.5186696	Multitasking_Scroll
12:09:09.028	-0.14844504	6.184412	7.0439563	0.07372166	-0.0047494774	0.055423804	-0.22646074	6.2919493	7.5186696	Multitasking_Scroll
12:09:09.049	-0.14844504	6.184412	7.0439563	0.07372166	-0.0047494774	0.055423804	-0.22646074	6.2919493	7.5186696	Multitasking_Scroll
12:09:09.070	0.083799616	5.810905	7.3145094	-0.18100914	0.0074678278	-0.06613838	-0.15779904	6.2308464	7.5711274	Multitasking_Scroll
12:09:09.091	0.083799616	5.810905	7.3145094	-0.18100914	0.0074678278	-0.06613838	-0.15779904	6.2308464	7.5711274	Multitasking_Scroll
12:09:09.112	0.083799616	5.810905	7.3145094	-0.18100914	0.0074678278	-0.06613838	-0.15779904	6.2308464	7.5711274	Multitasking_Scroll
12:09:09.133	0.083799616	5.810905	7.3145094	-0.18100914	0.0074678278	-0.06613838	-0.15779904	6.2308464	7.5711274	Multitasking_Scroll
12:09:09.154	0.083799616	5.810905	7.3145094	-0.18100914	0.0074678278	-0.06613838	-0.15779904	6.2308464	7.5711274	Multitasking_Scroll
12:09:09.176	0.083799616	5.810905	7.3145094	-0.18100914	0.0074678278	-0.06613838	-0.15779904	6.2308464	7.5711274	Multitasking_Scroll
12:09:09.197	0.083799616	5.810905	7.3145094	-0.18100914	0.0074678278	-0.06613838	-0.15779904	6.2308464	7.5711274	Multitasking_Scroll
12:09:09.218	0.083799616	5.810905	7.3145094	-0.18100914	0.0074678278	-0.06613838	-0.15779904	6.2308464	7.5711274	Multitasking_Scroll
12:09:09.240	0.083799616	5.810905	7.3145094	-0.18100914	0.0074678278	-0.06613838	-0.11382227	5.9246974	7.8137913	Multitasking_Scroll
12:09:09.261	-0.028731298	5.7462597	8.746285	-0.12053349	-0.048731774	-0.052088477	-0.11382227	5.9246974	7.8137913	Multitasking_Scroll
12:09:09.283	-0.028731298	5.7462597	8.746285	-0.12053349	-0.048731774	-0.052088477	-0.11382227	5.9246974	7.8137913	Multitasking_Scroll
12:09:09.304	-0.028731298	5.7462597	8.746285	-0.12053349	-0.048731774	-0.052088477	-0.11382227	5.9246974	7.8137913	Multitasking_Scroll
12:09:09.325	-0.028731298	5.7462597	8.746285	-0.12053349	-0.048731774	-0.052088477	-0.11382227	5.9246974	7.8137913	Multitasking_Scroll
12:09:09.347	-0.028731298	5.7462597	8.746285	-0.12053349	-0.048731774	-0.052088477	-0.11382227	5.9246974	7.8137913	Multitasking_Scroll
12:09:09.376	-0.028731298	5.7462597	8.746285	-0.12053349	-0.048731774	-0.052088477	-0.11382227	5.9246974	7.8137913	Multitasking_Scroll
12:09:09.411	-0.028731298	5.7462597	8.746285	-0.12053349	-0.048731774	-0.052088477	-0.11382227	5.9246974	7.8137913	Multitasking_Scroll
12:09:09.443	-0.038308397	5.9210415	6.969734	0.19161865	0.11436925	0.018161025	-0.13364126	5.9700212	7.7789044	Multitasking_Scroll
12:09:09.477	-0.038308397	5.9210415	6.969734	0.19161865	0.11436925	0.018161025	-0.13364126	5.9700212	7.7789044	Multitasking_Scroll
12:09:09.498	-0.038308397	5.9210415	6.969734	0.19161865	0.11436925	0.018161025	-0.13364126	5.9700212	7.7789044	Multitasking_Scroll
12:09:09.519	-0.038308397	5.9210415	6.969734	0.19161865	0.11436925	0.018161025	-0.13364126	5.9700212	7.7789044	Multitasking_Scroll
12:09:09.540	-0.038308397	5.9210415	6.969734	0.19161865	0.11436925	0.018161025	-0.13364126	5.9700212	7.7789044	Multitasking_Scroll
12:09:09.561	-0.038308397	5.9210415	6.969734	0.19161865	0.11436925	0.018161025	-0.13364126	5.9700212	7.7789044	Multitasking_Scroll
12:09:09.583	-0.038308397	5.9210415	6.969734	0.19161865	0.11436925	0.018161025	-0.13364126	5.9700212	7.7789044	Multitasking_Scroll
12:09:09.604	-0.117319465	5.669643	7.570697	0.018743789	0.02396119	-0.00077579886	-0.22372901	6.0183983	7.7394547	Multitasking_Scroll
12:09:09.625	-0.117319465	5.669643	7.570697	0.018743789	0.02396119	-0.00077579886	-0.22372901	6.0183983	7.7394547	Multitasking_Scroll
12:09:09.646	-0.117319465	5.669643	7.570697	0.018743789	0.02396119	-0.00077579886	-0.22372901	6.0183983	7.7394547	Multitasking_Scroll
12:09:09.667	-0.117319465	5.669643	7.570697	0.018743789	0.02396119	-0.00077579886	-0.22372901	6.0183983	7.7394547	Multitasking_Scroll
12:09:09.688	-0.117319465	5.669643	7.570697	0.018743789	0.02396119	-0.00077579886	-0.22372901	6.0183983	7.7394547	Multitasking_Scroll
12:09:09.712	-0.117319465	5.669643	7.570697	0.018743789	0.02396119	-0.00077579886	-0.22372901	6.0183983	7.7394547	Multitasking_Scroll
12:09:09.733	-0.117319465	5.669643	7.570697	0.018743789	0.02396119	-0.00077579886	-0.22372901	6.0183983	7.7394547	Multitasking_Scroll
12:09:09.754	-0.117319465	5.669643	7.570697	0.018743789	0.02396119	-0.00077579886	-0.22372901	6.0183983	7.7394547	Multitasking_Scroll
12:09:09.776	-0.117319465	5.669643	7.570697	0.018743789	0.02396119	-0.00077579886	-0.22372901	6.0183983	7.7394547	Multitasking_Scroll
12:09:09.797	-0.19393626	5.8396363	7.6640735	0.1574102	0.06794349	0.008387179	-0.21958339	6.007359	7.748145	Multitasking_Scroll
12:09:09.819	-0.19393626	5.8396363	7.6640735	0.1574102	0.06794349	0.008387179	-0.21958339	6.007359	7.748145	Multitasking_Scroll
12:09:09.840	-0.19393626	5.8396363	7.6640735	0.1574102	0.06794349	0.008387179	-0.21958339	6.007359	7.748145	Multitasking_Scroll
12:09:09.862	-0.19393626	5.8396363	7.6640735	0.1574102	0.06794349	0.008387179	-0.21958339	6.007359	7.748145	Multitasking_Scroll
12:09:09.884	-0.19393626	5.8396363	7.6640735	0.1574102	0.06794349	0.008387179	-0.21958339	6.007359	7.748145	Multitasking_Scroll
12:09:09.905	-0.19393626	5.8396363	7.6640735	0.1574102	0.06794349	0.008387179	-0.21958339	6.007359	7.748145	Multitasking_Scroll
12:09:09.926	-0.19393626	5.8396363	7.6640735	0.1574102	0.06794349	0.008387179	-0.21958339	6.007359	7.748145	Multitasking_Scroll
12:09:09.948	-0.19393626	5.8396363	7.6640735	0.1574102	0.06794349	0.008387179	-0.21958339	6.007359	7.748145	Multitasking_Scroll
12:09:09.969	-0.20590763	5.952167	7.350424	0.06272609	0.0099112885	0.024880541	-0.22803266	6.0574365	7.7088127	Multitasking_Scroll
12:09:09.991	-0.20590763	5.952167	7.350424	0.06272609	0.0099112885	0.024880541	-0.22803266	6.0574365	7.7088127	Multitasking_Scroll
12:09:10.013	-0.20590763	5.952167	7.350424	0.06272609	0.0099112885	0.024880541	-0.22803266	6.0574365	7.7088127	Multitasking_Scroll
12:09:10.034	-0.20590763	5.952167	7.350424	0.06272609	0.0099112885	0.024880541	-0.22803266	6.0574365	7.7088127	Multitasking_Scroll
12:09:10.055	-0.20590763	5.952167	7.350424	0.06272609	0.0099112885	0.024880541	-0.22803266	6.0574365	7.7088127	Multitasking_Scroll
12:09:10.077	-0.20590763	5.952167	7.350424	0.06272609	0.0099112885	0.024880541	-0.22803266	6.0574365	7.7088127	Multitasking_Scroll
12:09:10.099	-0.20590763	5.952167	7.350424	0.06272609	0.0099112885	0.024880541	-0.22803266	6.0574365	7.7088127	Multitasking_Scroll
12:09:10.120	-0.20590763	5.952167	7.350424	0.06272609	0.0099112885	0.024880541	-0.22803266	6.0574365	7.7088127	Multitasking_Scroll
12:09:10.141	-0.071828246	5.949773	7.5252056	-0.06860994	-0.089048885	0.011441506	-0.20278095	6.084685	7.688031	Multitasking_Scroll
12:09:10.164	-0.071828246	5.949773	7.5252056	-0.06860994	-0.089048885	0.011441506	-0.20278095	6.084685	7.688031	Multitasking_Scroll
12:09:10.186	-0.071828246	5.949773	7.5252056	-0.06860994	-0.089048885	0.011441506	-0.20278095	6.084685	7.688031	Multitasking_Scroll
12:09:10.208	-0.071828246	5.949773	7.5252056	-0.06860994	-0.089048885	0.011441506	-0.20278095	6.084685	7.688031	Multitasking_Scroll
12:09:10.229	-0.071828246	5.949773	7.5252056	-0.06860994	-0.089048885	0.011441506	-0.20278095	6.084685	7.688031	Multitasking_Scroll
12:09:10.250	-0.071828246	5.949773	7.5252056	-0.06860994	-0.089048885	0.011441506	-0.20278095	6.084685	7.688031	Multitasking_Scroll
12:09:10.271	-0.071828246	5.949773	7.5252056	-0.06860994	-0.089048885	0.011441506	-0.20278095	6.084685	7.688031	Multitasking_Scroll
12:09:10.293	-0.071828246	5.949773	7.5252056	-0.06860994	-0.089048885	0.011441506	-0.20278095	6.084685	7.688031	Multitasking_Scroll
12:09:10.314	-0.071828246	5.949773	7.5252056	-0.06860994	-0.089048885	0.011441506	-0.20278095	6.084685	7.688031	Multitasking_Scroll
12:09:10.335	-0.2753416	5.849213	6.8428373	0.0871607	0.017852537	-0.041092902	-0.13547727	6.017413	7.742268	Multitasking_Scroll
12:09:10.356	-0.2753416	5.849213	6.8428373	0.0871607	0.017852537	-0.041092902	-0.13547727	6.017413	7.742268	Multitasking_Scroll
12:09:10.377	-0.2753416	5.849213	6.8428373	0.0871607	0.017852537	-0.041092902	-0.13547727	6.017413	7.742268	Multitasking_Scroll
12:09:10.399	-0.2753416	5.849213	6.8428373	0.0871607	0.017852537	-0.041092902	-0.13547727	6.017413	7.742268	Multitasking_Scroll
12:09:10.420	-0.2753416	5.849213	6.8428373	0.0871607	0.017852537	-0.041092902	-0.13547727	6.017413	7.742268	Multitasking_Scroll
12:09:10.441	-0.2753416	5.849213	6.8428373	0.0871607	0.017852537	-0.041092902	-0.13547727	6.017413	7.742268	Multitasking_Scroll
12:09:10.463	-0.2753416	5.849213	6.8428373	0.0871607	0.017852537	-0.041092902	-0.13547727	6.017413	7.742268	Multitasking_Scroll
12:09:10.484	-0.2753416	5.849213	6.8428373	0.0871607	0.017852537	-0.041092902	-0.13547727	6.017413	7.742268	Multitasking_Scroll
12:09:10.506	-0.18675344	5.8156934	7.649708	-0.028292835	0.01479821	0.05359121	-0.1283307	5.937863	7.8035674	Multitasking_Scroll
12:09:10.527	-0.18675344	5.8156934	7.649708	-0.028292835	0.01479821	0.05359121	-0.1283307	5.937863	7.8035674	Multitasking_Scroll
12:09:10.549	-0.18675344	5.8156934	7.649708	-0.028292835	0.01479821	0.05359121	-0.1283307	5.937863	7.8035674	Multitasking_Scroll
12:09:10.570	-0.18675344	5.8156934	7.649708	-0.028292835	0.01479821	0.05359121	-0.1283307	5.937863	7.8035674	Multitasking_Scroll
12:09:10.599	-0.18675344	5.8156934	7.649708	-0.028292835	0.01479821	0.05359121	-0.1283307	5.937863	7.8035674	Multitasking_Scroll
12:09:10.620	-0.18675344	5.8156934	7.649708	-0.028292835	0.01479821	0.05359121	-0.1283307	5.937863	7.8035674	Multitasking_Scroll
12:09:10.641	-0.18675344	5.8156934	7.649708	-0.028292835	0.01479821	0.05359121	-0.1283307	5.937863	7.8035674	Multitasking_Scroll
12:09:10.661	-0.18675344	5.8156934	7.649708	-0.028292835	0.01479821	0.05359121	-0.1283307	5.937863	7.8035674	Multitasking_Scroll
12:09:10.683	-0.0670397	5.686403	7.51084	0.03768061	0.04411974	0.008387179	-0.22042014	6.0310574	7.7296877	Multitasking_Scroll
12:09:10.704	-0.0670397	5.686403	7.51084	0.03768061	0.04411974	0.008387179	-0.22042014	6.0310574	7.7296877	Multitasking_Scroll
12:09:10.725	-0.0670397	5.686403	7.51084	0.03768061	0.04411974	0.008387179	-0.22042014	6.0310574	7.7296877	Multitasking_Scroll
12:09:10.746	-0.0670397	5.686403	7.51084	0.03768061	0.04411974	0.008387179	-0.22042014	6.0310574	7.7296877	Multitasking_Scroll
12:09:10.768	-0.0670397	5.686403	7.51084	0.03768061	0.04411974	0.008387179	-0.22042014	6.0310574	7.7296877	Multitasking_Scroll
12:09:10.789	-0.0670397	5.686403	7.51084	0.03768061	0.04411974	0.008387179	-0.22042014	6.0310574	7.7296877	Multitasking_Scroll
12:09:10.810	-0.0670397	5.686403	7.51084	0.03768061	0.04411974	0.008387179	-0.22042014	6.0310574	7.7296877	Multitasking_Scroll
12:09:10.833	-0.0670397	5.686403	7.51084	0.03768061	0.04411974	0.008387179	-0.22042014	6.0310574	7.7296877	Multitasking_Scroll
12:09:10.854	-0.0670397	5.686403	7.51084	0.03768061	0.04411974	0.008387179	-0.22042014	6.0310574	7.7296877	Multitasking_Scroll
12:09:10.875	-0.30886146	6.0335727	7.640131	-0.020962453	-0.0640034	0.018161025	-0.21229956	6.000995	7.7532763	Multitasking_Scroll
12:09:10.896	-0.30886146	6.0335727	7.640131	-0.020962453	-0.0640034	0.018161025	-0.21229956	6.000995	7.7532763	Multitasking_Scroll
12:09:10.918	-0.30886146	6.0335727	7.640131	-0.020962453	-0.0640034	0.018161025	-0.21229956	6.000995	7.7532763	Multitasking_Scroll
12:09:10.940	-0.30886146	6.0335727	7.640131	-0.020962453	-0.0640034	0.018161025	-0.21229956	6.000995	7.7532763	Multitasking_Scroll
12:09:10.961	-0.30886146	6.0335727	7.640131	-0.020962453	-0.0640034	0.018161025	-0.21229956	6.000995	7.7532763	Multitasking_Scroll
12:09:10.984	-0.30886146	6.0335727	7.640131	-0.020962453	-0.0640034	0.018161025	-0.21229956	6.000995	7.7532763	Multitasking_Scroll
12:09:11.005	-0.30886146	6.0335727	7.640131	-0.020962453	-0.0640034	0.018161025	-0.21229956	6.000995	7.7532763	Multitasking_Scroll
12:09:11.026	-0.30886146	6.0335727	7.640131	-0.020962453	-0.0640034	0.018161025	-0.21229956	6.000995	7.7532763	Multitasking_Scroll
12:09:11.050	-0.071828246	5.5978146	6.926637	0.055395704	0.0031917708	-0.0148257	-0.13149007	6.000549	7.755415	Multitasking_Scroll
12:09:11.072	-0.071828246	5.5978146	6.926637	0.055395704	0.0031917708	-0.0148257	-0.13149007	6.000549	7.755415	Multitasking_Scroll
12:09:11.093	-0.071828246	5.5978146	6.926637	0.055395704	0.0031917708	-0.0148257	-0.13149007	6.000549	7.755415	Multitasking_Scroll
12:09:11.114	-0.071828246	5.5978146	6.926637	0.055395704	0.0031917708	-0.0148257	-0.13149007	6.000549	7.755415	Multitasking_Scroll
12:09:11.135	-0.071828246	5.5978146	6.926637	0.055395704	0.0031917708	-0.0148257	-0.13149007	6.000549	7.755415	Multitasking_Scroll
12:09:11.157	-0.071828246	5.5978146	6.926637	0.055395704	0.0031917708	-0.0148257	-0.13149007	6.000549	7.755415	Multitasking_Scroll
12:09:11.178	-0.071828246	5.5978146	6.926637	0.055395704	0.0031917708	-0.0148257	-0.13149007	6.000549	7.755415	Multitasking_Scroll
12:09:11.199	-0.071828246	5.5978146	6.926637	0.055395704	0.0031917708	-0.0148257	-0.13149007	6.000549	7.755415	Multitasking_Scroll
12:09:11.221	-0.105348095	5.956956	7.312115	-0.019129856	-0.24298692	0.023658812	-0.10560674	5.927127	7.812063	Multitasking_Scroll
12:09:11.243	-0.105348095	5.956956	7.312115	-0.019129856	-0.24298692	0.023658812	-0.10560674	5.927127	7.812063	Multitasking_Scroll
12:09:11.264	-0.105348095	5.956956	7.312115	-0.019129856	-0.24298692	0.023658812	-0.10560674	5.927127	7.812063	Multitasking_Scroll
12:09:11.285	-0.105348095	5.956956	7.312115	-0.019129856	-0.24298692	0.023658812	-0.10560674	5.927127	7.812063	Multitasking_Scroll
12:09:11.307	-0.105348095	5.956956	7.312115	-0.019129856	-0.24298692	0.023658812	-0.10560674	5.927127	7.812063	Multitasking_Scroll
12:09:11.328	-0.105348095	5.956956	7.312115	-0.019129856	-0.24298692	0.023658812	-0.10560674	5.927127	7.812063	Multitasking_Scroll
12:09:11.349	-0.105348095	5.956956	7.312115	-0.019129856	-0.24298692	0.023658812	-0.10560674	5.927127	7.812063	Multitasking_Scroll
12:09:11.371	-0.105348095	5.956956	7.312115	-0.019129856	-0.24298692	0.023658812	-0.10560674	5.927127	7.812063	Multitasking_Scroll
12:09:11.392	-0.105348095	5.956956	7.312115	-0.019129856	-0.24298692	0.023658812	-0.10560674	5.927127	7.812063	Multitasking_Scroll
12:09:11.413	-0.057462595	5.566689	8.078283	0.35105446	-0.2185523	-0.07041444	-0.12703744	5.831918	7.88308	Multitasking_Scroll
12:09:11.435	-0.057462595	5.566689	8.078283	0.35105446	-0.2185523	-0.07041444	-0.12703744	5.831918	7.88308	Multitasking_Scroll
12:09:11.459	-0.057462595	5.566689	8.078283	0.35105446	-0.2185523	-0.07041444	-0.12703744	5.831918	7.88308	Multitasking_Scroll
12:09:11.480	-0.057462595	5.566689	8.078283	0.35105446	-0.2185523	-0.07041444	-0.12703744	5.831918	7.88308	Multitasking_Scroll
12:09:11.502	-0.057462595	5.566689	8.078283	0.35105446	-0.2185523	-0.07041444	-0.12703744	5.831918	7.88308	Multitasking_Scroll
12:09:11.523	-0.057462595	5.566689	8.078283	0.35105446	-0.2185523	-0.07041444	-0.12703744	5.831918	7.88308	Multitasking_Scroll
12:09:11.544	-0.057462595	5.566689	8.078283	0.35105446	-0.2185523	-0.07041444	-0.12703744	5.831918	7.88308	Multitasking_Scroll
12:09:11.568	-0.057462595	5.566689	8.078283	0.35105446	-0.2185523	-0.07041444	-0.12703744	5.831918	7.88308	Multitasking_Scroll
12:09:11.602	0.30886146	6.014418	7.082265	0.019354654	-0.26742154	-0.025210408	0.087230265	5.926395	7.812846	Multitasking_Scroll
12:09:11.635	0.30886146	6.014418	7.082265	0.019354654	-0.26742154	-0.025210408	0.087230265	5.926395	7.812846	Multitasking_Scroll
12:09:11.672	0.30886146	6.014418	7.082265	0.019354654	-0.26742154	-0.025210408	0.087230265	5.926395	7.812846	Multitasking_Scroll
12:09:11.705	0.30886146	6.014418	7.082265	0.019354654	-0.26742154	-0.025210408	0.087230265	5.926395	7.812846	Multitasking_Scroll
12:09:11.738	0.30886146	6.014418	7.082265	0.019354654	-0.26742154	-0.025210408	0.087230265	5.926395	7.812846	Multitasking_Scroll
12:09:11.771	-0.05985687	5.2075477	8.6433325	-0.0887685	-0.07866417	-0.08324261	0.20171277	5.75915	7.9348483	Multitasking_Scroll
12:09:11.805	-0.05985687	5.2075477	8.6433325	-0.0887685	-0.07866417	-0.08324261	0.20171277	5.75915	7.9348483	Multitasking_Scroll
12:09:11.827	-0.05985687	5.2075477	8.6433325	-0.0887685	-0.07866417	-0.08324261	0.20171277	5.75915	7.9348483	Multitasking_Scroll
12:09:11.850	-0.05985687	5.2075477	8.6433325	-0.0887685	-0.07866417	-0.08324261	0.20171277	5.75915	7.9348483	Multitasking_Scroll
12:09:11.873	-0.05985687	5.2075477	8.6433325	-0.0887685	-0.07866417	-0.08324261	0.20171277	5.75915	7.9348483	Multitasking_Scroll
12:09:11.897	-0.05985687	5.2075477	8.6433325	-0.0887685	-0.07866417	-0.08324261	0.20171277	5.75915	7.9348483	Multitasking_Scroll
12:09:11.920	-0.05985687	5.2075477	8.6433325	-0.0887685	-0.07866417	-0.08324261	0.20171277	5.75915	7.9348483	Multitasking_Scroll
12:09:11.943	-0.5363176	5.540352	7.678439	-0.3239516	0.09909762	0.007776315	0.25358185	5.6822624	7.9886117	Multitasking_Scroll
12:09:11.966	-0.5363176	5.540352	7.678439	-0.3239516	0.09909762	0.007776315	0.25358185	5.6822624	7.9886117	Multitasking_Scroll
12:09:11.989	-0.5363176	5.540352	7.678439	-0.3239516	0.09909762	0.007776315	0.25358185	5.6822624	7.9886117	Multitasking_Scroll
12:09:12.011	-0.5363176	5.540352	7.678439	-0.3239516	0.09909762	0.007776315	0.25358185	5.6822624	7.9886117	Multitasking_Scroll
12:09:12.034	-0.5363176	5.540352	7.678439	-0.3239516	0.09909762	0.007776315	0.25358185	5.6822624	7.9886117	Multitasking_Scroll
12:09:12.057	-0.5363176	5.540352	7.678439	-0.3239516	0.09909762	0.007776315	0.25358185	5.6822624	7.9886117	Multitasking_Scroll
12:09:12.079	-0.5363176	5.540352	7.678439	-0.3239516	0.09909762	0.007776315	0.25358185	5.6822624	7.9886117	Multitasking_Scroll
12:09:12.101	-0.5363176	5.540352	7.678439	-0.3239516	0.09909762	0.007776315	0.25358185	5.6822624	7.9886117	Multitasking_Scroll
12:09:12.125	0.38068968	5.5451403	6.761432	0.1433603	-0.17212656	-0.050255883	0.19984083	5.6621675	8.00439	Multitasking_Scroll
12:09:12.148	0.38068968	5.5451403	6.761432	0.1433603	-0.17212656	-0.050255883	0.19984083	5.6621675	8.00439	Multitasking_Scroll
12:09:12.170	0.38068968	5.5451403	6.761432	0.1433603	-0.17212656	-0.050255883	0.19984083	5.6621675	8.00439	Multitasking_Scroll
12:09:12.193	0.38068968	5.5451403	6.761432	0.1433603	-0.17212656	-0.050255883	0.19984083	5.6621675	8.00439	Multitasking_Scroll
12:09:12.215	0.38068968	5.5451403	6.761432	0.1433603	-0.17212656	-0.050255883	0.19984083	5.6621675	8.00439	Multitasking_Scroll
12:09:12.239	0.38068968	5.5451403	6.761432	0.1433603	-0.17212656	-0.050255883	0.19984083	5.6621675	8.00439	Multitasking_Scroll
12:09:12.262	0.38068968	5.5451403	6.761432	0.1433603	-0.17212656	-0.050255883	0.19984083	5.6621675	8.00439	Multitasking_Scroll
12:09:12.285	0.38068968	5.5451403	6.761432	0.1433603	-0.17212656	-0.050255883	0.19984083	5.6621675	8.00439	Multitasking_Scroll
12:09:12.308	0.20351335	5.28177	7.929838	0.1732927	-0.02857322	0.012663237	0.20353882	5.5728498	8.066736	Multitasking_Scroll
12:09:12.331	0.20351335	5.28177	7.929838	0.1732927	-0.02857322	0.012663237	0.20353882	5.5728498	8.066736	Multitasking_Scroll
12:09:12.354	0.20351335	5.28177	7.929838	0.1732927	-0.02857322	0.012663237	0.20353882	5.5728498	8.066736	Multitasking_Scroll
12:09:12.378	0.20351335	5.28177	7.929838	0.1732927	-0.02857322	0.012663237	0.20353882	5.5728498	8.066736	Multitasking_Scroll
12:09:12.401	0.20351335	5.28177	7.929838	0.1732927	-0.02857322	0.012663237	0.20353882	5.5728498	8.066736	Multitasking_Scroll
12:09:12.423	0.20351335	5.28177	7.929838	0.1732927	-0.02857322	0.012663237	0.20353882	5.5728498	8.066736	Multitasking_Scroll
12:09:12.446	0.20351335	5.28177	7.929838	0.1732927	-0.02857322	0.012663237	0.20353882	5.5728498	8.066736	Multitasking_Scroll
12:09:12.472	0.20351335	5.28177	7.929838	0.1732927	-0.02857322	0.012663237	0.20353882	5.5728498	8.066736	Multitasking_Scroll
12:09:12.494	-0.031125572	5.0614967	7.7574506	-0.03134716	0.08138252	-0.019101758	0.21929848	5.577479	8.063125	Multitasking_Scroll
12:09:12.517	-0.031125572	5.0614967	7.7574506	-0.03134716	0.08138252	-0.019101758	0.21929848	5.577479	8.063125	Multitasking_Scroll
12:09:12.538	-0.031125572	5.0614967	7.7574506	-0.03134716	0.08138252	-0.019101758	0.21929848	5.577479	8.063125	Multitasking_Scroll
12:09:12.559	-0.031125572	5.0614967	7.7574506	-0.03134716	0.08138252	-0.019101758	0.21929848	5.577479	8.063125	Multitasking_Scroll
12:09:12.581	-0.031125572	5.0614967	7.7574506	-0.03134716	0.08138252	-0.019101758	0.21929848	5.577479	8.063125	Multitasking_Scroll
12:09:12.604	-0.031125572	5.0614967	7.7574506	-0.03134716	0.08138252	-0.019101758	0.21929848	5.577479	8.063125	Multitasking_Scroll
12:09:12.626	-0.031125572	5.0614967	7.7574506	-0.03134716	0.08138252	-0.019101758	0.21929848	5.577479	8.063125	Multitasking_Scroll
12:09:12.650	-0.031125572	5.0614967	7.7574506	-0.03134716	0.08138252	-0.019101758	0.21929848	5.577479	8.063125	Multitasking_Scroll
12:09:12.673	0.052674048	5.3895125	8.41827	-0.097931474	-0.035903607	0.028545732	0.22899579	5.521553	8.101257	Multitasking_Scroll
12:09:12.697	0.052674048	5.3895125	8.41827	-0.097931474	-0.035903607	0.028545732	0.22899579	5.521553	8.101257	Multitasking_Scroll
12:09:12.720	0.052674048	5.3895125	8.41827	-0.097931474	-0.035903607	0.028545732	0.22899579	5.521553	8.101257	Multitasking_Scroll
12:09:12.743	0.052674048	5.3895125	8.41827	-0.097931474	-0.035903607	0.028545732	0.22899579	5.521553	8.101257	Multitasking_Scroll
12:09:12.766	0.052674048	5.3895125	8.41827	-0.097931474	-0.035903607	0.028545732	0.22899579	5.521553	8.101257	Multitasking_Scroll
12:09:12.789	0.052674048	5.3895125	8.41827	-0.097931474	-0.035903607	0.028545732	0.22899579	5.521553	8.101257	Multitasking_Scroll
12:09:12.812	0.052674048	5.3895125	8.41827	-0.097931474	-0.035903607	0.028545732	0.22899579	5.521553	8.101257	Multitasking_Scroll
12:09:12.834	0.052674048	5.3895125	8.41827	-0.097931474	-0.035903607	0.028545732	0.22899579	5.521553	8.101257	Multitasking_Scroll
12:09:12.856	0.53392327	5.339233	8.063917	0.11037357	-0.033460144	-0.0429255	0.23983099	5.5242863	8.099078	Multitasking_Scroll
12:09:12.880	0.53392327	5.339233	8.063917	0.11037357	-0.033460144	-0.0429255	0.23983099	5.5242863	8.099078	Multitasking_Scroll
12:09:12.902	0.53392327	5.339233	8.063917	0.11037357	-0.033460144	-0.0429255	0.23983099	5.5242863	8.099078	Multitasking_Scroll
12:09:12.926	0.53392327	5.339233	8.063917	0.11037357	-0.033460144	-0.0429255	0.23983099	5.5242863	8.099078	Multitasking_Scroll
12:09:12.949	0.53392327	5.339233	8.063917	0.11037357	-0.033460144	-0.0429255	0.23983099	5.5242863	8.099078	Multitasking_Scroll
12:09:12.972	0.53392327	5.339233	8.063917	0.11037357	-0.033460144	-0.0429255	0.23983099	5.5242863	8.099078	Multitasking_Scroll
12:09:12.995	0.53392327	5.339233	8.063917	0.11037357	-0.033460144	-0.0429255	0.23983099	5.5242863	8.099078	Multitasking_Scroll
12:09:13.018	0.53392327	5.339233	8.063917	0.11037357	-0.033460144	-0.0429255	0.23983099	5.5242863	8.099078	Multitasking_Scroll
12:09:13.041	-0.22266756	5.626546	7.4533772	-0.14557897	-0.00047342057	0.008387179	0.24072501	5.530016	8.09514	Multitasking_Scroll
12:09:13.064	-0.22266756	5.626546	7.4533772	-0.14557897	-0.00047342057	0.008387179	0.24072501	5.530016	8.09514	Multitasking_Scroll
12:09:13.087	-0.22266756	5.626546	7.4533772	-0.14557897	-0.00047342057	0.008387179	0.24072501	5.530016	8.09514	Multitasking_Scroll
12:09:13.110	-0.22266756	5.626546	7.4533772	-0.14557897	-0.00047342057	0.008387179	0.24072501	5.530016	8.09514	Multitasking_Scroll
12:09:13.133	-0.22266756	5.626546	7.4533772	-0.14557897	-0.00047342057	0.008387179	0.24072501	5.530016	8.09514	Multitasking_Scroll
12:09:13.156	-0.22266756	5.626546	7.4533772	-0.14557897	-0.00047342057	0.008387179	0.24072501	5.530016	8.09514	Multitasking_Scroll
12:09:13.180	-0.22266756	5.626546	7.4533772	-0.14557897	-0.00047342057	0.008387179	0.24072501	5.530016	8.09514	Multitasking_Scroll
12:09:13.203	0.2370332	4.9872746	7.3767605	0.11587136	0.115590975	-0.0056627207	0.16304888	5.463995	8.141776	Multitasking_Scroll
12:09:13.226	0.2370332	4.9872746	7.3767605	0.11587136	0.115590975	-0.0056627207	0.16304888	5.463995	8.141776	Multitasking_Scroll
12:09:13.249	0.2370332	4.9872746	7.3767605	0.11587136	0.115590975	-0.0056627207	0.16304888	5.463995	8.141776	Multitasking_Scroll
12:09:13.272	0.2370332	4.9872746	7.3767605	0.11587136	0.115590975	-0.0056627207	0.16304888	5.463995	8.141776	Multitasking_Scroll
12:09:13.294	0.2370332	4.9872746	7.3767605	0.11587136	0.115590975	-0.0056627207	0.16304888	5.463995	8.141776	Multitasking_Scroll
12:09:13.317	0.2370332	4.9872746	7.3767605	0.11587136	0.115590975	-0.0056627207	0.16304888	5.463995	8.141776	Multitasking_Scroll
12:09:13.339	0.2370332	4.9872746	7.3767605	0.11587136	0.115590975	-0.0056627207	0.16304888	5.463995	8.141776	Multitasking_Scroll
12:09:13.362	0.2370332	4.9872746	7.3767605	0.11587136	0.115590975	-0.0056627207	0.16304888	5.463995	8.141776	Multitasking_Scroll
12:09:13.385	0.31365	5.176422	8.755863	-0.10587272	-0.06644687	0.011441506	0.17662574	5.411031	8.176792	Multitasking_Scroll
12:09:13.408	0.31365	5.176422	8.755863	-0.10587272	-0.06644687	0.011441506	0.17662574	5.411031	8.176792	Multitasking_Scroll
12:09:13.431	0.31365	5.176422	8.755863	-0.10587272	-0.06644687	0.011441506	0.17662574	5.411031	8.176792	Multitasking_Scroll
12:09:13.454	0.31365	5.176422	8.755863	-0.10587272	-0.06644687	0.011441506	0.17662574	5.411031	8.176792	Multitasking_Scroll
12:09:13.476	0.31365	5.176422	8.755863	-0.10587272	-0.06644687	0.011441506	0.17662574	5.411031	8.176792	Multitasking_Scroll
12:09:13.500	0.31365	5.176422	8.755863	-0.10587272	-0.06644687	0.011441506	0.17662574	5.411031	8.176792	Multitasking_Scroll
12:09:13.522	0.31365	5.176422	8.755863	-0.10587272	-0.06644687	0.011441506	0.17662574	5.411031	8.176792	Multitasking_Scroll
12:09:13.543	0.31365	5.176422	8.755863	-0.10587272	-0.06644687	0.011441506	0.17662574	5.411031	8.176792	Multitasking_Scroll
12:09:13.565	0.35435268	5.31529	8.581081	-0.034401484	0.13391693	0.03648698	0.11967147	5.397722	8.186613	Multitasking_Scroll
12:09:13.587	0.35435268	5.31529	8.581081	-0.034401484	0.13391693	0.03648698	0.11967147	5.397722	8.186613	Multitasking_Scroll
12:09:13.609	0.35435268	5.31529	8.581081	-0.034401484	0.13391693	0.03648698	0.11967147	5.397722	8.186613	Multitasking_Scroll
12:09:13.631	0.35435268	5.31529	8.581081	-0.034401484	0.13391693	0.03648698	0.11967147	5.397722	8.186613	Multitasking_Scroll
12:09:13.654	0.35435268	5.31529	8.581081	-0.034401484	0.13391693	0.03648698	0.11967147	5.397722	8.186613	Multitasking_Scroll
12:09:13.676	0.35435268	5.31529	8.581081	-0.034401484	0.13391693	0.03648698	0.11967147	5.397722	8.186613	Multitasking_Scroll
12:09:13.700	0.35435268	5.31529	8.581081	-0.034401484	0.13391693	0.03648698	0.11967147	5.397722	8.186613	Multitasking_Scroll
12:09:13.724	0.35435268	5.31529	8.581081	-0.034401484	0.13391693	0.03648698	0.11967147	5.397722	8.186613	Multitasking_Scroll
12:09:13.746	0.11253092	5.4565525	6.1892004	0.31318083	0.16018414	-0.07346877	0.02598989	5.4580646	8.147345	Multitasking_Scroll
12:09:13.770	0.11253092	5.4565525	6.1892004	0.31318083	0.16018414	-0.07346877	0.02598989	5.4580646	8.147345	Multitasking_Scroll
12:09:13.793	0.11253092	5.4565525	6.1892004	0.31318083	0.16018414	-0.07346877	0.02598989	5.4580646	8.147345	Multitasking_Scroll
12:09:13.816	0.11253092	5.4565525	6.1892004	0.31318083	0.16018414	-0.07346877	0.02598989	5.4580646	8.147345	Multitasking_Scroll
12:09:13.839	0.11253092	5.4565525	6.1892004	0.31318083	0.16018414	-0.07346877	0.02598989	5.4580646	8.147345	Multitasking_Scroll
12:09:13.862	0.11253092	5.4565525	6.1892004	0.31318083	0.16018414	-0.07346877	0.02598989	5.4580646	8.147345	Multitasking_Scroll
12:09:13.884	0.11253092	5.4565525	6.1892004	0.31318083	0.16018414	-0.07346877	0.02598989	5.4580646	8.147345	Multitasking_Scroll
12:09:13.907	0.11253092	5.4565525	6.1892004	0.31318083	0.16018414	-0.07346877	0.02598989	5.4580646	8.147345	Multitasking_Scroll
12:09:13.930	-0.3423813	5.3488097	7.371972	-0.32211903	-0.06827947	0.18859242	-0.101388976	5.4359846	8.161502	Multitasking_Scroll
12:09:13.953	-0.3423813	5.3488097	7.371972	-0.32211903	-0.06827947	0.18859242	-0.101388976	5.4359846	8.161502	Multitasking_Scroll
12:09:13.976	-0.3423813	5.3488097	7.371972	-0.32211903	-0.06827947	0.18859242	-0.101388976	5.4359846	8.161502	Multitasking_Scroll
12:09:13.998	-0.3423813	5.3488097	7.371972	-0.32211903	-0.06827947	0.18859242	-0.101388976	5.4359846	8.161502	Multitasking_Scroll
12:09:14.019	-0.3423813	5.3488097	7.371972	-0.32211903	-0.06827947	0.18859242	-0.101388976	5.4359846	8.161502	Multitasking_Scroll
12:09:14.041	-0.3423813	5.3488097	7.371972	-0.32211903	-0.06827947	0.18859242	-0.101388976	5.4359846	8.161502	Multitasking_Scroll
12:09:14.062	-0.3423813	5.3488097	7.371972	-0.32211903	-0.06827947	0.18859242	-0.101388976	5.4359846	8.161502	Multitasking_Scroll
12:09:14.083	-0.3423813	5.3488097	7.371972	-0.32211903	-0.06827947	0.18859242	-0.101388976	5.4359846	8.161502	Multitasking_Scroll
12:09:14.103	0.25858167	5.030371	8.839663	0.22643797	0.36665657	0.023658812	0.034955215	5.4417257	8.158234	Multitasking_Scroll
12:09:14.124	0.25858167	5.030371	8.839663	0.22643797	0.36665657	0.023658812	0.034955215	5.4417257	8.158234	Multitasking_Scroll
12:09:14.146	0.25858167	5.030371	8.839663	0.22643797	0.36665657	0.023658812	0.034955215	5.4417257	8.158234	Multitasking_Scroll
12:09:14.168	0.25858167	5.030371	8.839663	0.22643797	0.36665657	0.023658812	0.034955215	5.4417257	8.158234	Multitasking_Scroll
12:09:14.189	0.25858167	5.030371	8.839663	0.22643797	0.36665657	0.023658812	0.034955215	5.4417257	8.158234	Multitasking_Scroll
12:09:14.210	0.25858167	5.030371	8.839663	0.22643797	0.36665657	0.023658812	0.034955215	5.4417257	8.158234	Multitasking_Scroll
12:09:14.231	0.25858167	5.030371	8.839663	0.22643797	0.36665657	0.023658812	0.034955215	5.4417257	8.158234	Multitasking_Scroll
12:09:14.253	0.25858167	5.030371	8.839663	0.22643797	0.36665657	0.023658812	0.034955215	5.4417257	8.158234	Multitasking_Scroll
12:09:14.274	0.25858167	5.030371	8.839663	0.22643797	0.36665657	0.023658812	0.034955215	5.4417257	8.158234	Multitasking_Scroll
12:09:14.296	-0.17957062	5.621757	6.969734	0.326009	0.12169963	-0.028264735	-0.092726946	5.872493	7.8533792	Multitasking_Scroll
12:09:14.317	-0.17957062	5.621757	6.969734	0.326009	0.12169963	-0.028264735	-0.092726946	5.872493	7.8533792	Multitasking_Scroll
12:09:14.338	-0.17957062	5.621757	6.969734	0.326009	0.12169963	-0.028264735	-0.092726946	5.872493	7.8533792	Multitasking_Scroll
12:09:14.359	-0.17957062	5.621757	6.969734	0.326009	0.12169963	-0.028264735	-0.092726946	5.872493	7.8533792	Multitasking_Scroll
12:09:14.381	-0.17957062	5.621757	6.969734	0.326009	0.12169963	-0.028264735	-0.092726946	5.872493	7.8533792	Multitasking_Scroll
12:09:14.402	-0.17957062	5.621757	6.969734	0.326009	0.12169963	-0.028264735	-0.092726946	5.872493	7.8533792	Multitasking_Scroll
12:09:14.423	-0.17957062	5.621757	6.969734	0.326009	0.12169963	-0.028264735	-0.092726946	5.872493	7.8533792	Multitasking_Scroll
12:09:14.444	-0.17957062	5.621757	6.969734	0.326009	0.12169963	-0.028264735	-0.092726946	5.872493	7.8533792	Multitasking_Scroll
12:09:14.468	-0.1699935	5.8324533	7.7766047	-0.15840714	-0.039568797	0.0010567969	-0.10943382	5.935673	7.80552	Multitasking_Scroll
12:09:14.490	-0.1699935	5.8324533	7.7766047	-0.15840714	-0.039568797	0.0010567969	-0.10943382	5.935673	7.80552	Multitasking_Scroll
12:09:14.511	-0.1699935	5.8324533	7.7766047	-0.15840714	-0.039568797	0.0010567969	-0.10943382	5.935673	7.80552	Multitasking_Scroll
12:09:14.532	-0.1699935	5.8324533	7.7766047	-0.15840714	-0.039568797	0.0010567969	-0.10943382	5.935673	7.80552	Multitasking_Scroll
12:09:14.553	-0.1699935	5.8324533	7.7766047	-0.15840714	-0.039568797	0.0010567969	-0.10943382	5.935673	7.80552	Multitasking_Scroll
12:09:14.574	-0.1699935	5.8324533	7.7766047	-0.15840714	-0.039568797	0.0010567969	-0.10943382	5.935673	7.80552	Multitasking_Scroll
12:09:14.596	-0.1699935	5.8324533	7.7766047	-0.15840714	-0.039568797	0.0010567969	-0.10943382	5.935673	7.80552	Multitasking_Scroll
12:09:14.617	-0.1699935	5.8324533	7.7766047	-0.15840714	-0.039568797	0.0010567969	-0.10943382	5.935673	7.80552	Multitasking_Scroll
12:09:14.638	0.08619389	5.4062724	7.1540933	0.26003554	-0.16907224	-0.043536365	0.07694646	5.6722193	7.9993978	Multitasking_Scroll
12:09:14.659	0.08619389	5.4062724	7.1540933	0.26003554	-0.16907224	-0.043536365	0.07694646	5.6722193	7.9993978	Multitasking_Scroll
12:09:14.680	0.08619389	5.4062724	7.1540933	0.26003554	-0.16907224	-0.043536365	0.07694646	5.6722193	7.9993978	Multitasking_Scroll
12:09:14.701	0.08619389	5.4062724	7.1540933	0.26003554	-0.16907224	-0.043536365	0.07694646	5.6722193	7.9993978	Multitasking_Scroll
12:09:14.722	0.08619389	5.4062724	7.1540933	0.26003554	-0.16907224	-0.043536365	0.07694646	5.6722193	7.9993978	Multitasking_Scroll
12:09:14.743	0.08619389	5.4062724	7.1540933	0.26003554	-0.16907224	-0.043536365	0.07694646	5.6722193	7.9993978	Multitasking_Scroll
12:09:14.764	0.08619389	5.4062724	7.1540933	0.26003554	-0.16907224	-0.043536365	0.07694646	5.6722193	7.9993978	Multitasking_Scroll
12:09:14.786	0.08619389	5.4062724	7.1540933	0.26003554	-0.16907224	-0.043536365	0.07694646	5.6722193	7.9993978	Multitasking_Scroll
12:09:14.807	0.08619389	5.4062724	7.1540933	0.26003554	-0.16907224	-0.043536365	0.07694646	5.6722193	7.9993978	Multitasking_Scroll
12:09:14.828	0.23463893	5.523592	7.4102807	-0.21033068	0.15835154	0.09024312	0.18709294	5.624486	8.031219	Multitasking_Scroll
12:09:14.849	0.23463893	5.523592	7.4102807	-0.21033068	0.15835154	0.09024312	0.18709294	5.624486	8.031219	Multitasking_Scroll
12:09:14.870	0.23463893	5.523592	7.4102807	-0.21033068	0.15835154	0.09024312	0.18709294	5.624486	8.031219	Multitasking_Scroll
12:09:14.891	0.23463893	5.523592	7.4102807	-0.21033068	0.15835154	0.09024312	0.18709294	5.624486	8.031219	Multitasking_Scroll
12:09:14.916	0.23463893	5.523592	7.4102807	-0.21033068	0.15835154	0.09024312	0.18709294	5.624486	8.031219	Multitasking_Scroll
12:09:14.937	0.23463893	5.523592	7.4102807	-0.21033068	0.15835154	0.09024312	0.18709294	5.624486	8.031219	Multitasking_Scroll
12:09:14.958	0.23463893	5.523592	7.4102807	-0.21033068	0.15835154	0.09024312	0.18709294	5.624486	8.031219	Multitasking_Scroll
12:09:14.979	0.23463893	5.523592	7.4102807	-0.21033068	0.15835154	0.09024312	0.18709294	5.624486	8.031219	Multitasking_Scroll
12:09:15.001	-0.31843856	5.446975	7.8987126	0.37121305	0.06672175	-0.033151656	-0.02481942	5.7836566	7.9195356	Multitasking_Scroll
12:09:15.023	-0.31843856	5.446975	7.8987126	0.37121305	0.06672175	-0.033151656	-0.02481942	5.7836566	7.9195356	Multitasking_Scroll
12:09:15.044	-0.31843856	5.446975	7.8987126	0.37121305	0.06672175	-0.033151656	-0.02481942	5.7836566	7.9195356	Multitasking_Scroll
12:09:15.066	-0.31843856	5.446975	7.8987126	0.37121305	0.06672175	-0.033151656	-0.02481942	5.7836566	7.9195356	Multitasking_Scroll
12:09:15.087	-0.31843856	5.446975	7.8987126	0.37121305	0.06672175	-0.033151656	-0.02481942	5.7836566	7.9195356	Multitasking_Scroll
12:09:15.108	-0.31843856	5.446975	7.8987126	0.37121305	0.06672175	-0.033151656	-0.02481942	5.7836566	7.9195356	Multitasking_Scroll
12:09:15.130	-0.31843856	5.446975	7.8987126	0.37121305	0.06672175	-0.033151656	-0.02481942	5.7836566	7.9195356	Multitasking_Scroll
12:09:15.151	-0.31843856	5.446975	7.8987126	0.37121305	0.06672175	-0.033151656	-0.02481942	5.7836566	7.9195356	Multitasking_Scroll
12:09:15.173	-0.31843856	5.446975	7.8987126	0.37121305	0.06672175	-0.033151656	-0.02481942	5.7836566	7.9195356	Multitasking_Scroll
12:09:15.195	0.12450229	5.995264	7.3576064	0.106708385	-0.12753339	0.09024312	0.0105121145	5.9018683	7.831868	Multitasking_Scroll
12:09:15.217	0.12450229	5.995264	7.3576064	0.106708385	-0.12753339	0.09024312	0.0105121145	5.9018683	7.831868	Multitasking_Scroll
12:09:15.238	0.12450229	5.995264	7.3576064	0.106708385	-0.12753339	0.09024312	0.0105121145	5.9018683	7.831868	Multitasking_Scroll
12:09:15.260	0.12450229	5.995264	7.3576064	0.106708385	-0.12753339	0.09024312	0.0105121145	5.9018683	7.831868	Multitasking_Scroll
12:09:15.284	0.12450229	5.995264	7.3576064	0.106708385	-0.12753339	0.09024312	0.0105121145	5.9018683	7.831868	Multitasking_Scroll
12:09:15.305	0.12450229	5.995264	7.3576064	0.106708385	-0.12753339	0.09024312	0.0105121145	5.9018683	7.831868	Multitasking_Scroll
12:09:15.327	0.12450229	5.995264	7.3576064	0.106708385	-0.12753339	0.09024312	0.0105121145	5.9018683	7.831868	Multitasking_Scroll
12:09:15.348	0.12450229	5.995264	7.3576064	0.106708385	-0.12753339	0.09024312	0.0105121145	5.9018683	7.831868	Multitasking_Scroll
12:09:15.369	0.016759925	5.6385174	7.328875	-0.02646024	0.049006663	-0.009327913	0.014593795	5.9701986	7.7799025	Multitasking_Scroll
12:09:15.390	0.016759925	5.6385174	7.328875	-0.02646024	0.049006663	-0.009327913	0.014593795	5.9701986	7.7799025	Multitasking_Scroll
12:09:15.411	0.016759925	5.6385174	7.328875	-0.02646024	0.049006663	-0.009327913	0.014593795	5.9701986	7.7799025	Multitasking_Scroll
12:09:15.432	0.016759925	5.6385174	7.328875	-0.02646024	0.049006663	-0.009327913	0.014593795	5.9701986	7.7799025	Multitasking_Scroll
12:09:15.453	0.016759925	5.6385174	7.328875	-0.02646024	0.049006663	-0.009327913	0.014593795	5.9701986	7.7799025	Multitasking_Scroll
12:09:15.474	0.016759925	5.6385174	7.328875	-0.02646024	0.049006663	-0.009327913	0.014593795	5.9701986	7.7799025	Multitasking_Scroll
12:09:15.496	0.016759925	5.6385174	7.328875	-0.02646024	0.049006663	-0.009327913	0.014593795	5.9701986	7.7799025	Multitasking_Scroll
12:09:15.518	0.016759925	5.6385174	7.328875	-0.02646024	0.049006663	-0.009327913	0.014593795	5.9701986	7.7799025	Multitasking_Scroll
12:09:15.540	0.016759925	5.6385174	7.328875	-0.02646024	0.049006663	-0.009327913	0.019927118	5.992344	7.7628436	Multitasking_Scroll
12:09:15.562	-0.23463893	5.8611846	7.16367	-0.027071103	0.019074267	-0.0032192597	0.019927118	5.992344	7.7628436	Multitasking_Scroll
12:09:15.585	-0.23463893	5.8611846	7.16367	-0.027071103	0.019074267	-0.0032192597	0.019927118	5.992344	7.7628436	Multitasking_Scroll
12:09:15.606	-0.23463893	5.8611846	7.16367	-0.027071103	0.019074267	-0.0032192597	0.019927118	5.992344	7.7628436	Multitasking_Scroll
12:09:15.628	-0.23463893	5.8611846	7.16367	-0.027071103	0.019074267	-0.0032192597	0.019927118	5.992344	7.7628436	Multitasking_Scroll
12:09:15.649	-0.23463893	5.8611846	7.16367	-0.027071103	0.019074267	-0.0032192597	0.019927118	5.992344	7.7628436	Multitasking_Scroll
12:09:15.670	-0.23463893	5.8611846	7.16367	-0.027071103	0.019074267	-0.0032192597	0.019927118	5.992344	7.7628436	Multitasking_Scroll
12:09:15.691	-0.23463893	5.8611846	7.16367	-0.027071103	0.019074267	-0.0032192597	0.019927118	5.992344	7.7628436	Multitasking_Scroll
12:09:15.712	-0.23463893	5.8611846	7.16367	-0.027071103	0.019074267	-0.0032192597	0.019927118	5.992344	7.7628436	Multitasking_Scroll
12:09:15.733	-0.47167215	5.8683677	7.860404	-0.113813974	0.018463401	-0.10034683	-0.01298077	5.8165603	7.895428	Multitasking_Scroll
12:09:15.755	-0.47167215	5.8683677	7.860404	-0.113813974	0.018463401	-0.10034683	-0.01298077	5.8165603	7.895428	Multitasking_Scroll
12:09:15.776	-0.47167215	5.8683677	7.860404	-0.113813974	0.018463401	-0.10034683	-0.01298077	5.8165603	7.895428	Multitasking_Scroll
12:09:15.798	-0.47167215	5.8683677	7.860404	-0.113813974	0.018463401	-0.10034683	-0.01298077	5.8165603	7.895428	Multitasking_Scroll
12:09:15.819	-0.47167215	5.8683677	7.860404	-0.113813974	0.018463401	-0.10034683	-0.01298077	5.8165603	7.895428	Multitasking_Scroll
12:09:15.840	-0.47167215	5.8683677	7.860404	-0.113813974	0.018463401	-0.10034683	-0.01298077	5.8165603	7.895428	Multitasking_Scroll
12:09:15.861	-0.47167215	5.8683677	7.860404	-0.113813974	0.018463401	-0.10034683	-0.01298077	5.8165603	7.895428	Multitasking_Scroll
12:09:15.883	-0.47167215	5.8683677	7.860404	-0.113813974	0.018463401	-0.10034683	-0.01298077	5.8165603	7.895428	Multitasking_Scroll
12:09:15.904	-0.32562137	5.727105	7.9322324	0.18734258	0.3574936	-0.02765387	-0.044607863	5.7817984	7.9208026	Multitasking_Scroll
12:09:15.925	-0.32562137	5.727105	7.9322324	0.18734258	0.3574936	-0.02765387	-0.044607863	5.7817984	7.9208026	Multitasking_Scroll
12:09:15.945	-0.32562137	5.727105	7.9322324	0.18734258	0.3574936	-0.02765387	-0.044607863	5.7817984	7.9208026	Multitasking_Scroll
12:09:15.966	-0.32562137	5.727105	7.9322324	0.18734258	0.3574936	-0.02765387	-0.044607863	5.7817984	7.9208026	Multitasking_Scroll
12:09:15.987	-0.32562137	5.727105	7.9322324	0.18734258	0.3574936	-0.02765387	-0.044607863	5.7817984	7.9208026	Multitasking_Scroll
12:09:16.008	-0.32562137	5.727105	7.9322324	0.18734258	0.3574936	-0.02765387	-0.044607863	5.7817984	7.9208026	Multitasking_Scroll
12:09:16.029	-0.32562137	5.727105	7.9322324	0.18734258	0.3574936	-0.02765387	-0.044607863	5.7817984	7.9208026	Multitasking_Scroll
12:09:16.050	-0.32562137	5.727105	7.9322324	0.18734258	0.3574936	-0.02765387	-0.044607863	5.7817984	7.9208026	Multitasking_Scroll
12:09:16.073	-0.32562137	5.727105	7.9322324	0.18734258	0.3574936	-0.02765387	-0.044607863	5.7817984	7.9208026	Multitasking_Scroll
12:09:16.095	-0.33759275	5.7630196	6.9218483	0.17695789	0.022128593	0.0041111233	-0.27537516	6.0573015	7.707373	Multitasking_Scroll
12:09:16.116	-0.33759275	5.7630196	6.9218483	0.17695789	0.022128593	0.0041111233	-0.27537516	6.0573015	7.707373	Multitasking_Scroll
12:09:16.139	-0.33759275	5.7630196	6.9218483	0.17695789	0.022128593	0.0041111233	-0.27537516	6.0573015	7.707373	Multitasking_Scroll
12:09:16.160	-0.33759275	5.7630196	6.9218483	0.17695789	0.022128593	0.0041111233	-0.27537516	6.0573015	7.707373	Multitasking_Scroll
12:09:16.182	-0.33759275	5.7630196	6.9218483	0.17695789	0.022128593	0.0041111233	-0.27537516	6.0573015	7.707373	Multitasking_Scroll
12:09:16.204	-0.33759275	5.7630196	6.9218483	0.17695789	0.022128593	0.0041111233	-0.27537516	6.0573015	7.707373	Multitasking_Scroll
12:09:16.226	-0.33759275	5.7630196	6.9218483	0.17695789	0.022128593	0.0041111233	-0.27537516	6.0573015	7.707373	Multitasking_Scroll
12:09:16.247	-0.33759275	5.7630196	6.9218483	0.17695789	0.022128593	0.0041111233	-0.27537516	6.0573015	7.707373	Multitasking_Scroll
12:09:16.271	-0.3304099	5.8396363	7.4629545	-0.18895039	-0.11104003	0.0022785272	-0.27761063	6.0768147	7.691918	Multitasking_Scroll
12:09:16.292	-0.3304099	5.8396363	7.4629545	-0.18895039	-0.11104003	0.0022785272	-0.27761063	6.0768147	7.691918	Multitasking_Scroll
12:09:16.314	-0.3304099	5.8396363	7.4629545	-0.18895039	-0.11104003	0.0022785272	-0.27761063	6.0768147	7.691918	Multitasking_Scroll
12:09:16.335	-0.3304099	5.8396363	7.4629545	-0.18895039	-0.11104003	0.0022785272	-0.27761063	6.0768147	7.691918	Multitasking_Scroll
12:09:16.356	-0.3304099	5.8396363	7.4629545	-0.18895039	-0.11104003	0.0022785272	-0.27761063	6.0768147	7.691918	Multitasking_Scroll
12:09:16.378	-0.3304099	5.8396363	7.4629545	-0.18895039	-0.11104003	0.0022785272	-0.27761063	6.0768147	7.691918	Multitasking_Scroll
12:09:16.399	-0.3304099	5.8396363	7.4629545	-0.18895039	-0.11104003	0.0022785272	-0.27761063	6.0768147	7.691918	Multitasking_Scroll
12:09:16.420	-0.3304099	5.8396363	7.4629545	-0.18895039	-0.11104003	0.0022785272	-0.27761063	6.0768147	7.691918	Multitasking_Scroll
12:09:16.441	-0.11013664	5.681614	7.3743663	0.16840577	0.01479821	-0.020934353	0.055633772	5.713572	7.970088	Multitasking_Scroll
12:09:16.465	-0.11013664	5.681614	7.3743663	0.16840577	0.01479821	-0.020934353	0.055633772	5.713572	7.970088	Multitasking_Scroll
12:09:16.486	-0.11013664	5.681614	7.3743663	0.16840577	0.01479821	-0.020934353	0.055633772	5.713572	7.970088	Multitasking_Scroll
12:09:16.507	-0.11013664	5.681614	7.3743663	0.16840577	0.01479821	-0.020934353	0.055633772	5.713572	7.970088	Multitasking_Scroll
12:09:16.529	-0.11013664	5.681614	7.3743663	0.16840577	0.01479821	-0.020934353	0.055633772	5.713572	7.970088	Multitasking_Scroll
12:09:16.550	-0.11013664	5.681614	7.3743663	0.16840577	0.01479821	-0.020934353	0.055633772	5.713572	7.970088	Multitasking_Scroll
12:09:16.572	-0.11013664	5.681614	7.3743663	0.16840577	0.01479821	-0.020934353	0.055633772	5.713572	7.970088	Multitasking_Scroll
12:09:16.593	-0.11013664	5.681614	7.3743663	0.16840577	0.01479821	-0.020934353	0.055633772	5.713572	7.970088	Multitasking_Scroll
12:09:16.614	-0.11013664	5.681614	7.3743663	0.16840577	0.01479821	-0.020934353	0.055633772	5.713572	7.970088	Multitasking_Scroll
12:09:16.635	-0.057462595	5.33205	7.7837873	-0.08754676	0.33916765	0.030378329	-0.0013607669	5.6567993	8.010678	Multitasking_Scroll
12:09:16.656	-0.057462595	5.33205	7.7837873	-0.08754676	0.33916765	0.030378329	-0.0013607669	5.6567993	8.010678	Multitasking_Scroll
12:09:16.676	-0.057462595	5.33205	7.7837873	-0.08754676	0.33916765	0.030378329	-0.0013607669	5.6567993	8.010678	Multitasking_Scroll
12:09:16.697	-0.057462595	5.33205	7.7837873	-0.08754676	0.33916765	0.030378329	-0.0013607669	5.6567993	8.010678	Multitasking_Scroll
12:09:16.718	-0.057462595	5.33205	7.7837873	-0.08754676	0.33916765	0.030378329	-0.0013607669	5.6567993	8.010678	Multitasking_Scroll
12:09:16.740	-0.057462595	5.33205	7.7837873	-0.08754676	0.33916765	0.030378329	-0.0013607669	5.6567993	8.010678	Multitasking_Scroll
12:09:16.761	-0.057462595	5.33205	7.7837873	-0.08754676	0.33916765	0.030378329	-0.0013607669	5.6567993	8.010678	Multitasking_Scroll
12:09:16.782	-0.057462595	5.33205	7.7837873	-0.08754676	0.33916765	0.030378329	-0.0013607669	5.6567993	8.010678	Multitasking_Scroll
12:09:16.802	-0.11971374	5.6385174	7.5060515	0.13725165	-0.051175237	-0.016658295	-0.15605113	5.7641897	7.9322195	Multitasking_Scroll
12:09:16.825	-0.11971374	5.6385174	7.5060515	0.13725165	-0.051175237	-0.016658295	-0.15605113	5.7641897	7.9322195	Multitasking_Scroll
12:09:16.846	-0.11971374	5.6385174	7.5060515	0.13725165	-0.051175237	-0.016658295	-0.15605113	5.7641897	7.9322195	Multitasking_Scroll
12:09:16.867	-0.11971374	5.6385174	7.5060515	0.13725165	-0.051175237	-0.016658295	-0.15605113	5.7641897	7.9322195	Multitasking_Scroll
12:09:16.890	-0.11971374	5.6385174	7.5060515	0.13725165	-0.051175237	-0.016658295	-0.15605113	5.7641897	7.9322195	Multitasking_Scroll
12:09:16.911	-0.11971374	5.6385174	7.5060515	0.13725165	-0.051175237	-0.016658295	-0.15605113	5.7641897	7.9322195	Multitasking_Scroll
12:09:16.932	-0.11971374	5.6385174	7.5060515	0.13725165	-0.051175237	-0.016658295	-0.15605113	5.7641897	7.9322195	Multitasking_Scroll
12:09:16.953	-0.11971374	5.6385174	7.5060515	0.13725165	-0.051175237	-0.016658295	-0.15605113	5.7641897	7.9322195	Multitasking_Scroll
12:09:16.974	-0.11971374	5.6385174	7.5060515	0.13725165	-0.051175237	-0.016658295	-0.15605113	5.7641897	7.9322195	Multitasking_Scroll
12:09:16.995	-0.08140534	5.621757	7.9513865	-0.03195803	-0.020021109	-0.0074953167	-0.14656879	5.8133492	7.8964415	Multitasking_Scroll
12:09:17.017	-0.08140534	5.621757	7.9513865	-0.03195803	-0.020021109	-0.0074953167	-0.14656879	5.8133492	7.8964415	Multitasking_Scroll
12:09:17.039	-0.08140534	5.621757	7.9513865	-0.03195803	-0.020021109	-0.0074953167	-0.14656879	5.8133492	7.8964415	Multitasking_Scroll
12:09:17.060	-0.08140534	5.621757	7.9513865	-0.03195803	-0.020021109	-0.0074953167	-0.14656879	5.8133492	7.8964415	Multitasking_Scroll
12:09:17.081	-0.08140534	5.621757	7.9513865	-0.03195803	-0.020021109	-0.0074953167	-0.14656879	5.8133492	7.8964415	Multitasking_Scroll
12:09:17.102	-0.08140534	5.621757	7.9513865	-0.03195803	-0.020021109	-0.0074953167	-0.14656879	5.8133492	7.8964415	Multitasking_Scroll
12:09:17.123	-0.08140534	5.621757	7.9513865	-0.03195803	-0.020021109	-0.0074953167	-0.14656879	5.8133492	7.8964415	Multitasking_Scroll
12:09:17.145	-0.08140534	5.621757	7.9513865	-0.03195803	-0.020021109	-0.0074953167	-0.14656879	5.8133492	7.8964415	Multitasking_Scroll
12:09:17.166	-0.014365649	5.4948606	7.922655	-0.33433634	-0.46534187	-0.019712621	-0.114816725	5.723689	7.9621944	Multitasking_Scroll
12:09:17.187	-0.014365649	5.4948606	7.922655	-0.33433634	-0.46534187	-0.019712621	-0.114816725	5.723689	7.9621944	Multitasking_Scroll
12:09:17.209	-0.014365649	5.4948606	7.922655	-0.33433634	-0.46534187	-0.019712621	-0.114816725	5.723689	7.9621944	Multitasking_Scroll
12:09:17.230	-0.014365649	5.4948606	7.922655	-0.33433634	-0.46534187	-0.019712621	-0.114816725	5.723689	7.9621944	Multitasking_Scroll
12:09:17.251	-0.014365649	5.4948606	7.922655	-0.33433634	-0.46534187	-0.019712621	-0.114816725	5.723689	7.9621944	Multitasking_Scroll
12:09:17.273	-0.014365649	5.4948606	7.922655	-0.33433634	-0.46534187	-0.019712621	-0.114816725	5.723689	7.9621944	Multitasking_Scroll
12:09:17.294	-0.014365649	5.4948606	7.922655	-0.33433634	-0.46534187	-0.019712621	-0.114816725	5.723689	7.9621944	Multitasking_Scroll
12:09:17.315	-0.014365649	5.4948606	7.922655	-0.33433634	-0.46534187	-0.019712621	-0.114816725	5.723689	7.9621944	Multitasking_Scroll
12:09:17.337	-0.014365649	5.4948606	7.922655	-0.33433634	-0.46534187	-0.019712621	-0.114816725	5.723689	7.9621944	Multitasking_Scroll
12:09:17.358	0.20590763	5.1692395	8.5331955	-0.09304455	0.0013591752	0.0291566	0.07744773	5.4449315	8.155798	Multitasking_Scroll
12:09:17.380	0.20590763	5.1692395	8.5331955	-0.09304455	0.0013591752	0.0291566	0.07744773	5.4449315	8.155798	Multitasking_Scroll
12:09:17.401	0.20590763	5.1692395	8.5331955	-0.09304455	0.0013591752	0.0291566	0.07744773	5.4449315	8.155798	Multitasking_Scroll
12:09:17.422	0.20590763	5.1692395	8.5331955	-0.09304455	0.0013591752	0.0291566	0.07744773	5.4449315	8.155798	Multitasking_Scroll
12:09:17.443	0.20590763	5.1692395	8.5331955	-0.09304455	0.0013591752	0.0291566	0.07744773	5.4449315	8.155798	Multitasking_Scroll
12:09:17.465	0.20590763	5.1692395	8.5331955	-0.09304455	0.0013591752	0.0291566	0.07744773	5.4449315	8.155798	Multitasking_Scroll
12:09:17.486	0.20590763	5.1692395	8.5331955	-0.09304455	0.0013591752	0.0291566	0.07744773	5.4449315	8.155798	Multitasking_Scroll
12:09:17.507	0.20590763	5.1692395	8.5331955	-0.09304455	0.0013591752	0.0291566	0.07744773	5.4449315	8.155798	Multitasking_Scroll
12:09:17.528	-0.14605077	5.5547175	6.91706	0.31806776	-0.0010842859	0.004721988	-0.053854156	5.624012	8.03355	Multitasking_Scroll
12:09:17.549	-0.14605077	5.5547175	6.91706	0.31806776	-0.0010842859	0.004721988	-0.053854156	5.624012	8.03355	Multitasking_Scroll
12:09:17.570	-0.14605077	5.5547175	6.91706	0.31806776	-0.0010842859	0.004721988	-0.053854156	5.624012	8.03355	Multitasking_Scroll
12:09:17.593	-0.14605077	5.5547175	6.91706	0.31806776	-0.0010842859	0.004721988	-0.053854156	5.624012	8.03355	Multitasking_Scroll
12:09:17.615	-0.14605077	5.5547175	6.91706	0.31806776	-0.0010842859	0.004721988	-0.053854156	5.624012	8.03355	Multitasking_Scroll
12:09:17.637	-0.14605077	5.5547175	6.91706	0.31806776	-0.0010842859	0.004721988	-0.053854156	5.624012	8.03355	Multitasking_Scroll
12:09:17.660	-0.14605077	5.5547175	6.91706	0.31806776	-0.0010842859	0.004721988	-0.053854156	5.624012	8.03355	Multitasking_Scroll
12:09:17.682	-0.14605077	5.5547175	6.91706	0.31806776	-0.0010842859	0.004721988	-0.053854156	5.624012	8.03355	Multitasking_Scroll
12:09:17.704	-0.05506832	5.4565525	8.004061	-0.17673309	-0.015745051	0.057867263	-0.07577351	5.704957	7.976092	Multitasking_Scroll
12:09:17.727	-0.05506832	5.4565525	8.004061	-0.17673309	-0.015745051	0.057867263	-0.07577351	5.704957	7.976092	Multitasking_Scroll
12:09:17.748	-0.05506832	5.4565525	8.004061	-0.17673309	-0.015745051	0.057867263	-0.07577351	5.704957	7.976092	Multitasking_Scroll
12:09:17.793	-0.05506832	5.4565525	8.004061	-0.17673309	-0.015745051	0.057867263	-0.07577351	5.704957	7.976092	Multitasking_Scroll
12:09:17.828	-0.05506832	5.4565525	8.004061	-0.17673309	-0.015745051	0.057867263	-0.07577351	5.704957	7.976092	Multitasking_Scroll
12:09:17.849	-0.05506832	5.4565525	8.004061	-0.17673309	-0.015745051	0.057867263	-0.07577351	5.704957	7.976092	Multitasking_Scroll
12:09:17.870	-0.05506832	5.4565525	8.004061	-0.17673309	-0.015745051	0.057867263	-0.07577351	5.704957	7.976092	Multitasking_Scroll
12:09:17.892	0.13647367	5.4685235	7.987301	0.061504357	0.033124167	0.0291566	-0.030939767	5.6790657	7.9948497	Multitasking_Scroll
12:09:17.913	0.13647367	5.4685235	7.987301	0.061504357	0.033124167	0.0291566	-0.030939767	5.6790657	7.9948497	Multitasking_Scroll
12:09:17.936	0.13647367	5.4685235	7.987301	0.061504357	0.033124167	0.0291566	-0.030939767	5.6790657	7.9948497	Multitasking_Scroll
12:09:17.958	0.13647367	5.4685235	7.987301	0.061504357	0.033124167	0.0291566	-0.030939767	5.6790657	7.9948497	Multitasking_Scroll
12:09:17.978	0.13647367	5.4685235	7.987301	0.061504357	0.033124167	0.0291566	-0.030939767	5.6790657	7.9948497	Multitasking_Scroll
12:09:18.000	0.13647367	5.4685235	7.987301	0.061504357	0.033124167	0.0291566	-0.030939767	5.6790657	7.9948497	Multitasking_Scroll
12:09:18.021	0.13647367	5.4685235	7.987301	0.061504357	0.033124167	0.0291566	-0.030939767	5.6790657	7.9948497	Multitasking_Scroll
12:09:18.042	0.13647367	5.4685235	7.987301	0.061504357	0.033124167	0.0291566	-0.030939767	5.6790657	7.9948497	Multitasking_Scroll
12:09:18.063	-0.016759925	5.5451403	7.5754857	0.1134279	-0.03407101	0.024880541	-0.008683547	5.7008104	7.9794106	Multitasking_Scroll
12:09:18.084	-0.016759925	5.5451403	7.5754857	0.1134279	-0.03407101	0.024880541	-0.008683547	5.7008104	7.9794106	Multitasking_Scroll
12:09:18.106	-0.016759925	5.5451403	7.5754857	0.1134279	-0.03407101	0.024880541	-0.008683547	5.7008104	7.9794106	Multitasking_Scroll
12:09:18.129	-0.016759925	5.5451403	7.5754857	0.1134279	-0.03407101	0.024880541	-0.008683547	5.7008104	7.9794106	Multitasking_Scroll
12:09:18.150	-0.016759925	5.5451403	7.5754857	0.1134279	-0.03407101	0.024880541	-0.008683547	5.7008104	7.9794106	Multitasking_Scroll
12:09:18.172	-0.016759925	5.5451403	7.5754857	0.1134279	-0.03407101	0.024880541	-0.008683547	5.7008104	7.9794106	Multitasking_Scroll
12:09:18.193	-0.016759925	5.5451403	7.5754857	0.1134279	-0.03407101	0.024880541	-0.008683547	5.7008104	7.9794106	Multitasking_Scroll
12:09:18.214	-0.016759925	5.5451403	7.5754857	0.1134279	-0.03407101	0.024880541	-0.008683547	5.7008104	7.9794106	Multitasking_Scroll
12:09:18.235	-0.016759925	5.5451403	7.5754857	0.1134279	-0.03407101	0.024880541	-0.008683547	5.7008104	7.9794106	Multitasking_Scroll
12:09:18.257	-0.07422252	5.6935854	7.9322324	0.021798115	0.06977609	-0.04048204	-0.0022593962	5.721213	7.9648	Multitasking_Scroll
12:09:18.280	-0.07422252	5.6935854	7.9322324	0.021798115	0.06977609	-0.04048204	-0.0022593962	5.721213	7.9648	Multitasking_Scroll
12:09:18.301	-0.07422252	5.6935854	7.9322324	0.021798115	0.06977609	-0.04048204	-0.0022593962	5.721213	7.9648	Multitasking_Scroll
12:09:18.322	-0.07422252	5.6935854	7.9322324	0.021798115	0.06977609	-0.04048204	-0.0022593962	5.721213	7.9648	Multitasking_Scroll
12:09:18.344	-0.07422252	5.6935854	7.9322324	0.021798115	0.06977609	-0.04048204	-0.0022593962	5.721213	7.9648	Multitasking_Scroll
12:09:18.365	-0.07422252	5.6935854	7.9322324	0.021798115	0.06977609	-0.04048204	-0.0022593962	5.721213	7.9648	Multitasking_Scroll
12:09:18.387	-0.07422252	5.6935854	7.9322324	0.021798115	0.06977609	-0.04048204	-0.0022593962	5.721213	7.9648	Multitasking_Scroll
12:09:18.408	-0.07422252	5.6935854	7.9322324	0.021798115	0.06977609	-0.04048204	-0.0022593962	5.721213	7.9648	Multitasking_Scroll
12:09:18.430	-0.03351985	5.7462597	7.7909703	0.0077482145	-0.0029168816	0.017550157	-0.013886048	5.7683764	7.930696	Multitasking_Scroll
12:09:18.451	-0.03351985	5.7462597	7.7909703	0.0077482145	-0.0029168816	0.017550157	-0.013886048	5.7683764	7.930696	Multitasking_Scroll
12:09:18.472	-0.03351985	5.7462597	7.7909703	0.0077482145	-0.0029168816	0.017550157	-0.013886048	5.7683764	7.930696	Multitasking_Scroll
12:09:18.493	-0.03351985	5.7462597	7.7909703	0.0077482145	-0.0029168816	0.017550157	-0.013886048	5.7683764	7.930696	Multitasking_Scroll
12:09:18.514	-0.03351985	5.7462597	7.7909703	0.0077482145	-0.0029168816	0.017550157	-0.013886048	5.7683764	7.930696	Multitasking_Scroll
12:09:18.535	-0.03351985	5.7462597	7.7909703	0.0077482145	-0.0029168816	0.017550157	-0.013886048	5.7683764	7.930696	Multitasking_Scroll
12:09:18.556	-0.03351985	5.7462597	7.7909703	0.0077482145	-0.0029168816	0.017550157	-0.013886048	5.7683764	7.930696	Multitasking_Scroll
12:09:18.577	-0.03351985	5.7462597	7.7909703	0.0077482145	-0.0029168816	0.017550157	-0.013886048	5.7683764	7.930696	Multitasking_Scroll
12:09:18.599	-0.009577099	5.6768255	7.4605603	0.07860858	0.11070406	0.01999362	-0.03442918	5.916962	7.8204045	Multitasking_Scroll
12:09:18.622	-0.009577099	5.6768255	7.4605603	0.07860858	0.11070406	0.01999362	-0.03442918	5.916962	7.8204045	Multitasking_Scroll
12:09:18.643	-0.009577099	5.6768255	7.4605603	0.07860858	0.11070406	0.01999362	-0.03442918	5.916962	7.8204045	Multitasking_Scroll
12:09:18.665	-0.009577099	5.6768255	7.4605603	0.07860858	0.11070406	0.01999362	-0.03442918	5.916962	7.8204045	Multitasking_Scroll
12:09:18.686	-0.009577099	5.6768255	7.4605603	0.07860858	0.11070406	0.01999362	-0.03442918	5.916962	7.8204045	Multitasking_Scroll
12:09:18.708	-0.009577099	5.6768255	7.4605603	0.07860858	0.11070406	0.01999362	-0.03442918	5.916962	7.8204045	Multitasking_Scroll
12:09:18.732	-0.009577099	5.6768255	7.4605603	0.07860858	0.11070406	0.01999362	-0.03442918	5.916962	7.8204045	Multitasking_Scroll
12:09:18.753	-0.009577099	5.6768255	7.4605603	0.07860858	0.11070406	0.01999362	-0.03442918	5.916962	7.8204045	Multitasking_Scroll
12:09:18.774	-0.009577099	5.6768255	7.4605603	0.07860858	0.11070406	0.01999362	-0.03442918	5.916962	7.8204045	Multitasking_Scroll
12:09:18.795	0.1987248	5.8396363	8.473338	-0.2946301	-0.15441146	0.011441506	0.012585889	5.9261904	7.813477	Multitasking_Scroll
12:09:18.816	0.1987248	5.8396363	8.473338	-0.2946301	-0.15441146	0.011441506	0.012585889	5.9261904	7.813477	Multitasking_Scroll
12:09:18.838	0.1987248	5.8396363	8.473338	-0.2946301	-0.15441146	0.011441506	0.012585889	5.9261904	7.813477	Multitasking_Scroll
12:09:18.859	0.1987248	5.8396363	8.473338	-0.2946301	-0.15441146	0.011441506	0.012585889	5.9261904	7.813477	Multitasking_Scroll
12:09:18.880	0.1987248	5.8396363	8.473338	-0.2946301	-0.15441146	0.011441506	0.012585889	5.9261904	7.813477	Multitasking_Scroll
12:09:18.901	0.1987248	5.8396363	8.473338	-0.2946301	-0.15441146	0.011441506	0.012585889	5.9261904	7.813477	Multitasking_Scroll
12:09:18.923	0.1987248	5.8396363	8.473338	-0.2946301	-0.15441146	0.011441506	0.012585889	5.9261904	7.813477	Multitasking_Scroll
12:09:18.944	0.1987248	5.8396363	8.473338	-0.2946301	-0.15441146	0.011441506	0.012585889	5.9261904	7.813477	Multitasking_Scroll
12:09:18.966	0.16281068	5.478101	8.035186	-0.18100914	-0.096379265	-0.011160508	0.098280236	5.7702484	7.9287415	Multitasking_Scroll
12:09:18.988	0.16281068	5.478101	8.035186	-0.18100914	-0.096379265	-0.011160508	0.098280236	5.7702484	7.9287415	Multitasking_Scroll
12:09:19.009	0.16281068	5.478101	8.035186	-0.18100914	-0.096379265	-0.011160508	0.098280236	5.7702484	7.9287415	Multitasking_Scroll
12:09:19.031	0.16281068	5.478101	8.035186	-0.18100914	-0.096379265	-0.011160508	0.098280236	5.7702484	7.9287415	Multitasking_Scroll
12:09:19.052	0.16281068	5.478101	8.035186	-0.18100914	-0.096379265	-0.011160508	0.098280236	5.7702484	7.9287415	Multitasking_Scroll
12:09:19.074	0.16281068	5.478101	8.035186	-0.18100914	-0.096379265	-0.011160508	0.098280236	5.7702484	7.9287415	Multitasking_Scroll
12:09:19.095	0.16281068	5.478101	8.035186	-0.18100914	-0.096379265	-0.011160508	0.098280236	5.7702484	7.9287415	Multitasking_Scroll
12:09:19.116	0.16281068	5.478101	8.035186	-0.18100914	-0.096379265	-0.011160508	0.098280236	5.7702484	7.9287415	Multitasking_Scroll
12:09:19.138	0.17717634	5.4900723	7.9585695	0.15191242	-0.05972735	0.028545732	0.11487141	5.686927	7.988492	Multitasking_Scroll
12:09:19.166	0.17717634	5.4900723	7.9585695	0.15191242	-0.05972735	0.028545732	0.11487141	5.686927	7.988492	Multitasking_Scroll
12:09:19.199	0.17717634	5.4900723	7.9585695	0.15191242	-0.05972735	0.028545732	0.11487141	5.686927	7.988492	Multitasking_Scroll
12:09:19.232	0.17717634	5.4900723	7.9585695	0.15191242	-0.05972735	0.028545732	0.11487141	5.686927	7.988492	Multitasking_Scroll
12:09:19.267	0.17717634	5.4900723	7.9585695	0.15191242	-0.05972735	0.028545732	0.11487141	5.686927	7.988492	Multitasking_Scroll
12:09:19.301	0.17717634	5.4900723	7.9585695	0.15191242	-0.05972735	0.028545732	0.11487141	5.686927	7.988492	Multitasking_Scroll
12:09:19.336	0.0047885496	5.604997	7.735902	0.00713735	0.12903002	0.012052371	0.0635574	5.725222	7.961664	Multitasking_Scroll
12:09:19.369	0.0047885496	5.604997	7.735902	0.00713735	0.12903002	0.012052371	0.0635574	5.725222	7.961664	Multitasking_Scroll
12:09:19.401	0.0047885496	5.604997	7.735902	0.00713735	0.12903002	0.012052371	0.0635574	5.725222	7.961664	Multitasking_Scroll
12:09:19.423	0.0047885496	5.604997	7.735902	0.00713735	0.12903002	0.012052371	0.0635574	5.725222	7.961664	Multitasking_Scroll
12:09:19.447	0.0047885496	5.604997	7.735902	0.00713735	0.12903002	0.012052371	0.0635574	5.725222	7.961664	Multitasking_Scroll
12:09:19.471	0.0047885496	5.604997	7.735902	0.00713735	0.12903002	0.012052371	0.0635574	5.725222	7.961664	Multitasking_Scroll
12:09:19.494	0.0047885496	5.604997	7.735902	0.00713735	0.12903002	0.012052371	0.0635574	5.725222	7.961664	Multitasking_Scroll
12:09:19.517	-0.031125572	5.6313343	7.953781	-0.13458338	0.00013744467	0.003500258	0.033671714	5.754008	7.9410715	Multitasking_Scroll
12:09:19.539	-0.031125572	5.6313343	7.953781	-0.13458338	0.00013744467	0.003500258	0.033671714	5.754008	7.9410715	Multitasking_Scroll
12:09:19.563	-0.031125572	5.6313343	7.953781	-0.13458338	0.00013744467	0.003500258	0.033671714	5.754008	7.9410715	Multitasking_Scroll
12:09:19.585	-0.031125572	5.6313343	7.953781	-0.13458338	0.00013744467	0.003500258	0.033671714	5.754008	7.9410715	Multitasking_Scroll
12:09:19.608	-0.031125572	5.6313343	7.953781	-0.13458338	0.00013744467	0.003500258	0.033671714	5.754008	7.9410715	Multitasking_Scroll
12:09:19.631	-0.031125572	5.6313343	7.953781	-0.13458338	0.00013744467	0.003500258	0.033671714	5.754008	7.9410715	Multitasking_Scroll
12:09:19.653	-0.031125572	5.6313343	7.953781	-0.13458338	0.00013744467	0.003500258	0.033671714	5.754008	7.9410715	Multitasking_Scroll
12:09:19.677	-0.031125572	5.6313343	7.953781	-0.13458338	0.00013744467	0.003500258	0.033671714	5.754008	7.9410715	Multitasking_Scroll
12:09:19.700	0.12689656	5.4493694	7.877164	-0.035012353	-0.03529274	0.051758613	0.058156934	5.7223067	7.963804	Multitasking_Scroll
12:09:19.723	0.12689656	5.4493694	7.877164	-0.035012353	-0.03529274	0.051758613	0.058156934	5.7223067	7.963804	Multitasking_Scroll
12:09:19.745	0.12689656	5.4493694	7.877164	-0.035012353	-0.03529274	0.051758613	0.058156934	5.7223067	7.963804	Multitasking_Scroll
12:09:19.767	0.12689656	5.4493694	7.877164	-0.035012353	-0.03529274	0.051758613	0.058156934	5.7223067	7.963804	Multitasking_Scroll
12:09:19.791	0.12689656	5.4493694	7.877164	-0.035012353	-0.03529274	0.051758613	0.058156934	5.7223067	7.963804	Multitasking_Scroll
12:09:19.813	0.12689656	5.4493694	7.877164	-0.035012353	-0.03529274	0.051758613	0.058156934	5.7223067	7.963804	Multitasking_Scroll
12:09:19.835	0.12689656	5.4493694	7.877164	-0.035012353	-0.03529274	0.051758613	0.058156934	5.7223067	7.963804	Multitasking_Scroll
12:09:19.858	0.12689656	5.4493694	7.877164	-0.035012353	-0.03529274	0.051758613	0.058156934	5.7223067	7.963804	Multitasking_Scroll
12:09:19.880	-0.009577099	5.569083	7.7119594	-0.005079956	0.08443685	-0.033762522	0.10501199	5.690232	7.9862723	Multitasking_Scroll
12:09:19.904	-0.009577099	5.569083	7.7119594	-0.005079956	0.08443685	-0.033762522	0.10501199	5.690232	7.9862723	Multitasking_Scroll
12:09:19.927	-0.009577099	5.569083	7.7119594	-0.005079956	0.08443685	-0.033762522	0.10501199	5.690232	7.9862723	Multitasking_Scroll
12:09:19.950	-0.009577099	5.569083	7.7119594	-0.005079956	0.08443685	-0.033762522	0.10501199	5.690232	7.9862723	Multitasking_Scroll
12:09:19.972	-0.009577099	5.569083	7.7119594	-0.005079956	0.08443685	-0.033762522	0.10501199	5.690232	7.9862723	Multitasking_Scroll
12:09:19.995	-0.009577099	5.569083	7.7119594	-0.005079956	0.08443685	-0.033762522	0.10501199	5.690232	7.9862723	Multitasking_Scroll
12:09:20.018	-0.009577099	5.569083	7.7119594	-0.005079956	0.08443685	-0.033762522	0.10501199	5.690232	7.9862723	Multitasking_Scroll
12:09:20.040	0.016759925	5.5738716	7.649708	0.016300328	0.037400223	0.013884967	0.07644019	5.713565	7.969925	Multitasking_Scroll
12:09:20.062	0.016759925	5.5738716	7.649708	0.016300328	0.037400223	0.013884967	0.07644019	5.713565	7.969925	Multitasking_Scroll
12:09:20.084	0.016759925	5.5738716	7.649708	0.016300328	0.037400223	0.013884967	0.07644019	5.713565	7.969925	Multitasking_Scroll
12:09:20.107	0.016759925	5.5738716	7.649708	0.016300328	0.037400223	0.013884967	0.07644019	5.713565	7.969925	Multitasking_Scroll
12:09:20.130	0.016759925	5.5738716	7.649708	0.016300328	0.037400223	0.013884967	0.07644019	5.713565	7.969925	Multitasking_Scroll
12:09:20.153	0.016759925	5.5738716	7.649708	0.016300328	0.037400223	0.013884967	0.07644019	5.713565	7.969925	Multitasking_Scroll
12:09:20.176	0.016759925	5.5738716	7.649708	0.016300328	0.037400223	0.013884967	0.07644019	5.713565	7.969925	Multitasking_Scroll
12:09:20.198	0.016759925	5.5738716	7.649708	0.016300328	0.037400223	0.013884967	0.07644019	5.713565	7.969925	Multitasking_Scroll
12:09:20.221	0.19393626	5.3871183	8.487704	-0.09060109	0.07527387	0.0028893927	0.078532964	5.633031	8.027026	Multitasking_Scroll
12:09:20.244	0.19393626	5.3871183	8.487704	-0.09060109	0.07527387	0.0028893927	0.078532964	5.633031	8.027026	Multitasking_Scroll
12:09:20.268	0.19393626	5.3871183	8.487704	-0.09060109	0.07527387	0.0028893927	0.078532964	5.633031	8.027026	Multitasking_Scroll
12:09:20.290	0.19393626	5.3871183	8.487704	-0.09060109	0.07527387	0.0028893927	0.078532964	5.633031	8.027026	Multitasking_Scroll
12:09:20.313	0.19393626	5.3871183	8.487704	-0.09060109	0.07527387	0.0028893927	0.078532964	5.633031	8.027026	Multitasking_Scroll
12:09:20.336	0.19393626	5.3871183	8.487704	-0.09060109	0.07527387	0.0028893927	0.078532964	5.633031	8.027026	Multitasking_Scroll
12:09:20.359	0.19393626	5.3871183	8.487704	-0.09060109	0.07527387	0.0028893927	0.078532964	5.633031	8.027026	Multitasking_Scroll
12:09:20.382	0.19393626	5.3871183	8.487704	-0.09060109	0.07527387	0.0028893927	0.078532964	5.633031	8.027026	Multitasking_Scroll
12:09:20.404	0.07901107	5.5451403	7.7239304	-0.00019303341	-0.02857322	-0.012993104	0.08036654	5.6249027	8.032707	Multitasking_Scroll
12:09:20.427	0.07901107	5.5451403	7.7239304	-0.00019303341	-0.02857322	-0.012993104	0.08036654	5.6249027	8.032707	Multitasking_Scroll
12:09:20.449	0.07901107	5.5451403	7.7239304	-0.00019303341	-0.02857322	-0.012993104	0.08036654	5.6249027	8.032707	Multitasking_Scroll
12:09:20.473	0.07901107	5.5451403	7.7239304	-0.00019303341	-0.02857322	-0.012993104	0.08036654	5.6249027	8.032707	Multitasking_Scroll
12:09:20.495	0.07901107	5.5451403	7.7239304	-0.00019303341	-0.02857322	-0.012993104	0.08036654	5.6249027	8.032707	Multitasking_Scroll
12:09:20.517	0.07901107	5.5451403	7.7239304	-0.00019303341	-0.02857322	-0.012993104	0.08036654	5.6249027	8.032707	Multitasking_Scroll
12:09:20.540	0.07901107	5.5451403	7.7239304	-0.00019303341	-0.02857322	-0.012993104	0.08036654	5.6249027	8.032707	Multitasking_Scroll
12:09:20.562	0.07901107	5.5451403	7.7239304	-0.00019303341	-0.02857322	-0.012993104	0.08036654	5.6249027	8.032707	Multitasking_Scroll
12:09:20.585	0.06943397	5.4230323	7.439012	0.024241578	-0.042623125	0.021826215	0.105459474	5.6141667	8.039921	Multitasking_Scroll
12:09:20.608	0.06943397	5.4230323	7.439012	0.024241578	-0.042623125	0.021826215	0.105459474	5.6141667	8.039921	Multitasking_Scroll
12:09:20.630	0.06943397	5.4230323	7.439012	0.024241578	-0.042623125	0.021826215	0.105459474	5.6141667	8.039921	Multitasking_Scroll
12:09:20.652	0.06943397	5.4230323	7.439012	0.024241578	-0.042623125	0.021826215	0.105459474	5.6141667	8.039921	Multitasking_Scroll
12:09:20.673	0.06943397	5.4230323	7.439012	0.024241578	-0.042623125	0.021826215	0.105459474	5.6141667	8.039921	Multitasking_Scroll
12:09:20.695	0.06943397	5.4230323	7.439012	0.024241578	-0.042623125	0.021826215	0.105459474	5.6141667	8.039921	Multitasking_Scroll
12:09:20.718	0.06943397	5.4230323	7.439012	0.024241578	-0.042623125	0.021826215	0.105459474	5.6141667	8.039921	Multitasking_Scroll
12:09:20.740	0.06943397	5.4230323	7.439012	0.024241578	-0.042623125	0.021826215	0.105459474	5.6141667	8.039921	Multitasking_Scroll
12:09:20.763	0.2681588	5.2482505	7.886741	-0.05944696	-0.071944654	0.0132741025	0.1482817	5.574245	8.066977	Multitasking_Scroll
12:09:20.784	0.2681588	5.2482505	7.886741	-0.05944696	-0.071944654	0.0132741025	0.1482817	5.574245	8.066977	Multitasking_Scroll
12:09:20.806	0.2681588	5.2482505	7.886741	-0.05944696	-0.071944654	0.0132741025	0.1482817	5.574245	8.066977	Multitasking_Scroll
12:09:20.829	0.2681588	5.2482505	7.886741	-0.05944696	-0.071944654	0.0132741025	0.1482817	5.574245	8.066977	Multitasking_Scroll
12:09:20.851	0.2681588	5.2482505	7.886741	-0.05944696	-0.071944654	0.0132741025	0.1482817	5.574245	8.066977	Multitasking_Scroll
12:09:20.874	0.2681588	5.2482505	7.886741	-0.05944696	-0.071944654	0.0132741025	0.1482817	5.574245	8.066977	Multitasking_Scroll
12:09:20.897	0.2681588	5.2482505	7.886741	-0.05944696	-0.071944654	0.0132741025	0.1482817	5.574245	8.066977	Multitasking_Scroll
12:09:20.919	0.2681588	5.2482505	7.886741	-0.05944696	-0.071944654	0.0132741025	0.1482817	5.574245	8.066977	Multitasking_Scroll
12:09:20.941	0.17238778	5.317684	7.6018224	0.052952245	-0.0798859	0.007165449	0.23646311	5.543849	8.085798	Multitasking_Scroll
12:09:20.963	0.17238778	5.317684	7.6018224	0.052952245	-0.0798859	0.007165449	0.23646311	5.543849	8.085798	Multitasking_Scroll
12:09:20.986	0.17238778	5.317684	7.6018224	0.052952245	-0.0798859	0.007165449	0.23646311	5.543849	8.085798	Multitasking_Scroll
12:09:21.009	0.17238778	5.317684	7.6018224	0.052952245	-0.0798859	0.007165449	0.23646311	5.543849	8.085798	Multitasking_Scroll
12:09:21.032	0.17238778	5.317684	7.6018224	0.052952245	-0.0798859	0.007165449	0.23646311	5.543849	8.085798	Multitasking_Scroll
12:09:21.055	0.17238778	5.317684	7.6018224	0.052952245	-0.0798859	0.007165449	0.23646311	5.543849	8.085798	Multitasking_Scroll
12:09:21.077	0.17238778	5.317684	7.6018224	0.052952245	-0.0798859	0.007165449	0.23646311	5.543849	8.085798	Multitasking_Scroll
12:09:21.100	0.17238778	5.317684	7.6018224	0.052952245	-0.0798859	0.007165449	0.23646311	5.543849	8.085798	Multitasking_Scroll
12:09:21.125	0.34716985	5.375147	7.656891	-0.052727442	-0.00047342057	0.055423804	0.28783387	5.564422	8.069987	Multitasking_Scroll
12:09:21.146	0.34716985	5.375147	7.656891	-0.052727442	-0.00047342057	0.055423804	0.28783387	5.564422	8.069987	Multitasking_Scroll
12:09:21.167	0.34716985	5.375147	7.656891	-0.052727442	-0.00047342057	0.055423804	0.28783387	5.564422	8.069987	Multitasking_Scroll
12:09:21.187	0.34716985	5.375147	7.656891	-0.052727442	-0.00047342057	0.055423804	0.28783387	5.564422	8.069987	Multitasking_Scroll
12:09:21.207	0.34716985	5.375147	7.656891	-0.052727442	-0.00047342057	0.055423804	0.28783387	5.564422	8.069987	Multitasking_Scroll
12:09:21.228	0.34716985	5.375147	7.656891	-0.052727442	-0.00047342057	0.055423804	0.28783387	5.564422	8.069987	Multitasking_Scroll
12:09:21.250	0.34716985	5.375147	7.656891	-0.052727442	-0.00047342057	0.055423804	0.28783387	5.564422	8.069987	Multitasking_Scroll
12:09:21.271	0.34716985	5.375147	7.656891	-0.052727442	-0.00047342057	0.055423804	0.28783387	5.564422	8.069987	Multitasking_Scroll
12:09:21.294	0.34716985	5.375147	7.656891	-0.052727442	-0.00047342057	0.055423804	0.28783387	5.564422	8.069987	Multitasking_Scroll
12:09:21.316	0.11492519	5.4086666	7.59464	0.1451929	0.043508876	-0.030708198	0.16800332	5.6085453	8.042782	Multitasking_Scroll
12:09:21.337	0.11492519	5.4086666	7.59464	0.1451929	0.043508876	-0.030708198	0.16800332	5.6085453	8.042782	Multitasking_Scroll
12:09:21.359	0.11492519	5.4086666	7.59464	0.1451929	0.043508876	-0.030708198	0.16800332	5.6085453	8.042782	Multitasking_Scroll
12:09:21.381	0.11492519	5.4086666	7.59464	0.1451929	0.043508876	-0.030708198	0.16800332	5.6085453	8.042782	Multitasking_Scroll
12:09:21.403	0.11492519	5.4086666	7.59464	0.1451929	0.043508876	-0.030708198	0.16800332	5.6085453	8.042782	Multitasking_Scroll
12:09:21.425	0.11492519	5.4086666	7.59464	0.1451929	0.043508876	-0.030708198	0.16800332	5.6085453	8.042782	Multitasking_Scroll
12:09:21.447	0.11492519	5.4086666	7.59464	0.1451929	0.043508876	-0.030708198	0.16800332	5.6085453	8.042782	Multitasking_Scroll
12:09:21.469	0.11492519	5.4086666	7.59464	0.1451929	0.043508876	-0.030708198	0.16800332	5.6085453	8.042782	Multitasking_Scroll
12:09:21.492	0.08858817	5.547535	7.843644	-0.07166427	-0.019410243	0.026713137	0.20283455	5.5993037	8.048417	Multitasking_Scroll
12:09:21.514	0.08858817	5.547535	7.843644	-0.07166427	-0.019410243	0.026713137	0.20283455	5.5993037	8.048417	Multitasking_Scroll
12:09:21.535	0.08858817	5.547535	7.843644	-0.07166427	-0.019410243	0.026713137	0.20283455	5.5993037	8.048417	Multitasking_Scroll
12:09:21.556	0.08858817	5.547535	7.843644	-0.07166427	-0.019410243	0.026713137	0.20283455	5.5993037	8.048417	Multitasking_Scroll
12:09:21.578	0.08858817	5.547535	7.843644	-0.07166427	-0.019410243	0.026713137	0.20283455	5.5993037	8.048417	Multitasking_Scroll
12:09:21.600	0.08858817	5.547535	7.843644	-0.07166427	-0.019410243	0.026713137	0.20283455	5.5993037	8.048417	Multitasking_Scroll
12:09:21.621	0.08858817	5.547535	7.843644	-0.07166427	-0.019410243	0.026713137	0.20283455	5.5993037	8.048417	Multitasking_Scroll
12:09:21.643	0.08858817	5.547535	7.843644	-0.07166427	-0.019410243	0.026713137	0.20283455	5.5993037	8.048417	Multitasking_Scroll
12:09:21.664	0.08858817	5.3871183	7.963358	-0.037455816	-0.10309879	-0.012382238	0.17094722	5.5520606	8.081817	Multitasking_Scroll
12:09:21.686	0.08858817	5.3871183	7.963358	-0.037455816	-0.10309879	-0.012382238	0.17094722	5.5520606	8.081817	Multitasking_Scroll
12:09:21.707	0.08858817	5.3871183	7.963358	-0.037455816	-0.10309879	-0.012382238	0.17094722	5.5520606	8.081817	Multitasking_Scroll
12:09:21.728	0.08858817	5.3871183	7.963358	-0.037455816	-0.10309879	-0.012382238	0.17094722	5.5520606	8.081817	Multitasking_Scroll
12:09:21.749	0.08858817	5.3871183	7.963358	-0.037455816	-0.10309879	-0.012382238	0.17094722	5.5520606	8.081817	Multitasking_Scroll
12:09:21.771	0.08858817	5.3871183	7.963358	-0.037455816	-0.10309879	-0.012382238	0.17094722	5.5520606	8.081817	Multitasking_Scroll
12:09:21.792	0.08858817	5.3871183	7.963358	-0.037455816	-0.10309879	-0.012382238	0.17094722	5.5520606	8.081817	Multitasking_Scroll
12:09:21.813	0.08858817	5.3871183	7.963358	-0.037455816	-0.10309879	-0.012382238	0.17094722	5.5520606	8.081817	Multitasking_Scroll
12:09:21.834	0.08858817	5.3871183	7.963358	-0.037455816	-0.10309879	-0.012382238	0.17094722	5.5520606	8.081817	Multitasking_Scroll
12:09:21.855	0.25139886	5.305713	8.27222	-0.055170905	0.01113302	-0.023988677	0.21605954	5.4960504	8.118934	Multitasking_Scroll
12:09:21.876	0.25139886	5.305713	8.27222	-0.055170905	0.01113302	-0.023988677	0.21605954	5.4960504	8.118934	Multitasking_Scroll
12:09:21.897	0.25139886	5.305713	8.27222	-0.055170905	0.01113302	-0.023988677	0.21605954	5.4960504	8.118934	Multitasking_Scroll
12:09:21.918	0.25139886	5.305713	8.27222	-0.055170905	0.01113302	-0.023988677	0.21605954	5.4960504	8.118934	Multitasking_Scroll
12:09:21.940	0.25139886	5.305713	8.27222	-0.055170905	0.01113302	-0.023988677	0.21605954	5.4960504	8.118934	Multitasking_Scroll
12:09:21.961	0.25139886	5.305713	8.27222	-0.055170905	0.01113302	-0.023988677	0.21605954	5.4960504	8.118934	Multitasking_Scroll
12:09:21.982	0.25139886	5.305713	8.27222	-0.055170905	0.01113302	-0.023988677	0.21605954	5.4960504	8.118934	Multitasking_Scroll
12:09:22.010	0.25139886	5.305713	8.27222	-0.055170905	0.01113302	-0.023988677	0.21605954	5.4960504	8.118934	Multitasking_Scroll
12:09:22.043	0.15083931	5.4900723	7.865193	-0.011188609	-0.02490803	0.016939294	0.2239568	5.494009	8.120102	Multitasking_Scroll
12:09:22.077	0.15083931	5.4900723	7.865193	-0.011188609	-0.02490803	0.016939294	0.2239568	5.494009	8.120102	Multitasking_Scroll
12:09:22.117	0.15083931	5.4900723	7.865193	-0.011188609	-0.02490803	0.016939294	0.2239568	5.494009	8.120102	Multitasking_Scroll
12:09:22.145	0.15083931	5.4900723	7.865193	-0.011188609	-0.02490803	0.016939294	0.2239568	5.494009	8.120102	Multitasking_Scroll
12:09:22.178	0.15083931	5.4900723	7.865193	-0.011188609	-0.02490803	0.016939294	0.2239568	5.494009	8.120102	Multitasking_Scroll
12:09:22.213	0.16281068	5.2051535	7.9513865	-0.044786196	0.028848112	-0.03131906	0.20759828	5.4588304	8.144225	Multitasking_Scroll
12:09:22.246	0.16281068	5.2051535	7.9513865	-0.044786196	0.028848112	-0.03131906	0.20759828	5.4588304	8.144225	Multitasking_Scroll
12:09:22.268	0.16281068	5.2051535	7.9513865	-0.044786196	0.028848112	-0.03131906	0.20759828	5.4588304	8.144225	Multitasking_Scroll
12:09:22.290	0.16281068	5.2051535	7.9513865	-0.044786196	0.028848112	-0.03131906	0.20759828	5.4588304	8.144225	Multitasking_Scroll
12:09:22.314	0.16281068	5.2051535	7.9513865	-0.044786196	0.028848112	-0.03131906	0.20759828	5.4588304	8.144225	Multitasking_Scroll
12:09:22.336	0.16281068	5.2051535	7.9513865	-0.044786196	0.028848112	-0.03131906	0.20759828	5.4588304	8.144225	Multitasking_Scroll
12:09:22.358	0.16281068	5.2051535	7.9513865	-0.044786196	0.028848112	-0.03131906	0.20759828	5.4588304	8.144225	Multitasking_Scroll
12:09:22.381	0.16281068	5.2051535	7.9513865	-0.044786196	0.028848112	-0.03131906	0.2378393	5.3785567	8.196638	Multitasking_Scroll
12:09:22.404	0.3615355	5.190788	8.353624	-0.1852852	-0.016355917	-0.033151656	0.2378393	5.3785567	8.196638	Multitasking_Scroll
12:09:22.427	0.3615355	5.190788	8.353624	-0.1852852	-0.016355917	-0.033151656	0.2378393	5.3785567	8.196638	Multitasking_Scroll
12:09:22.449	0.3615355	5.190788	8.353624	-0.1852852	-0.016355917	-0.033151656	0.2378393	5.3785567	8.196638	Multitasking_Scroll
12:09:22.472	0.3615355	5.190788	8.353624	-0.1852852	-0.016355917	-0.033151656	0.2378393	5.3785567	8.196638	Multitasking_Scroll
12:09:22.496	0.3615355	5.190788	8.353624	-0.1852852	-0.016355917	-0.033151656	0.2378393	5.3785567	8.196638	Multitasking_Scroll
12:09:22.518	0.3615355	5.190788	8.353624	-0.1852852	-0.016355917	-0.033151656	0.2378393	5.3785567	8.196638	Multitasking_Scroll
12:09:22.542	0.3615355	5.190788	8.353624	-0.1852852	-0.016355917	-0.033151656	0.2378393	5.3785567	8.196638	Multitasking_Scroll
12:09:22.565	0.18435916	5.193182	8.140534	-0.0026364943	0.01113302	0.012663237	0.25028878	5.3114133	8.239938	Multitasking_Scroll
12:09:22.588	0.18435916	5.193182	8.140534	-0.0026364943	0.01113302	0.012663237	0.25028878	5.3114133	8.239938	Multitasking_Scroll
12:09:22.610	0.18435916	5.193182	8.140534	-0.0026364943	0.01113302	0.012663237	0.25028878	5.3114133	8.239938	Multitasking_Scroll
12:09:22.633	0.18435916	5.193182	8.140534	-0.0026364943	0.01113302	0.012663237	0.25028878	5.3114133	8.239938	Multitasking_Scroll
12:09:22.656	0.18435916	5.193182	8.140534	-0.0026364943	0.01113302	0.012663237	0.25028878	5.3114133	8.239938	Multitasking_Scroll
12:09:22.679	0.18435916	5.193182	8.140534	-0.0026364943	0.01113302	0.012663237	0.25028878	5.3114133	8.239938	Multitasking_Scroll
12:09:22.702	0.18435916	5.193182	8.140534	-0.0026364943	0.01113302	0.012663237	0.25028878	5.3114133	8.239938	Multitasking_Scroll
12:09:22.726	0.18435916	5.193182	8.140534	-0.0026364943	0.01113302	0.012663237	0.25028878	5.3114133	8.239938	Multitasking_Scroll
12:09:22.748	0.12689656	5.154874	7.355212	0.11037357	0.13697125	0.015106697	0.2301025	5.357961	8.210339	Multitasking_Scroll
12:09:22.770	0.12689656	5.154874	7.355212	0.11037357	0.13697125	0.015106697	0.2301025	5.357961	8.210339	Multitasking_Scroll
12:09:22.791	0.12689656	5.154874	7.355212	0.11037357	0.13697125	0.015106697	0.2301025	5.357961	8.210339	Multitasking_Scroll
12:09:22.811	0.12689656	5.154874	7.355212	0.11037357	0.13697125	0.015106697	0.2301025	5.357961	8.210339	Multitasking_Scroll
12:09:22.832	0.12689656	5.154874	7.355212	0.11037357	0.13697125	0.015106697	0.2301025	5.357961	8.210339	Multitasking_Scroll
12:09:22.852	0.12689656	5.154874	7.355212	0.11037357	0.13697125	0.015106697	0.2301025	5.357961	8.210339	Multitasking_Scroll
12:09:22.873	0.12689656	5.154874	7.355212	0.11037357	0.13697125	0.015106697	0.2301025	5.357961	8.210339	Multitasking_Scroll
12:09:22.894	0.12689656	5.154874	7.355212	0.11037357	0.13697125	0.015106697	0.2301025	5.357961	8.210339	Multitasking_Scroll
12:09:22.915	0.12689656	5.154874	7.355212	0.11037357	0.13697125	0.015106697	0.2301025	5.357961	8.210339	Multitasking_Scroll
12:09:22.937	0.21309046	5.174028	8.0711	0.02240898	0.031291574	0.010830641	0.10145777	5.4117103	8.177619	Multitasking_Scroll
12:09:22.958	0.21309046	5.174028	8.0711	0.02240898	0.031291574	0.010830641	0.10145777	5.4117103	8.177619	Multitasking_Scroll
12:09:22.982	0.21309046	5.174028	8.0711	0.02240898	0.031291574	0.010830641	0.10145777	5.4117103	8.177619	Multitasking_Scroll
12:09:23.003	0.21309046	5.174028	8.0711	0.02240898	0.031291574	0.010830641	0.10145777	5.4117103	8.177619	Multitasking_Scroll
12:09:23.024	0.21309046	5.174028	8.0711	0.02240898	0.031291574	0.010830641	0.10145777	5.4117103	8.177619	Multitasking_Scroll
12:09:23.044	0.21309046	5.174028	8.0711	0.02240898	0.031291574	0.010830641	0.10145777	5.4117103	8.177619	Multitasking_Scroll
12:09:23.066	0.21309046	5.174028	8.0711	0.02240898	0.031291574	0.010830641	0.10145777	5.4117103	8.177619	Multitasking_Scroll
12:09:23.088	0.21309046	5.174028	8.0711	0.02240898	0.031291574	0.010830641	0.10145777	5.4117103	8.177619	Multitasking_Scroll
12:09:23.109	0.0023942748	5.358387	8.090255	-0.020351587	0.05083926	-0.0148257	0.10885782	5.4197254	8.172213	Multitasking_Scroll
12:09:23.132	0.0023942748	5.358387	8.090255	-0.020351587	0.05083926	-0.0148257	0.10885782	5.4197254	8.172213	Multitasking_Scroll
12:09:23.153	0.0023942748	5.358387	8.090255	-0.020351587	0.05083926	-0.0148257	0.10885782	5.4197254	8.172213	Multitasking_Scroll
12:09:23.174	0.0023942748	5.358387	8.090255	-0.020351587	0.05083926	-0.0148257	0.10885782	5.4197254	8.172213	Multitasking_Scroll
12:09:23.195	0.0023942748	5.358387	8.090255	-0.020351587	0.05083926	-0.0148257	0.10885782	5.4197254	8.172213	Multitasking_Scroll
12:09:23.216	0.0023942748	5.358387	8.090255	-0.020351587	0.05083926	-0.0148257	0.10885782	5.4197254	8.172213	Multitasking_Scroll
12:09:23.237	0.0023942748	5.358387	8.090255	-0.020351587	0.05083926	-0.0148257	0.10885782	5.4197254	8.172213	Multitasking_Scroll
12:09:23.258	0.0023942748	5.358387	8.090255	-0.020351587	0.05083926	-0.0148257	0.10885782	5.4197254	8.172213	Multitasking_Scroll
12:09:23.280	0.2466103	5.166845	7.8627987	0.047454458	-0.0047494774	0.035265252	0.08655049	5.479646	8.132424	Multitasking_Scroll
12:09:23.301	0.2466103	5.166845	7.8627987	0.047454458	-0.0047494774	0.035265252	0.08655049	5.479646	8.132424	Multitasking_Scroll
12:09:23.322	0.2466103	5.166845	7.8627987	0.047454458	-0.0047494774	0.035265252	0.08655049	5.479646	8.132424	Multitasking_Scroll
12:09:23.343	0.2466103	5.166845	7.8627987	0.047454458	-0.0047494774	0.035265252	0.08655049	5.479646	8.132424	Multitasking_Scroll
12:09:23.365	0.2466103	5.166845	7.8627987	0.047454458	-0.0047494774	0.035265252	0.08655049	5.479646	8.132424	Multitasking_Scroll
12:09:23.386	0.2466103	5.166845	7.8627987	0.047454458	-0.0047494774	0.035265252	0.08655049	5.479646	8.132424	Multitasking_Scroll
12:09:23.407	0.2466103	5.166845	7.8627987	0.047454458	-0.0047494774	0.035265252	0.08655049	5.479646	8.132424	Multitasking_Scroll
12:09:23.428	0.2466103	5.166845	7.8627987	0.047454458	-0.0047494774	0.035265252	0.08655049	5.479646	8.132424	Multitasking_Scroll
12:09:23.450	0.2466103	5.166845	7.8627987	0.047454458	-0.0047494774	0.035265252	0.08655049	5.479646	8.132424	Multitasking_Scroll
12:09:23.472	-0.031125572	5.3727527	7.726325	-0.008134281	-0.030405818	-0.0148257	0.095756814	5.506829	8.113938	Multitasking_Scroll
12:09:23.496	-0.031125572	5.3727527	7.726325	-0.008134281	-0.030405818	-0.0148257	0.095756814	5.506829	8.113938	Multitasking_Scroll
12:09:23.518	-0.031125572	5.3727527	7.726325	-0.008134281	-0.030405818	-0.0148257	0.095756814	5.506829	8.113938	Multitasking_Scroll
12:09:23.539	-0.031125572	5.3727527	7.726325	-0.008134281	-0.030405818	-0.0148257	0.095756814	5.506829	8.113938	Multitasking_Scroll
12:09:23.560	-0.031125572	5.3727527	7.726325	-0.008134281	-0.030405818	-0.0148257	0.095756814	5.506829	8.113938	Multitasking_Scroll
12:09:23.581	-0.031125572	5.3727527	7.726325	-0.008134281	-0.030405818	-0.0148257	0.095756814	5.506829	8.113938	Multitasking_Scroll
12:09:23.603	-0.031125572	5.3727527	7.726325	-0.008134281	-0.030405818	-0.0148257	0.095756814	5.506829	8.113938	Multitasking_Scroll
12:09:23.624	-0.031125572	5.3727527	7.726325	-0.008134281	-0.030405818	-0.0148257	0.095756814	5.506829	8.113938	Multitasking_Scroll
12:09:23.645	0.15083931	5.2506447	8.008849	-0.0869359	0.063056566	0.00044593166	0.08850988	5.525079	8.101604	Multitasking_Scroll
12:09:23.669	0.15083931	5.2506447	8.008849	-0.0869359	0.063056566	0.00044593166	0.08850988	5.525079	8.101604	Multitasking_Scroll
12:09:23.692	0.15083931	5.2506447	8.008849	-0.0869359	0.063056566	0.00044593166	0.08850988	5.525079	8.101604	Multitasking_Scroll
12:09:23.713	0.15083931	5.2506447	8.008849	-0.0869359	0.063056566	0.00044593166	0.08850988	5.525079	8.101604	Multitasking_Scroll
12:09:23.734	0.15083931	5.2506447	8.008849	-0.0869359	0.063056566	0.00044593166	0.08850988	5.525079	8.101604	Multitasking_Scroll
12:09:23.756	0.15083931	5.2506447	8.008849	-0.0869359	0.063056566	0.00044593166	0.08850988	5.525079	8.101604	Multitasking_Scroll
12:09:23.777	0.15083931	5.2506447	8.008849	-0.0869359	0.063056566	0.00044593166	0.08850988	5.525079	8.101604	Multitasking_Scroll
12:09:23.799	0.15083931	5.2506447	8.008849	-0.0869359	0.063056566	0.00044593166	0.08850988	5.525079	8.101604	Multitasking_Scroll
12:09:23.820	0.13647367	5.384724	8.05434	0.038291477	0.005635232	0.01999362	0.031911936	5.595246	8.053727	Multitasking_Scroll
12:09:23.842	0.13647367	5.384724	8.05434	0.038291477	0.005635232	0.01999362	0.031911936	5.595246	8.053727	Multitasking_Scroll
12:09:23.863	0.13647367	5.384724	8.05434	0.038291477	0.005635232	0.01999362	0.031911936	5.595246	8.053727	Multitasking_Scroll
12:09:23.885	0.13647367	5.384724	8.05434	0.038291477	0.005635232	0.01999362	0.031911936	5.595246	8.053727	Multitasking_Scroll
12:09:23.906	0.13647367	5.384724	8.05434	0.038291477	0.005635232	0.01999362	0.031911936	5.595246	8.053727	Multitasking_Scroll
12:09:23.927	0.13647367	5.384724	8.05434	0.038291477	0.005635232	0.01999362	0.031911936	5.595246	8.053727	Multitasking_Scroll
12:09:23.948	0.13647367	5.384724	8.05434	0.038291477	0.005635232	0.01999362	0.031911936	5.595246	8.053727	Multitasking_Scroll
12:09:23.969	0.13647367	5.384724	8.05434	0.038291477	0.005635232	0.01999362	0.031911936	5.595246	8.053727	Multitasking_Scroll
12:09:23.990	0.13647367	5.384724	8.05434	0.038291477	0.005635232	0.01999362	0.031911936	5.595246	8.053727	Multitasking_Scroll
12:09:24.011	-0.10055954	5.6385174	8.128563	-0.05822523	-0.029184088	-0.0026083947	0.025243638	5.640808	8.021906	Multitasking_Scroll
12:09:24.032	-0.10055954	5.6385174	8.128563	-0.05822523	-0.029184088	-0.0026083947	0.025243638	5.640808	8.021906	Multitasking_Scroll
12:09:24.052	-0.10055954	5.6385174	8.128563	-0.05822523	-0.029184088	-0.0026083947	0.025243638	5.640808	8.021906	Multitasking_Scroll
12:09:24.074	-0.10055954	5.6385174	8.128563	-0.05822523	-0.029184088	-0.0026083947	0.025243638	5.640808	8.021906	Multitasking_Scroll
12:09:24.097	-0.10055954	5.6385174	8.128563	-0.05822523	-0.029184088	-0.0026083947	0.025243638	5.640808	8.021906	Multitasking_Scroll
12:09:24.119	-0.10055954	5.6385174	8.128563	-0.05822523	-0.029184088	-0.0026083947	0.025243638	5.640808	8.021906	Multitasking_Scroll
12:09:24.141	-0.10055954	5.6385174	8.128563	-0.05822523	-0.029184088	-0.0026083947	0.025243638	5.640808	8.021906	Multitasking_Scroll
12:09:24.163	-0.10055954	5.6385174	8.128563	-0.05822523	-0.029184088	-0.0026083947	0.025243638	5.640808	8.021906	Multitasking_Scroll
12:09:24.186	0.05985687	5.5954204	7.580274	-0.035012353	-0.012079861	0.039541304	0.048827052	5.698028	7.981255	Multitasking_Scroll
12:09:24.207	0.05985687	5.5954204	7.580274	-0.035012353	-0.012079861	0.039541304	0.048827052	5.698028	7.981255	Multitasking_Scroll
12:09:24.228	0.05985687	5.5954204	7.580274	-0.035012353	-0.012079861	0.039541304	0.048827052	5.698028	7.981255	Multitasking_Scroll
12:09:24.249	0.05985687	5.5954204	7.580274	-0.035012353	-0.012079861	0.039541304	0.048827052	5.698028	7.981255	Multitasking_Scroll
12:09:24.270	0.05985687	5.5954204	7.580274	-0.035012353	-0.012079861	0.039541304	0.048827052	5.698028	7.981255	Multitasking_Scroll
12:09:24.291	0.05985687	5.5954204	7.580274	-0.035012353	-0.012079861	0.039541304	0.048827052	5.698028	7.981255	Multitasking_Scroll
12:09:24.314	0.05985687	5.5954204	7.580274	-0.035012353	-0.012079861	0.039541304	0.048827052	5.698028	7.981255	Multitasking_Scroll
12:09:24.335	0.05985687	5.5954204	7.580274	-0.035012353	-0.012079861	0.039541304	0.048827052	5.698028	7.981255	Multitasking_Scroll
12:09:24.356	0.05985687	5.5954204	7.580274	-0.035012353	-0.012079861	0.039541304	0.048827052	5.698028	7.981255	Multitasking_Scroll
12:09:24.377	0.2657645	5.384724	8.490098	-0.22560231	-0.068890326	-0.0019975293	0.09509053	5.652511	8.01314	Multitasking_Scroll
12:09:24.398	0.2657645	5.384724	8.490098	-0.22560231	-0.068890326	-0.0019975293	0.09509053	5.652511	8.01314	Multitasking_Scroll
12:09:24.419	0.2657645	5.384724	8.490098	-0.22560231	-0.068890326	-0.0019975293	0.09509053	5.652511	8.01314	Multitasking_Scroll
12:09:24.440	0.2657645	5.384724	8.490098	-0.22560231	-0.068890326	-0.0019975293	0.09509053	5.652511	8.01314	Multitasking_Scroll
12:09:24.461	0.2657645	5.384724	8.490098	-0.22560231	-0.068890326	-0.0019975293	0.09509053	5.652511	8.01314	Multitasking_Scroll
12:09:24.482	0.2657645	5.384724	8.490098	-0.22560231	-0.068890326	-0.0019975293	0.09509053	5.652511	8.01314	Multitasking_Scroll
12:09:24.503	0.2657645	5.384724	8.490098	-0.22560231	-0.068890326	-0.0019975293	0.09509053	5.652511	8.01314	Multitasking_Scroll
12:09:24.525	0.2657645	5.384724	8.490098	-0.22560231	-0.068890326	-0.0019975293	0.09509053	5.652511	8.01314	Multitasking_Scroll
12:09:24.546	0.090982445	5.4350038	7.745479	0.13908425	-0.07622071	-0.029486466	0.1942786	5.5315785	8.095322	Multitasking_Scroll
12:09:24.568	0.090982445	5.4350038	7.745479	0.13908425	-0.07622071	-0.029486466	0.1942786	5.5315785	8.095322	Multitasking_Scroll
12:09:24.589	0.090982445	5.4350038	7.745479	0.13908425	-0.07622071	-0.029486466	0.1942786	5.5315785	8.095322	Multitasking_Scroll
12:09:24.610	0.090982445	5.4350038	7.745479	0.13908425	-0.07622071	-0.029486466	0.1942786	5.5315785	8.095322	Multitasking_Scroll
12:09:24.632	0.090982445	5.4350038	7.745479	0.13908425	-0.07622071	-0.029486466	0.1942786	5.5315785	8.095322	Multitasking_Scroll
12:09:24.653	0.090982445	5.4350038	7.745479	0.13908425	-0.07622071	-0.029486466	0.1942786	5.5315785	8.095322	Multitasking_Scroll
12:09:24.674	0.090982445	5.4350038	7.745479	0.13908425	-0.07622071	-0.029486466	0.1942786	5.5315785	8.095322	Multitasking_Scroll
12:09:24.696	0.090982445	5.4350038	7.745479	0.13908425	-0.07622071	-0.029486466	0.1942786	5.5315785	8.095322	Multitasking_Scroll
12:09:24.722	0.43096948	5.209942	8.667274	-0.006912551	0.17117971	0.040152173	0.18252756	5.5423603	8.088216	Multitasking_Scroll
12:09:24.755	0.43096948	5.209942	8.667274	-0.006912551	0.17117971	0.040152173	0.18252756	5.5423603	8.088216	Multitasking_Scroll
12:09:24.776	0.43096948	5.209942	8.667274	-0.006912551	0.17117971	0.040152173	0.18252756	5.5423603	8.088216	Multitasking_Scroll
12:09:24.797	0.43096948	5.209942	8.667274	-0.006912551	0.17117971	0.040152173	0.18252756	5.5423603	8.088216	Multitasking_Scroll
12:09:24.818	0.43096948	5.209942	8.667274	-0.006912551	0.17117971	0.040152173	0.18252756	5.5423603	8.088216	Multitasking_Scroll
12:09:24.840	0.43096948	5.209942	8.667274	-0.006912551	0.17117971	0.040152173	0.18252756	5.5423603	8.088216	Multitasking_Scroll
12:09:24.861	0.43096948	5.209942	8.667274	-0.006912551	0.17117971	0.040152173	0.18252756	5.5423603	8.088216	Multitasking_Scroll
12:09:24.882	0.43096948	5.209942	8.667274	-0.006912551	0.17117971	0.040152173	0.18252756	5.5423603	8.088216	Multitasking_Scroll
12:09:24.906	0.12450229	5.36557	7.537177	0.102432325	-0.017577648	-0.02765387	0.077819005	5.626499	8.031613	Multitasking_Scroll
12:09:24.928	0.12450229	5.36557	7.537177	0.102432325	-0.017577648	-0.02765387	0.077819005	5.626499	8.031613	Multitasking_Scroll
12:09:24.949	0.12450229	5.36557	7.537177	0.102432325	-0.017577648	-0.02765387	0.077819005	5.626499	8.031613	Multitasking_Scroll
12:09:24.973	0.12450229	5.36557	7.537177	0.102432325	-0.017577648	-0.02765387	0.077819005	5.626499	8.031613	Multitasking_Scroll
12:09:24.994	0.12450229	5.36557	7.537177	0.102432325	-0.017577648	-0.02765387	0.077819005	5.626499	8.031613	Multitasking_Scroll
12:09:25.015	0.12450229	5.36557	7.537177	0.102432325	-0.017577648	-0.02765387	0.077819005	5.626499	8.031613	Multitasking_Scroll
12:09:25.036	0.12450229	5.36557	7.537177	0.102432325	-0.017577648	-0.02765387	0.077819005	5.626499	8.031613	Multitasking_Scroll
12:09:25.058	0.12450229	5.36557	7.537177	0.102432325	-0.017577648	-0.02765387	0.077819005	5.626499	8.031613	Multitasking_Scroll
12:09:25.079	-0.3974496	5.8324533	7.573091	-0.034401484	0.0074678278	-0.05941886	0.12169739	5.6032405	8.04731	Multitasking_Scroll
12:09:25.100	-0.3974496	5.8324533	7.573091	-0.034401484	0.0074678278	-0.05941886	0.12169739	5.6032405	8.04731	Multitasking_Scroll
12:09:25.121	-0.3974496	5.8324533	7.573091	-0.034401484	0.0074678278	-0.05941886	0.12169739	5.6032405	8.04731	Multitasking_Scroll
12:09:25.143	-0.3974496	5.8324533	7.573091	-0.034401484	0.0074678278	-0.05941886	0.12169739	5.6032405	8.04731	Multitasking_Scroll
12:09:25.164	-0.3974496	5.8324533	7.573091	-0.034401484	0.0074678278	-0.05941886	0.12169739	5.6032405	8.04731	Multitasking_Scroll
12:09:25.185	-0.3974496	5.8324533	7.573091	-0.034401484	0.0074678278	-0.05941886	0.12169739	5.6032405	8.04731	Multitasking_Scroll
12:09:25.206	-0.3974496	5.8324533	7.573091	-0.034401484	0.0074678278	-0.05941886	0.12169739	5.6032405	8.04731	Multitasking_Scroll
12:09:25.227	-0.3974496	5.8324533	7.573091	-0.034401484	0.0074678278	-0.05941886	0.12169739	5.6032405	8.04731	Multitasking_Scroll
12:09:25.249	-0.3974496	5.8324533	7.573091	-0.034401484	0.0074678278	-0.05941886	0.12169739	5.6032405	8.04731	Multitasking_Scroll
12:09:25.270	0.2777359	5.3464155	8.056735	-0.07532946	0.016019942	0.015106697	0.14748108	5.567833	8.071421	Multitasking_Scroll
12:09:25.292	0.2777359	5.3464155	8.056735	-0.07532946	0.016019942	0.015106697	0.14748108	5.567833	8.071421	Multitasking_Scroll
12:09:25.313	0.2777359	5.3464155	8.056735	-0.07532946	0.016019942	0.015106697	0.14748108	5.567833	8.071421	Multitasking_Scroll
12:09:25.334	0.2777359	5.3464155	8.056735	-0.07532946	0.016019942	0.015106697	0.14748108	5.567833	8.071421	Multitasking_Scroll
12:09:25.356	0.2777359	5.3464155	8.056735	-0.07532946	0.016019942	0.015106697	0.14748108	5.567833	8.071421	Multitasking_Scroll
12:09:25.377	0.2777359	5.3464155	8.056735	-0.07532946	0.016019942	0.015106697	0.14748108	5.567833	8.071421	Multitasking_Scroll
12:09:25.398	0.2777359	5.3464155	8.056735	-0.07532946	0.016019942	0.015106697	0.14748108	5.567833	8.071421	Multitasking_Scroll
12:09:25.419	0.2777359	5.3464155	8.056735	-0.07532946	0.016019942	0.015106697	0.14748108	5.567833	8.071421	Multitasking_Scroll
12:09:25.440	0.20351335	5.3871183	7.9609637	0.0028612928	-0.012079861	-0.012993104	0.16414496	5.537883	8.091678	Multitasking_Scroll
12:09:25.461	0.20351335	5.3871183	7.9609637	0.0028612928	-0.012079861	-0.012993104	0.16414496	5.537883	8.091678	Multitasking_Scroll
12:09:25.491	0.20351335	5.3871183	7.9609637	0.0028612928	-0.012079861	-0.012993104	0.16414496	5.537883	8.091678	Multitasking_Scroll
12:09:25.524	0.20351335	5.3871183	7.9609637	0.0028612928	-0.012079861	-0.012993104	0.16414496	5.537883	8.091678	Multitasking_Scroll
12:09:25.558	0.20351335	5.3871183	7.9609637	0.0028612928	-0.012079861	-0.012993104	0.16414496	5.537883	8.091678	Multitasking_Scroll
12:09:25.593	0.20351335	5.3871183	7.9609637	0.0028612928	-0.012079861	-0.012993104	0.16414496	5.537883	8.091678	Multitasking_Scroll
12:09:25.627	0.13886794	5.4565525	8.135746	0.086549826	0.033735033	0.028545732	0.17722368	5.5689564	8.070046	Multitasking_Scroll
12:09:25.659	0.13886794	5.4565525	8.135746	0.086549826	0.033735033	0.028545732	0.17722368	5.5689564	8.070046	Multitasking_Scroll
12:09:25.692	0.13886794	5.4565525	8.135746	0.086549826	0.033735033	0.028545732	0.17722368	5.5689564	8.070046	Multitasking_Scroll
12:09:25.726	0.13886794	5.4565525	8.135746	0.086549826	0.033735033	0.028545732	0.17722368	5.5689564	8.070046	Multitasking_Scroll
12:09:25.747	0.13886794	5.4565525	8.135746	0.086549826	0.033735033	0.028545732	0.17722368	5.5689564	8.070046	Multitasking_Scroll
12:09:25.768	0.13886794	5.4565525	8.135746	0.086549826	0.033735033	0.028545732	0.17722368	5.5689564	8.070046	Multitasking_Scroll
12:09:25.789	0.13886794	5.4565525	8.135746	0.086549826	0.033735033	0.028545732	0.17722368	5.5689564	8.070046	Multitasking_Scroll
12:09:25.810	0.090982445	5.3966956	7.9346266	-0.09426628	0.037400223	0.00044593166	0.049104735	5.687986	7.9884143	Multitasking_Scroll
12:09:25.831	0.090982445	5.3966956	7.9346266	-0.09426628	0.037400223	0.00044593166	0.049104735	5.687986	7.9884143	Multitasking_Scroll
12:09:25.852	0.090982445	5.3966956	7.9346266	-0.09426628	0.037400223	0.00044593166	0.049104735	5.687986	7.9884143	Multitasking_Scroll
12:09:25.875	0.090982445	5.3966956	7.9346266	-0.09426628	0.037400223	0.00044593166	0.049104735	5.687986	7.9884143	Multitasking_Scroll
12:09:25.897	0.090982445	5.3966956	7.9346266	-0.09426628	0.037400223	0.00044593166	0.049104735	5.687986	7.9884143	Multitasking_Scroll
12:09:25.919	0.090982445	5.3966956	7.9346266	-0.09426628	0.037400223	0.00044593166	0.049104735	5.687986	7.9884143	Multitasking_Scroll
12:09:25.943	0.090982445	5.3966956	7.9346266	-0.09426628	0.037400223	0.00044593166	0.049104735	5.687986	7.9884143	Multitasking_Scroll
12:09:25.965	0.090982445	5.3966956	7.9346266	-0.09426628	0.037400223	0.00044593166	0.049104735	5.687986	7.9884143	Multitasking_Scroll
12:09:25.986	0.016759925	5.549929	7.676045	0.015689462	-0.08232936	0.02121535	0.059424836	5.6526933	8.013357	Multitasking_Scroll
12:09:26.010	0.016759925	5.549929	7.676045	0.015689462	-0.08232936	0.02121535	0.059424836	5.6526933	8.013357	Multitasking_Scroll
12:09:26.032	0.016759925	5.549929	7.676045	0.015689462	-0.08232936	0.02121535	0.059424836	5.6526933	8.013357	Multitasking_Scroll
12:09:26.054	0.016759925	5.549929	7.676045	0.015689462	-0.08232936	0.02121535	0.059424836	5.6526933	8.013357	Multitasking_Scroll
12:09:26.076	0.016759925	5.549929	7.676045	0.015689462	-0.08232936	0.02121535	0.059424836	5.6526933	8.013357	Multitasking_Scroll
12:09:26.098	0.016759925	5.549929	7.676045	0.015689462	-0.08232936	0.02121535	0.059424836	5.6526933	8.013357	Multitasking_Scroll
12:09:26.119	0.016759925	5.549929	7.676045	0.015689462	-0.08232936	0.02121535	0.059424836	5.6526933	8.013357	Multitasking_Scroll
12:09:26.140	0.016759925	5.549929	7.676045	0.015689462	-0.08232936	0.02121535	0.059424836	5.6526933	8.013357	Multitasking_Scroll
12:09:26.161	0.4070267	5.130931	8.676852	-0.32456246	-0.013912455	-0.013603969	0.15303306	5.5234437	8.101758	Multitasking_Scroll
12:09:26.182	0.4070267	5.130931	8.676852	-0.32456246	-0.013912455	-0.013603969	0.15303306	5.5234437	8.101758	Multitasking_Scroll
12:09:26.203	0.4070267	5.130931	8.676852	-0.32456246	-0.013912455	-0.013603969	0.15303306	5.5234437	8.101758	Multitasking_Scroll
12:09:26.224	0.4070267	5.130931	8.676852	-0.32456246	-0.013912455	-0.013603969	0.15303306	5.5234437	8.101758	Multitasking_Scroll
12:09:26.245	0.4070267	5.130931	8.676852	-0.32456246	-0.013912455	-0.013603969	0.15303306	5.5234437	8.101758	Multitasking_Scroll
12:09:26.266	0.4070267	5.130931	8.676852	-0.32456246	-0.013912455	-0.013603969	0.15303306	5.5234437	8.101758	Multitasking_Scroll
12:09:26.288	0.4070267	5.130931	8.676852	-0.32456246	-0.013912455	-0.013603969	0.15303306	5.5234437	8.101758	Multitasking_Scroll
12:09:26.309	0.4070267	5.130931	8.676852	-0.32456246	-0.013912455	-0.013603969	0.15303306	5.5234437	8.101758	Multitasking_Scroll
12:09:26.330	0.4070267	5.130931	8.676852	-0.32456246	-0.013912455	-0.013603969	0.15303306	5.5234437	8.101758	Multitasking_Scroll
12:09:26.351	0.1699935	5.1859994	7.9418097	0.06272609	-0.042012256	-0.024599543	0.1318544	5.4325013	8.163386	Multitasking_Scroll
12:09:26.372	0.1699935	5.1859994	7.9418097	0.06272609	-0.042012256	-0.024599543	0.1318544	5.4325013	8.163386	Multitasking_Scroll
12:09:26.393	0.1699935	5.1859994	7.9418097	0.06272609	-0.042012256	-0.024599543	0.1318544	5.4325013	8.163386	Multitasking_Scroll
12:09:26.415	0.1699935	5.1859994	7.9418097	0.06272609	-0.042012256	-0.024599543	0.1318544	5.4325013	8.163386	Multitasking_Scroll
12:09:26.436	0.1699935	5.1859994	7.9418097	0.06272609	-0.042012256	-0.024599543	0.1318544	5.4325013	8.163386	Multitasking_Scroll
12:09:26.461	0.1699935	5.1859994	7.9418097	0.06272609	-0.042012256	-0.024599543	0.1318544	5.4325013	8.163386	Multitasking_Scroll
12:09:26.495	0.1699935	5.1859994	7.9418097	0.06272609	-0.042012256	-0.024599543	0.1318544	5.4325013	8.163386	Multitasking_Scroll
12:09:26.528	0.18435916	5.2314906	8.13814	-0.0710534	-0.046899177	0.010830641	0.16506168	5.418818	8.171874	Multitasking_Scroll
12:09:26.564	0.18435916	5.2314906	8.13814	-0.0710534	-0.046899177	0.010830641	0.16506168	5.418818	8.171874	Multitasking_Scroll
12:09:26.597	0.18435916	5.2314906	8.13814	-0.0710534	-0.046899177	0.010830641	0.16506168	5.418818	8.171874	Multitasking_Scroll
12:09:26.631	0.18435916	5.2314906	8.13814	-0.0710534	-0.046899177	0.010830641	0.16506168	5.418818	8.171874	Multitasking_Scroll
12:09:26.665	0.18435916	5.2314906	8.13814	-0.0710534	-0.046899177	0.010830641	0.16506168	5.418818	8.171874	Multitasking_Scroll
12:09:26.698	0.18435916	5.2314906	8.13814	-0.0710534	-0.046899177	0.010830641	0.16506168	5.418818	8.171874	Multitasking_Scroll
12:09:26.729	0.13168511	5.2913475	7.778999	0.030350229	-0.02490803	-0.008106182	0.17805044	5.4192944	8.171288	Multitasking_Scroll
12:09:26.751	0.13168511	5.2913475	7.778999	0.030350229	-0.02490803	-0.008106182	0.17805044	5.4192944	8.171288	Multitasking_Scroll
12:09:26.773	0.13168511	5.2913475	7.778999	0.030350229	-0.02490803	-0.008106182	0.17805044	5.4192944	8.171288	Multitasking_Scroll
12:09:26.795	0.13168511	5.2913475	7.778999	0.030350229	-0.02490803	-0.008106182	0.17805044	5.4192944	8.171288	Multitasking_Scroll
12:09:26.818	0.13168511	5.2913475	7.778999	0.030350229	-0.02490803	-0.008106182	0.17805044	5.4192944	8.171288	Multitasking_Scroll
12:09:26.841	0.13168511	5.2913475	7.778999	0.030350229	-0.02490803	-0.008106182	0.17805044	5.4192944	8.171288	Multitasking_Scroll
12:09:26.865	0.13168511	5.2913475	7.778999	0.030350229	-0.02490803	-0.008106182	0.17805044	5.4192944	8.171288	Multitasking_Scroll
12:09:26.889	0.28731298	5.276982	7.85801	0.052952245	-0.004138612	0.003500258	0.18892413	5.4583783	8.144982	Multitasking_Scroll
12:09:26.912	0.28731298	5.276982	7.85801	0.052952245	-0.004138612	0.003500258	0.18892413	5.4583783	8.144982	Multitasking_Scroll
12:09:26.935	0.28731298	5.276982	7.85801	0.052952245	-0.004138612	0.003500258	0.18892413	5.4583783	8.144982	Multitasking_Scroll
12:09:26.959	0.28731298	5.276982	7.85801	0.052952245	-0.004138612	0.003500258	0.18892413	5.4583783	8.144982	Multitasking_Scroll
12:09:26.982	0.28731298	5.276982	7.85801	0.052952245	-0.004138612	0.003500258	0.18892413	5.4583783	8.144982	Multitasking_Scroll
12:09:27.004	0.28731298	5.276982	7.85801	0.052952245	-0.004138612	0.003500258	0.18892413	5.4583783	8.144982	Multitasking_Scroll
12:09:27.027	0.28731298	5.276982	7.85801	0.052952245	-0.004138612	0.003500258	0.18892413	5.4583783	8.144982	Multitasking_Scroll
12:09:27.047	0.28731298	5.276982	7.85801	0.052952245	-0.004138612	0.003500258	0.18892413	5.4583783	8.144982	Multitasking_Scroll
12:09:27.068	0.32801566	5.166845	8.028004	0.054173972	0.08443685	0.03648698	0.20826176	5.4623823	8.141828	Multitasking_Scroll
12:09:27.089	0.32801566	5.166845	8.028004	0.054173972	0.08443685	0.03648698	0.20826176	5.4623823	8.141828	Multitasking_Scroll
12:09:27.110	0.32801566	5.166845	8.028004	0.054173972	0.08443685	0.03648698	0.20826176	5.4623823	8.141828	Multitasking_Scroll
12:09:27.132	0.32801566	5.166845	8.028004	0.054173972	0.08443685	0.03648698	0.20826176	5.4623823	8.141828	Multitasking_Scroll
12:09:27.152	0.32801566	5.166845	8.028004	0.054173972	0.08443685	0.03648698	0.20826176	5.4623823	8.141828	Multitasking_Scroll
12:09:27.174	0.32801566	5.166845	8.028004	0.054173972	0.08443685	0.03648698	0.20826176	5.4623823	8.141828	Multitasking_Scroll
12:09:27.195	0.32801566	5.166845	8.028004	0.054173972	0.08443685	0.03648698	0.20826176	5.4623823	8.141828	Multitasking_Scroll
12:09:27.216	0.32801566	5.166845	8.028004	0.054173972	0.08443685	0.03648698	0.20826176	5.4623823	8.141828	Multitasking_Scroll
12:09:27.237	0.10774237	5.2290964	8.044764	-0.07960551	0.022739459	-0.0074953167	0.09279318	5.5096006	8.112093	Multitasking_Scroll
12:09:27.259	0.10774237	5.2290964	8.044764	-0.07960551	0.022739459	-0.0074953167	0.09279318	5.5096006	8.112093	Multitasking_Scroll
12:09:27.283	0.10774237	5.2290964	8.044764	-0.07960551	0.022739459	-0.0074953167	0.09279318	5.5096006	8.112093	Multitasking_Scroll
12:09:27.304	0.10774237	5.2290964	8.044764	-0.07960551	0.022739459	-0.0074953167	0.09279318	5.5096006	8.112093	Multitasking_Scroll
12:09:27.327	0.10774237	5.2290964	8.044764	-0.07960551	0.022739459	-0.0074953167	0.09279318	5.5096006	8.112093	Multitasking_Scroll
12:09:27.350	0.10774237	5.2290964	8.044764	-0.07960551	0.022739459	-0.0074953167	0.09279318	5.5096006	8.112093	Multitasking_Scroll
12:09:27.371	0.10774237	5.2290964	8.044764	-0.07960551	0.022739459	-0.0074953167	0.09279318	5.5096006	8.112093	Multitasking_Scroll
12:09:27.393	0.10774237	5.2290964	8.044764	-0.07960551	0.022739459	-0.0074953167	0.09279318	5.5096006	8.112093	Multitasking_Scroll
12:09:27.414	0.10774237	5.2290964	8.044764	-0.07960551	0.022739459	-0.0074953167	0.09279318	5.5096006	8.112093	Multitasking_Scroll
12:09:27.440	0.14126222	5.360781	8.317711	-0.06555562	0.09970848	-0.037427716	0.11057499	5.4825373	8.130185	Multitasking_Scroll
12:09:27.465	0.14126222	5.360781	8.317711	-0.06555562	0.09970848	-0.037427716	0.11057499	5.4825373	8.130185	Multitasking_Scroll
12:09:27.499	0.14126222	5.360781	8.317711	-0.06555562	0.09970848	-0.037427716	0.11057499	5.4825373	8.130185	Multitasking_Scroll
12:09:27.532	0.14126222	5.360781	8.317711	-0.06555562	0.09970848	-0.037427716	0.11057499	5.4825373	8.130185	Multitasking_Scroll
12:09:27.565	0.14126222	5.360781	8.317711	-0.06555562	0.09970848	-0.037427716	0.11057499	5.4825373	8.130185	Multitasking_Scroll
12:09:27.600	0.098165266	5.334444	7.371972	-0.06250129	-0.097601	-0.03009733	0.12986699	5.4836264	8.129167	Multitasking_Scroll
12:09:27.620	0.098165266	5.334444	7.371972	-0.06250129	-0.097601	-0.03009733	0.12986699	5.4836264	8.129167	Multitasking_Scroll
12:09:27.649	0.098165266	5.334444	7.371972	-0.06250129	-0.097601	-0.03009733	0.12986699	5.4836264	8.129167	Multitasking_Scroll
12:09:27.670	0.098165266	5.334444	7.371972	-0.06250129	-0.097601	-0.03009733	0.12986699	5.4836264	8.129167	Multitasking_Scroll
12:09:27.691	0.098165266	5.334444	7.371972	-0.06250129	-0.097601	-0.03009733	0.12986699	5.4836264	8.129167	Multitasking_Scroll
12:09:27.712	0.098165266	5.334444	7.371972	-0.06250129	-0.097601	-0.03009733	0.12986699	5.4836264	8.129167	Multitasking_Scroll
12:09:27.733	0.098165266	5.334444	7.371972	-0.06250129	-0.097601	-0.03009733	0.12986699	5.4836264	8.129167	Multitasking_Scroll
12:09:27.753	0.098165266	5.334444	7.371972	-0.06250129	-0.097601	-0.03009733	0.12986699	5.4836264	8.129167	Multitasking_Scroll
12:09:27.774	0.098165266	5.334444	7.371972	-0.06250129	-0.097601	-0.03009733	0.12986699	5.4836264	8.129167	Multitasking_Scroll
12:09:27.795	0.13647367	5.2697988	7.843644	-0.00019303341	-0.013912455	-0.00077579886	0.11505291	5.5023427	8.116732	Multitasking_Scroll
12:09:27.816	0.13647367	5.2697988	7.843644	-0.00019303341	-0.013912455	-0.00077579886	0.11505291	5.5023427	8.116732	Multitasking_Scroll
12:09:27.837	0.13647367	5.2697988	7.843644	-0.00019303341	-0.013912455	-0.00077579886	0.11505291	5.5023427	8.116732	Multitasking_Scroll
12:09:27.858	0.13647367	5.2697988	7.843644	-0.00019303341	-0.013912455	-0.00077579886	0.11505291	5.5023427	8.116732	Multitasking_Scroll
12:09:27.879	0.13647367	5.2697988	7.843644	-0.00019303341	-0.013912455	-0.00077579886	0.11505291	5.5023427	8.116732	Multitasking_Scroll
12:09:27.900	0.13647367	5.2697988	7.843644	-0.00019303341	-0.013912455	-0.00077579886	0.11505291	5.5023427	8.116732	Multitasking_Scroll
12:09:27.921	0.13647367	5.2697988	7.843644	-0.00019303341	-0.013912455	-0.00077579886	0.11505291	5.5023427	8.116732	Multitasking_Scroll
12:09:27.943	0.13647367	5.2697988	7.843644	-0.00019303341	-0.013912455	-0.00077579886	0.11505291	5.5023427	8.116732	Multitasking_Scroll
12:09:27.966	0.07901107	5.3727527	8.181237	-0.03256889	0.005024367	-0.011771373	0.1177211	5.481142	8.131025	Multitasking_Scroll
12:09:27.990	0.07901107	5.3727527	8.181237	-0.03256889	0.005024367	-0.011771373	0.1177211	5.481142	8.131025	Multitasking_Scroll
12:09:28.013	0.07901107	5.3727527	8.181237	-0.03256889	0.005024367	-0.011771373	0.1177211	5.481142	8.131025	Multitasking_Scroll
12:09:28.035	0.07901107	5.3727527	8.181237	-0.03256889	0.005024367	-0.011771373	0.1177211	5.481142	8.131025	Multitasking_Scroll
12:09:28.059	0.07901107	5.3727527	8.181237	-0.03256889	0.005024367	-0.011771373	0.1177211	5.481142	8.131025	Multitasking_Scroll
12:09:28.081	0.07901107	5.3727527	8.181237	-0.03256889	0.005024367	-0.011771373	0.1177211	5.481142	8.131025	Multitasking_Scroll
12:09:28.105	0.07901107	5.3727527	8.181237	-0.03256889	0.005024367	-0.011771373	0.1177211	5.481142	8.131025	Multitasking_Scroll
12:09:28.139	0.07901107	5.3727527	8.181237	-0.03256889	0.005024367	-0.011771373	0.1177211	5.481142	8.131025	Multitasking_Scroll
12:09:28.175	0.14844504	5.3535986	7.7119594	0.018743789	-0.05056437	-0.031929925	0.1656058	5.4667044	8.139905	Multitasking_Scroll
12:09:28.203	0.14844504	5.3535986	7.7119594	0.018743789	-0.05056437	-0.031929925	0.1656058	5.4667044	8.139905	Multitasking_Scroll
12:09:28.236	0.14844504	5.3535986	7.7119594	0.018743789	-0.05056437	-0.031929925	0.1656058	5.4667044	8.139905	Multitasking_Scroll
12:09:28.271	0.14844504	5.3535986	7.7119594	0.018743789	-0.05056437	-0.031929925	0.1656058	5.4667044	8.139905	Multitasking_Scroll
12:09:28.305	0.14844504	5.3535986	7.7119594	0.018743789	-0.05056437	-0.031929925	0.1656058	5.4667044	8.139905	Multitasking_Scroll
12:09:28.339	0.24421602	5.28177	7.800547	-0.005079956	-0.012690726	-0.0026083947	0.20506406	5.4579635	8.14487	Multitasking_Scroll
12:09:28.372	0.24421602	5.28177	7.800547	-0.005079956	-0.012690726	-0.0026083947	0.20506406	5.4579635	8.14487	Multitasking_Scroll
12:09:28.396	0.24421602	5.28177	7.800547	-0.005079956	-0.012690726	-0.0026083947	0.20506406	5.4579635	8.14487	Multitasking_Scroll
12:09:28.421	0.24421602	5.28177	7.800547	-0.005079956	-0.012690726	-0.0026083947	0.20506406	5.4579635	8.14487	Multitasking_Scroll
12:09:28.444	0.24421602	5.28177	7.800547	-0.005079956	-0.012690726	-0.0026083947	0.20506406	5.4579635	8.14487	Multitasking_Scroll
12:09:28.467	0.24421602	5.28177	7.800547	-0.005079956	-0.012690726	-0.0026083947	0.20506406	5.4579635	8.14487	Multitasking_Scroll
12:09:28.490	0.24421602	5.28177	7.800547	-0.005079956	-0.012690726	-0.0026083947	0.20506406	5.4579635	8.14487	Multitasking_Scroll
12:09:28.513	0.27294734	5.2841644	8.174054	-0.011188609	0.05572618	0.01999362	0.19270365	5.4396305	8.157428	Multitasking_Scroll
12:09:28.536	0.27294734	5.2841644	8.174054	-0.011188609	0.05572618	0.01999362	0.19270365	5.4396305	8.157428	Multitasking_Scroll
12:09:28.559	0.27294734	5.2841644	8.174054	-0.011188609	0.05572618	0.01999362	0.19270365	5.4396305	8.157428	Multitasking_Scroll
12:09:28.582	0.27294734	5.2841644	8.174054	-0.011188609	0.05572618	0.01999362	0.19270365	5.4396305	8.157428	Multitasking_Scroll
12:09:28.605	0.27294734	5.2841644	8.174054	-0.011188609	0.05572618	0.01999362	0.19270365	5.4396305	8.157428	Multitasking_Scroll
12:09:28.627	0.27294734	5.2841644	8.174054	-0.011188609	0.05572618	0.01999362	0.19270365	5.4396305	8.157428	Multitasking_Scroll
12:09:28.650	0.27294734	5.2841644	8.174054	-0.011188609	0.05572618	0.01999362	0.19270365	5.4396305	8.157428	Multitasking_Scroll
12:09:28.673	0.27294734	5.2841644	8.174054	-0.011188609	0.05572618	0.01999362	0.19270365	5.4396305	8.157428	Multitasking_Scroll
12:09:28.698	0.13886794	5.2841644	7.6712565	0.047454458	0.049617533	0.016939294	0.17085162	5.4405417	8.157308	Multitasking_Scroll
12:09:28.721	0.13886794	5.2841644	7.6712565	0.047454458	0.049617533	0.016939294	0.17085162	5.4405417	8.157308	Multitasking_Scroll
12:09:28.744	0.13886794	5.2841644	7.6712565	0.047454458	0.049617533	0.016939294	0.17085162	5.4405417	8.157308	Multitasking_Scroll
12:09:28.767	0.13886794	5.2841644	7.6712565	0.047454458	0.049617533	0.016939294	0.17085162	5.4405417	8.157308	Multitasking_Scroll
12:09:28.790	0.13886794	5.2841644	7.6712565	0.047454458	0.049617533	0.016939294	0.17085162	5.4405417	8.157308	Multitasking_Scroll
12:09:28.813	0.13886794	5.2841644	7.6712565	0.047454458	0.049617533	0.016939294	0.17085162	5.4405417	8.157308	Multitasking_Scroll
12:09:28.834	0.13886794	5.2841644	7.6712565	0.047454458	0.049617533	0.016939294	0.17085162	5.4405417	8.157308	Multitasking_Scroll
12:09:28.855	0.13886794	5.2841644	7.6712565	0.047454458	0.049617533	0.016939294	0.17085162	5.4405417	8.157308	Multitasking_Scroll
12:09:28.875	0.15083931	5.312896	7.563514	0.114038765	0.11375838	0.021826215	0.15239209	5.493729	8.121949	Multitasking_Scroll
12:09:28.896	0.15083931	5.312896	7.563514	0.114038765	0.11375838	0.021826215	0.15239209	5.493729	8.121949	Multitasking_Scroll
12:09:28.917	0.15083931	5.312896	7.563514	0.114038765	0.11375838	0.021826215	0.15239209	5.493729	8.121949	Multitasking_Scroll
12:09:28.938	0.15083931	5.312896	7.563514	0.114038765	0.11375838	0.021826215	0.15239209	5.493729	8.121949	Multitasking_Scroll
12:09:28.960	0.15083931	5.312896	7.563514	0.114038765	0.11375838	0.021826215	0.15239209	5.493729	8.121949	Multitasking_Scroll
12:09:28.981	0.15083931	5.312896	7.563514	0.114038765	0.11375838	0.021826215	0.15239209	5.493729	8.121949	Multitasking_Scroll
12:09:29.002	0.15083931	5.312896	7.563514	0.114038765	0.11375838	0.021826215	0.15239209	5.493729	8.121949	Multitasking_Scroll
12:09:29.024	0.15083931	5.312896	7.563514	0.114038765	0.11375838	0.021826215	0.15239209	5.493729	8.121949	Multitasking_Scroll
12:09:29.045	0.15083931	5.3464155	7.937021	-0.07166427	-0.03651447	0.013884967	0.062493537	5.4920754	8.124256	Multitasking_Scroll
12:09:29.066	0.15083931	5.3464155	7.937021	-0.07166427	-0.03651447	0.013884967	0.062493537	5.4920754	8.124256	Multitasking_Scroll
12:09:29.089	0.15083931	5.3464155	7.937021	-0.07166427	-0.03651447	0.013884967	0.062493537	5.4920754	8.124256	Multitasking_Scroll
12:09:29.111	0.15083931	5.3464155	7.937021	-0.07166427	-0.03651447	0.013884967	0.062493537	5.4920754	8.124256	Multitasking_Scroll
12:09:29.133	0.15083931	5.3464155	7.937021	-0.07166427	-0.03651447	0.013884967	0.062493537	5.4920754	8.124256	Multitasking_Scroll
12:09:29.154	0.15083931	5.3464155	7.937021	-0.07166427	-0.03651447	0.013884967	0.062493537	5.4920754	8.124256	Multitasking_Scroll
12:09:29.176	0.15083931	5.3464155	7.937021	-0.07166427	-0.03651447	0.013884967	0.062493537	5.4920754	8.124256	Multitasking_Scroll
12:09:29.198	0.15083931	5.3464155	7.937021	-0.07166427	-0.03651447	0.013884967	0.062493537	5.4920754	8.124256	Multitasking_Scroll
12:09:29.219	-0.105348095	5.626546	8.212362	0.12686694	-0.0078038033	-0.08629694	0.049938228	5.460485	8.145609	Multitasking_Scroll
12:09:29.255	-0.105348095	5.626546	8.212362	0.12686694	-0.0078038033	-0.08629694	0.049938228	5.460485	8.145609	Multitasking_Scroll
12:09:29.290	-0.105348095	5.626546	8.212362	0.12686694	-0.0078038033	-0.08629694	0.049938228	5.460485	8.145609	Multitasking_Scroll
12:09:29.323	-0.105348095	5.626546	8.212362	0.12686694	-0.0078038033	-0.08629694	0.049938228	5.460485	8.145609	Multitasking_Scroll
12:09:29.343	-0.105348095	5.626546	8.212362	0.12686694	-0.0078038033	-0.08629694	0.049938228	5.460485	8.145609	Multitasking_Scroll
12:09:29.373	-0.105348095	5.626546	8.212362	0.12686694	-0.0078038033	-0.08629694	0.049938228	5.460485	8.145609	Multitasking_Scroll
12:09:29.406	0.047885496	5.355993	7.7861814	0.025463307	0.0044135014	-0.012993104	0.118968874	5.4853745	8.128154	Multitasking_Scroll
12:09:29.427	0.047885496	5.355993	7.7861814	0.025463307	0.0044135014	-0.012993104	0.118968874	5.4853745	8.128154	Multitasking_Scroll
12:09:29.456	0.047885496	5.355993	7.7861814	0.025463307	0.0044135014	-0.012993104	0.118968874	5.4853745	8.128154	Multitasking_Scroll
12:09:29.477	0.047885496	5.355993	7.7861814	0.025463307	0.0044135014	-0.012993104	0.118968874	5.4853745	8.128154	Multitasking_Scroll
12:09:29.498	0.047885496	5.355993	7.7861814	0.025463307	0.0044135014	-0.012993104	0.118968874	5.4853745	8.128154	Multitasking_Scroll
12:09:29.518	0.047885496	5.355993	7.7861814	0.025463307	0.0044135014	-0.012993104	0.118968874	5.4853745	8.128154	Multitasking_Scroll
12:09:29.538	0.047885496	5.355993	7.7861814	0.025463307	0.0044135014	-0.012993104	0.118968874	5.4853745	8.128154	Multitasking_Scroll
12:09:29.559	0.047885496	5.355993	7.7861814	0.025463307	0.0044135014	-0.012993104	0.118968874	5.4853745	8.128154	Multitasking_Scroll
12:09:29.580	0.07901107	5.2913475	7.8963184	0.08777156	0.0044135014	0.006554584	0.10469825	5.477679	8.133537	Multitasking_Scroll
12:09:29.601	0.07901107	5.2913475	7.8963184	0.08777156	0.0044135014	0.006554584	0.10469825	5.477679	8.133537	Multitasking_Scroll
12:09:29.621	0.07901107	5.2913475	7.8963184	0.08777156	0.0044135014	0.006554584	0.10469825	5.477679	8.133537	Multitasking_Scroll
12:09:29.641	0.07901107	5.2913475	7.8963184	0.08777156	0.0044135014	0.006554584	0.10469825	5.477679	8.133537	Multitasking_Scroll
12:09:29.662	0.07901107	5.2913475	7.8963184	0.08777156	0.0044135014	0.006554584	0.10469825	5.477679	8.133537	Multitasking_Scroll
12:09:29.682	0.07901107	5.2913475	7.8963184	0.08777156	0.0044135014	0.006554584	0.10469825	5.477679	8.133537	Multitasking_Scroll
12:09:29.703	0.07901107	5.2913475	7.8963184	0.08777156	0.0044135014	0.006554584	0.10469825	5.477679	8.133537	Multitasking_Scroll
12:09:29.724	0.07901107	5.2913475	7.8963184	0.08777156	0.0044135014	0.006554584	0.10469825	5.477679	8.133537	Multitasking_Scroll
12:09:29.745	0.07901107	5.2913475	7.8963184	0.08777156	0.0044135014	0.006554584	0.10469825	5.477679	8.133537	Multitasking_Scroll
12:09:29.766	0.009577099	5.3464155	7.7167478	-0.29340836	0.049617533	0.062754184	-0.059112698	5.562174	8.07645	Multitasking_Scroll
12:09:29.788	0.009577099	5.3464155	7.7167478	-0.29340836	0.049617533	0.062754184	-0.059112698	5.562174	8.07645	Multitasking_Scroll
12:09:29.810	0.009577099	5.3464155	7.7167478	-0.29340836	0.049617533	0.062754184	-0.059112698	5.562174	8.07645	Multitasking_Scroll
12:09:29.831	0.009577099	5.3464155	7.7167478	-0.29340836	0.049617533	0.062754184	-0.059112698	5.562174	8.07645	Multitasking_Scroll
12:09:29.852	0.009577099	5.3464155	7.7167478	-0.29340836	0.049617533	0.062754184	-0.059112698	5.562174	8.07645	Multitasking_Scroll
12:09:29.873	0.009577099	5.3464155	7.7167478	-0.29340836	0.049617533	0.062754184	-0.059112698	5.562174	8.07645	Multitasking_Scroll
12:09:29.894	0.009577099	5.3464155	7.7167478	-0.29340836	0.049617533	0.062754184	-0.059112698	5.562174	8.07645	Multitasking_Scroll
12:09:29.915	0.009577099	5.3464155	7.7167478	-0.29340836	0.049617533	0.062754184	-0.059112698	5.562174	8.07645	Multitasking_Scroll
12:09:29.935	0.009577099	5.3464155	7.7167478	-0.29340836	0.049617533	0.062754184	-0.10175339	5.4822216	8.130512	Multitasking_Scroll
12:09:29.957	-0.12210801	5.36557	8.2387	0.015078598	-0.046288315	-0.0074953167	-0.10175339	5.4822216	8.130512	Multitasking_Scroll
12:09:29.978	-0.12210801	5.36557	8.2387	0.015078598	-0.046288315	-0.0074953167	-0.10175339	5.4822216	8.130512	Multitasking_Scroll
12:09:30.000	-0.12210801	5.36557	8.2387	0.015078598	-0.046288315	-0.0074953167	-0.10175339	5.4822216	8.130512	Multitasking_Scroll
12:09:30.021	-0.12210801	5.36557	8.2387	0.015078598	-0.046288315	-0.0074953167	-0.10175339	5.4822216	8.130512	Multitasking_Scroll
12:09:30.043	-0.12210801	5.36557	8.2387	0.015078598	-0.046288315	-0.0074953167	-0.10175339	5.4822216	8.130512	Multitasking_Scroll
12:09:30.076	-0.12210801	5.36557	8.2387	0.015078598	-0.046288315	-0.0074953167	-0.10175339	5.4822216	8.130512	Multitasking_Scroll
12:09:30.110	-0.12210801	5.36557	8.2387	0.015078598	-0.046288315	-0.0074953167	-0.10175339	5.4822216	8.130512	Multitasking_Scroll
12:09:30.143	0.16520496	5.2650104	7.5826683	-0.06555562	-0.44029638	-0.025210408	0.036321424	5.4897866	8.125964	Multitasking_Scroll
12:09:30.176	0.16520496	5.2650104	7.5826683	-0.06555562	-0.44029638	-0.025210408	0.036321424	5.4897866	8.125964	Multitasking_Scroll
12:09:30.197	0.16520496	5.2650104	7.5826683	-0.06555562	-0.44029638	-0.025210408	0.036321424	5.4897866	8.125964	Multitasking_Scroll
12:09:30.226	0.16520496	5.2650104	7.5826683	-0.06555562	-0.44029638	-0.025210408	0.036321424	5.4897866	8.125964	Multitasking_Scroll
12:09:30.247	0.16520496	5.2650104	7.5826683	-0.06555562	-0.44029638	-0.025210408	0.036321424	5.4897866	8.125964	Multitasking_Scroll
12:09:30.268	0.16520496	5.2650104	7.5826683	-0.06555562	-0.44029638	-0.025210408	0.036321424	5.4897866	8.125964	Multitasking_Scroll
12:09:30.293	0.16520496	5.2650104	7.5826683	-0.06555562	-0.44029638	-0.025210408	0.036321424	5.4897866	8.125964	Multitasking_Scroll
12:09:30.314	0.17478207	5.2267017	8.260248	-0.08754676	0.04045455	0.032210927	0.18656039	5.3836484	8.194624	Multitasking_Scroll
12:09:30.335	0.17478207	5.2267017	8.260248	-0.08754676	0.04045455	0.032210927	0.18656039	5.3836484	8.194624	Multitasking_Scroll
12:09:30.356	0.17478207	5.2267017	8.260248	-0.08754676	0.04045455	0.032210927	0.18656039	5.3836484	8.194624	Multitasking_Scroll
12:09:30.377	0.17478207	5.2267017	8.260248	-0.08754676	0.04045455	0.032210927	0.18656039	5.3836484	8.194624	Multitasking_Scroll
12:09:30.398	0.17478207	5.2267017	8.260248	-0.08754676	0.04045455	0.032210927	0.18656039	5.3836484	8.194624	Multitasking_Scroll
12:09:30.419	0.17478207	5.2267017	8.260248	-0.08754676	0.04045455	0.032210927	0.18656039	5.3836484	8.194624	Multitasking_Scroll
12:09:30.440	0.17478207	5.2267017	8.260248	-0.08754676	0.04045455	0.032210927	0.18656039	5.3836484	8.194624	Multitasking_Scroll
12:09:30.460	0.17478207	5.2267017	8.260248	-0.08754676	0.04045455	0.032210927	0.18656039	5.3836484	8.194624	Multitasking_Scroll
12:09:30.483	0.16520496	5.1644506	7.537177	0.0413458	-0.03895793	0.003500258	0.20262499	5.4084945	8.177866	Multitasking_Scroll
12:09:30.504	0.16520496	5.1644506	7.537177	0.0413458	-0.03895793	0.003500258	0.20262499	5.4084945	8.177866	Multitasking_Scroll
12:09:30.525	0.16520496	5.1644506	7.537177	0.0413458	-0.03895793	0.003500258	0.20262499	5.4084945	8.177866	Multitasking_Scroll
12:09:30.546	0.16520496	5.1644506	7.537177	0.0413458	-0.03895793	0.003500258	0.20262499	5.4084945	8.177866	Multitasking_Scroll
12:09:30.568	0.16520496	5.1644506	7.537177	0.0413458	-0.03895793	0.003500258	0.20262499	5.4084945	8.177866	Multitasking_Scroll
12:09:30.591	0.16520496	5.1644506	7.537177	0.0413458	-0.03895793	0.003500258	0.20262499	5.4084945	8.177866	Multitasking_Scroll
12:09:30.614	0.16520496	5.1644506	7.537177	0.0413458	-0.03895793	0.003500258	0.20262499	5.4084945	8.177866	Multitasking_Scroll
12:09:30.637	0.16520496	5.1644506	7.537177	0.0413458	-0.03895793	0.003500258	0.20262499	5.4084945	8.177866	Multitasking_Scroll
12:09:30.660	0.08619389	5.5092263	8.674458	-0.13580512	0.56396604	-0.009327913	0.15758105	5.480312	8.130908	Multitasking_Scroll
12:09:30.683	0.08619389	5.5092263	8.674458	-0.13580512	0.56396604	-0.009327913	0.15758105	5.480312	8.130908	Multitasking_Scroll
12:09:30.705	0.08619389	5.5092263	8.674458	-0.13580512	0.56396604	-0.009327913	0.15758105	5.480312	8.130908	Multitasking_Scroll
12:09:30.728	0.08619389	5.5092263	8.674458	-0.13580512	0.56396604	-0.009327913	0.15758105	5.480312	8.130908	Multitasking_Scroll
12:09:30.751	0.08619389	5.5092263	8.674458	-0.13580512	0.56396604	-0.009327913	0.15758105	5.480312	8.130908	Multitasking_Scroll
12:09:30.781	0.08619389	5.5092263	8.674458	-0.13580512	0.56396604	-0.009327913	0.15758105	5.480312	8.130908	Multitasking_Scroll
12:09:30.815	0.08619389	5.5092263	8.674458	-0.13580512	0.56396604	-0.009327913	0.15758105	5.480312	8.130908	Multitasking_Scroll
12:09:30.848	-0.17957062	4.8220696	9.811738	-0.5518043	0.3593262	-0.18831143	-0.42596614	5.5759063	8.055941	Multitasking_Scroll
12:09:30.882	-0.17957062	4.8220696	9.811738	-0.5518043	0.3593262	-0.18831143	-0.42596614	5.5759063	8.055941	Multitasking_Scroll
12:09:30.915	-0.17957062	4.8220696	9.811738	-0.5518043	0.3593262	-0.18831143	-0.42596614	5.5759063	8.055941	Multitasking_Scroll
12:09:30.950	-0.17957062	4.8220696	9.811738	-0.5518043	0.3593262	-0.18831143	-0.42596614	5.5759063	8.055941	Multitasking_Scroll
12:09:30.983	-0.17957062	4.8220696	9.811738	-0.5518043	0.3593262	-0.18831143	-0.42596614	5.5759063	8.055941	Multitasking_Scroll
12:09:31.016	-0.17957062	4.8220696	9.811738	-0.5518043	0.3593262	-0.18831143	-0.42596614	5.5759063	8.055941	Multitasking_Scroll
12:09:31.039	-0.34477556	6.184412	7.450983	0.23621182	0.023350324	0.095740914	-0.9183407	5.7156568	7.9156966	Multitasking_Scroll
12:09:31.062	-0.34477556	6.184412	7.450983	0.23621182	0.023350324	0.095740914	-0.9183407	5.7156568	7.9156966	Multitasking_Scroll
12:09:31.085	-0.34477556	6.184412	7.450983	0.23621182	0.023350324	0.095740914	-0.9183407	5.7156568	7.9156966	Multitasking_Scroll
12:09:31.108	-0.34477556	6.184412	7.450983	0.23621182	0.023350324	0.095740914	-0.9183407	5.7156568	7.9156966	Multitasking_Scroll
12:09:31.131	-0.34477556	6.184412	7.450983	0.23621182	0.023350324	0.095740914	-0.9183407	5.7156568	7.9156966	Multitasking_Scroll
12:09:31.154	-0.34477556	6.184412	7.450983	0.23621182	0.023350324	0.095740914	-0.9183407	5.7156568	7.9156966	Multitasking_Scroll
12:09:31.176	-0.34477556	6.184412	7.450983	0.23621182	0.023350324	0.095740914	-0.9183407	5.7156568	7.9156966	Multitasking_Scroll
12:09:31.200	-0.34477556	6.184412	7.450983	0.23621182	0.023350324	0.095740914	-0.9183407	5.7156568	7.9156966	Multitasking_Scroll
12:09:31.222	-3.1341057	5.748654	6.454965	-0.25858903	0.21638374	-0.2805521	-1.5297225	6.1060386	7.5197463	Multitasking_Scroll
12:09:31.244	-3.1341057	5.748654	6.454965	-0.25858903	0.21638374	-0.2805521	-1.5297225	6.1060386	7.5197463	Multitasking_Scroll
12:09:31.266	-3.1341057	5.748654	6.454965	-0.25858903	0.21638374	-0.2805521	-1.5297225	6.1060386	7.5197463	Multitasking_Scroll
12:09:31.287	-3.1341057	5.748654	6.454965	-0.25858903	0.21638374	-0.2805521	-1.5297225	6.1060386	7.5197463	Multitasking_Scroll
12:09:31.308	-3.1341057	5.748654	6.454965	-0.25858903	0.21638374	-0.2805521	-1.5297225	6.1060386	7.5197463	Multitasking_Scroll
12:09:31.331	-3.1341057	5.748654	6.454965	-0.25858903	0.21638374	-0.2805521	-1.5297225	6.1060386	7.5197463	Multitasking_Scroll
12:09:31.354	-3.1341057	5.748654	6.454965	-0.25858903	0.21638374	-0.2805521	-1.5297225	6.1060386	7.5197463	Multitasking_Scroll
12:09:31.377	-3.1341057	5.748654	6.454965	-0.25858903	0.21638374	-0.2805521	-1.5297225	6.1060386	7.5197463	Multitasking_Scroll
12:09:31.401	-1.3024855	5.2937417	7.24747	-0.093655415	0.08871291	0.120786384	-1.7214661	6.0877934	7.493042	Multitasking_Scroll
12:09:31.424	-1.3024855	5.2937417	7.24747	-0.093655415	0.08871291	0.120786384	-1.7214661	6.0877934	7.493042	Multitasking_Scroll
12:09:31.447	-1.3024855	5.2937417	7.24747	-0.093655415	0.08871291	0.120786384	-1.7214661	6.0877934	7.493042	Multitasking_Scroll
12:09:31.471	-1.3024855	5.2937417	7.24747	-0.093655415	0.08871291	0.120786384	-1.7214661	6.0877934	7.493042	Multitasking_Scroll
12:09:31.492	-1.3024855	5.2937417	7.24747	-0.093655415	0.08871291	0.120786384	-1.7214661	6.0877934	7.493042	Multitasking_Scroll
12:09:31.515	-1.3024855	5.2937417	7.24747	-0.093655415	0.08871291	0.120786384	-1.7214661	6.0877934	7.493042	Multitasking_Scroll
12:09:31.536	-1.3024855	5.2937417	7.24747	-0.093655415	0.08871291	0.120786384	-1.7214661	6.0877934	7.493042	Multitasking_Scroll
12:09:31.559	-0.9122187	6.021601	8.545167	-0.04845139	0.01357648	0.15438397	-1.63682	5.869161	7.684018	Multitasking_Scroll
12:09:31.583	-0.9122187	6.021601	8.545167	-0.04845139	0.01357648	0.15438397	-1.63682	5.869161	7.684018	Multitasking_Scroll
12:09:31.606	-0.9122187	6.021601	8.545167	-0.04845139	0.01357648	0.15438397	-1.63682	5.869161	7.684018	Multitasking_Scroll
12:09:31.629	-0.9122187	6.021601	8.545167	-0.04845139	0.01357648	0.15438397	-1.63682	5.869161	7.684018	Multitasking_Scroll
12:09:31.652	-0.9122187	6.021601	8.545167	-0.04845139	0.01357648	0.15438397	-1.63682	5.869161	7.684018	Multitasking_Scroll
12:09:31.675	-0.9122187	6.021601	8.545167	-0.04845139	0.01357648	0.15438397	-1.63682	5.869161	7.684018	Multitasking_Scroll
12:09:31.698	-0.9122187	6.021601	8.545167	-0.04845139	0.01357648	0.15438397	-1.63682	5.869161	7.684018	Multitasking_Scroll
12:09:31.721	-0.9122187	6.021601	8.545167	-0.04845139	0.01357648	0.15438397	-1.63682	5.869161	7.684018	Multitasking_Scroll
12:09:31.744	-2.6073654	5.288953	7.120573	0.0065264846	-0.14769194	-0.11378586	-1.5746038	5.840856	7.718507	Multitasking_Scroll
12:09:31.767	-2.6073654	5.288953	7.120573	0.0065264846	-0.14769194	-0.11378586	-1.5746038	5.840856	7.718507	Multitasking_Scroll
12:09:31.790	-2.6073654	5.288953	7.120573	0.0065264846	-0.14769194	-0.11378586	-1.5746038	5.840856	7.718507	Multitasking_Scroll
12:09:31.813	-2.6073654	5.288953	7.120573	0.0065264846	-0.14769194	-0.11378586	-1.5746038	5.840856	7.718507	Multitasking_Scroll
12:09:31.835	-2.6073654	5.288953	7.120573	0.0065264846	-0.14769194	-0.11378586	-1.5746038	5.840856	7.718507	Multitasking_Scroll
12:09:31.858	-2.6073654	5.288953	7.120573	0.0065264846	-0.14769194	-0.11378586	-1.5746038	5.840856	7.718507	Multitasking_Scroll
12:09:31.881	-2.6073654	5.288953	7.120573	0.0065264846	-0.14769194	-0.11378586	-1.5746038	5.840856	7.718507	Multitasking_Scroll
12:09:31.904	-2.6073654	5.288953	7.120573	0.0065264846	-0.14769194	-0.11378586	-1.5746038	5.840856	7.718507	Multitasking_Scroll
12:09:31.928	-1.6879637	5.6792197	6.3328567	0.20078163	0.0343459	0.04564996	-1.6513358	6.0770764	7.5174847	Multitasking_Scroll
12:09:31.951	-1.6879637	5.6792197	6.3328567	0.20078163	0.0343459	0.04564996	-1.6513358	6.0770764	7.5174847	Multitasking_Scroll
12:09:31.974	-1.6879637	5.6792197	6.3328567	0.20078163	0.0343459	0.04564996	-1.6513358	6.0770764	7.5174847	Multitasking_Scroll
12:09:31.996	-1.6879637	5.6792197	6.3328567	0.20078163	0.0343459	0.04564996	-1.6513358	6.0770764	7.5174847	Multitasking_Scroll
12:09:32.019	-1.6879637	5.6792197	6.3328567	0.20078163	0.0343459	0.04564996	-1.6513358	6.0770764	7.5174847	Multitasking_Scroll
12:09:32.042	-1.6879637	5.6792197	6.3328567	0.20078163	0.0343459	0.04564996	-1.6513358	6.0770764	7.5174847	Multitasking_Scroll
12:09:32.065	-1.6879637	5.6792197	6.3328567	0.20078163	0.0343459	0.04564996	-1.6513358	6.0770764	7.5174847	Multitasking_Scroll
12:09:32.088	-1.6879637	5.6792197	6.3328567	0.20078163	0.0343459	0.04564996	-1.6513358	6.0770764	7.5174847	Multitasking_Scroll
12:09:32.110	-2.439766	5.899493	5.339233	0.09815627	-0.20328069	-0.066749245	-1.5605372	6.126554	7.496693	Multitasking_Scroll
12:09:32.133	-2.439766	5.899493	5.339233	0.09815627	-0.20328069	-0.066749245	-1.5605372	6.126554	7.496693	Multitasking_Scroll
12:09:32.157	-2.439766	5.899493	5.339233	0.09815627	-0.20328069	-0.066749245	-1.5605372	6.126554	7.496693	Multitasking_Scroll
12:09:32.180	-2.439766	5.899493	5.339233	0.09815627	-0.20328069	-0.066749245	-1.5605372	6.126554	7.496693	Multitasking_Scroll
12:09:32.201	-2.439766	5.899493	5.339233	0.09815627	-0.20328069	-0.066749245	-1.5605372	6.126554	7.496693	Multitasking_Scroll
12:09:32.223	-2.439766	5.899493	5.339233	0.09815627	-0.20328069	-0.066749245	-1.5605372	6.126554	7.496693	Multitasking_Scroll
12:09:32.246	-2.439766	5.899493	5.339233	0.09815627	-0.20328069	-0.066749245	-1.5605372	6.126554	7.496693	Multitasking_Scroll
12:09:32.270	-2.439766	5.899493	5.339233	0.09815627	-0.20328069	-0.066749245	-1.5605372	6.126554	7.496693	Multitasking_Scroll
12:09:32.292	-1.5993756	5.4565525	8.696006	-1.0185053	-0.25703683	0.1696556	-1.3978596	5.7498693	7.820187	Multitasking_Scroll
12:09:32.315	-1.5993756	5.4565525	8.696006	-1.0185053	-0.25703683	0.1696556	-1.3978596	5.7498693	7.820187	Multitasking_Scroll
12:09:32.337	-1.5993756	5.4565525	8.696006	-1.0185053	-0.25703683	0.1696556	-1.3978596	5.7498693	7.820187	Multitasking_Scroll
12:09:32.360	-1.5993756	5.4565525	8.696006	-1.0185053	-0.25703683	0.1696556	-1.3978596	5.7498693	7.820187	Multitasking_Scroll
12:09:32.384	-1.5993756	5.4565525	8.696006	-1.0185053	-0.25703683	0.1696556	-1.3978596	5.7498693	7.820187	Multitasking_Scroll
12:09:32.407	-1.5993756	5.4565525	8.696006	-1.0185053	-0.25703683	0.1696556	-1.3978596	5.7498693	7.820187	Multitasking_Scroll
12:09:32.429	-1.5993756	5.4565525	8.696006	-1.0185053	-0.25703683	0.1696556	-1.3978596	5.7498693	7.820187	Multitasking_Scroll
12:09:32.452	-1.5993756	5.4565525	8.696006	-1.0185053	-0.25703683	0.1696556	-1.3978596	5.7498693	7.820187	Multitasking_Scroll
12:09:32.475	-1.7669748	5.39909	8.427847	0.013856866	-0.25398248	0.2967156	-1.1006315	5.6383524	7.9478254	Multitasking_Scroll
12:09:32.498	-1.7669748	5.39909	8.427847	0.013856866	-0.25398248	0.2967156	-1.1006315	5.6383524	7.9478254	Multitasking_Scroll
12:09:32.521	-1.7669748	5.39909	8.427847	0.013856866	-0.25398248	0.2967156	-1.1006315	5.6383524	7.9478254	Multitasking_Scroll
12:09:32.544	-1.7669748	5.39909	8.427847	0.013856866	-0.25398248	0.2967156	-1.1006315	5.6383524	7.9478254	Multitasking_Scroll
12:09:32.566	-1.7669748	5.39909	8.427847	0.013856866	-0.25398248	0.2967156	-1.1006315	5.6383524	7.9478254	Multitasking_Scroll
12:09:32.589	-1.7669748	5.39909	8.427847	0.013856866	-0.25398248	0.2967156	-1.1006315	5.6383524	7.9478254	Multitasking_Scroll
12:09:32.613	-1.7669748	5.39909	8.427847	0.013856866	-0.25398248	0.2967156	-1.1006315	5.6383524	7.9478254	Multitasking_Scroll
12:09:32.636	-1.7669748	5.39909	8.427847	0.013856866	-0.25398248	0.2967156	-1.1006315	5.6383524	7.9478254	Multitasking_Scroll
12:09:32.658	-1.0989721	4.6041903	7.726325	-0.26714113	-0.2716976	0.04076304	-0.7496204	5.540982	8.05642	Multitasking_Scroll
12:09:32.681	-1.0989721	4.6041903	7.726325	-0.26714113	-0.2716976	0.04076304	-0.7496204	5.540982	8.05642	Multitasking_Scroll
12:09:32.704	-1.0989721	4.6041903	7.726325	-0.26714113	-0.2716976	0.04076304	-0.7496204	5.540982	8.05642	Multitasking_Scroll
12:09:32.728	-1.0989721	4.6041903	7.726325	-0.26714113	-0.2716976	0.04076304	-0.7496204	5.540982	8.05642	Multitasking_Scroll
12:09:32.749	-1.0989721	4.6041903	7.726325	-0.26714113	-0.2716976	0.04076304	-0.7496204	5.540982	8.05642	Multitasking_Scroll
12:09:32.789	-1.0989721	4.6041903	7.726325	-0.26714113	-0.2716976	0.04076304	-0.7496204	5.540982	8.05642	Multitasking_Scroll
12:09:32.813	-1.0989721	4.6041903	7.726325	-0.26714113	-0.2716976	0.04076304	-0.7496204	5.540982	8.05642	Multitasking_Scroll
12:09:32.834	-0.6177229	5.33205	7.048745	0.32539815	-0.10309879	-0.07774482	-0.6174534	5.632067	8.004306	Multitasking_Scroll
12:09:32.855	-0.6177229	5.33205	7.048745	0.32539815	-0.10309879	-0.07774482	-0.6174534	5.632067	8.004306	Multitasking_Scroll
12:09:32.877	-0.6177229	5.33205	7.048745	0.32539815	-0.10309879	-0.07774482	-0.6174534	5.632067	8.004306	Multitasking_Scroll
12:09:32.898	-0.6177229	5.33205	7.048745	0.32539815	-0.10309879	-0.07774482	-0.6174534	5.632067	8.004306	Multitasking_Scroll
12:09:32.920	-0.6177229	5.33205	7.048745	0.32539815	-0.10309879	-0.07774482	-0.6174534	5.632067	8.004306	Multitasking_Scroll
12:09:32.943	-0.6177229	5.33205	7.048745	0.32539815	-0.10309879	-0.07774482	-0.6174534	5.632067	8.004306	Multitasking_Scroll
12:09:32.965	-0.6177229	5.33205	7.048745	0.32539815	-0.10309879	-0.07774482	-0.6174534	5.632067	8.004306	Multitasking_Scroll
12:09:32.986	-0.6177229	5.33205	7.048745	0.32539815	-0.10309879	-0.07774482	-0.6174534	5.632067	8.004306	Multitasking_Scroll
12:09:33.008	-0.57462597	5.2745876	8.887548	-0.15413107	0.09176724	0.062754184	-0.4735127	5.5780153	8.051823	Multitasking_Scroll
12:09:33.029	-0.57462597	5.2745876	8.887548	-0.15413107	0.09176724	0.062754184	-0.4735127	5.5780153	8.051823	Multitasking_Scroll
12:09:33.052	-0.57462597	5.2745876	8.887548	-0.15413107	0.09176724	0.062754184	-0.4735127	5.5780153	8.051823	Multitasking_Scroll
12:09:33.074	-0.57462597	5.2745876	8.887548	-0.15413107	0.09176724	0.062754184	-0.4735127	5.5780153	8.051823	Multitasking_Scroll
12:09:33.095	-0.57462597	5.2745876	8.887548	-0.15413107	0.09176724	0.062754184	-0.4735127	5.5780153	8.051823	Multitasking_Scroll
12:09:33.116	-0.57462597	5.2745876	8.887548	-0.15413107	0.09176724	0.062754184	-0.4735127	5.5780153	8.051823	Multitasking_Scroll
12:09:33.140	-0.57462597	5.2745876	8.887548	-0.15413107	0.09176724	0.062754184	-0.4735127	5.5780153	8.051823	Multitasking_Scroll
12:09:33.161	-0.57462597	5.2745876	8.887548	-0.15413107	0.09176724	0.062754184	-0.4735127	5.5780153	8.051823	Multitasking_Scroll
12:09:33.182	-0.69194543	5.401484	8.135746	0.012024271	0.15346462	-0.009327913	-0.44049007	5.5979404	8.039863	Multitasking_Scroll
12:09:33.203	-0.69194543	5.401484	8.135746	0.012024271	0.15346462	-0.009327913	-0.44049007	5.5979404	8.039863	Multitasking_Scroll
12:09:33.224	-0.69194543	5.401484	8.135746	0.012024271	0.15346462	-0.009327913	-0.44049007	5.5979404	8.039863	Multitasking_Scroll
12:09:33.245	-0.69194543	5.401484	8.135746	0.012024271	0.15346462	-0.009327913	-0.44049007	5.5979404	8.039863	Multitasking_Scroll
12:09:33.266	-0.69194543	5.401484	8.135746	0.012024271	0.15346462	-0.009327913	-0.44049007	5.5979404	8.039863	Multitasking_Scroll
12:09:33.287	-0.69194543	5.401484	8.135746	0.012024271	0.15346462	-0.009327913	-0.44049007	5.5979404	8.039863	Multitasking_Scroll
12:09:33.308	-0.69194543	5.401484	8.135746	0.012024271	0.15346462	-0.009327913	-0.44049007	5.5979404	8.039863	Multitasking_Scroll
12:09:33.329	-0.69194543	5.401484	8.135746	0.012024271	0.15346462	-0.009327913	-0.44049007	5.5979404	8.039863	Multitasking_Scroll
12:09:33.350	-0.69194543	5.401484	8.135746	0.012024271	0.15346462	-0.009327913	-0.44049007	5.5979404	8.039863	Multitasking_Scroll
12:09:33.372	-0.31604427	5.4661293	8.032792	-0.015464664	0.048395798	0.015106697	-0.34124953	5.564546	8.067822	Multitasking_Scroll
12:09:33.393	-0.31604427	5.4661293	8.032792	-0.015464664	0.048395798	0.015106697	-0.34124953	5.564546	8.067822	Multitasking_Scroll
12:09:33.414	-0.31604427	5.4661293	8.032792	-0.015464664	0.048395798	0.015106697	-0.34124953	5.564546	8.067822	Multitasking_Scroll
12:09:33.435	-0.31604427	5.4661293	8.032792	-0.015464664	0.048395798	0.015106697	-0.34124953	5.564546	8.067822	Multitasking_Scroll
12:09:33.456	-0.31604427	5.4661293	8.032792	-0.015464664	0.048395798	0.015106697	-0.34124953	5.564546	8.067822	Multitasking_Scroll
12:09:33.477	-0.31604427	5.4661293	8.032792	-0.015464664	0.048395798	0.015106697	-0.34124953	5.564546	8.067822	Multitasking_Scroll
12:09:33.498	-0.31604427	5.4661293	8.032792	-0.015464664	0.048395798	0.015106697	-0.34124953	5.564546	8.067822	Multitasking_Scroll
12:09:33.519	-0.31604427	5.4661293	8.032792	-0.015464664	0.048395798	0.015106697	-0.34124953	5.564546	8.067822	Multitasking_Scroll
12:09:33.540	-0.3902668	5.3679643	7.6066113	0.003472158	-0.03651447	0.011441506	-0.35614613	5.586867	8.051734	Multitasking_Scroll
12:09:33.561	-0.3902668	5.3679643	7.6066113	0.003472158	-0.03651447	0.011441506	-0.35614613	5.586867	8.051734	Multitasking_Scroll
12:09:33.590	-0.3902668	5.3679643	7.6066113	0.003472158	-0.03651447	0.011441506	-0.35614613	5.586867	8.051734	Multitasking_Scroll
12:09:33.623	-0.3902668	5.3679643	7.6066113	0.003472158	-0.03651447	0.011441506	-0.35614613	5.586867	8.051734	Multitasking_Scroll
12:09:33.657	-0.3902668	5.3679643	7.6066113	0.003472158	-0.03651447	0.011441506	-0.35614613	5.586867	8.051734	Multitasking_Scroll
12:09:33.692	-0.3902668	5.3679643	7.6066113	0.003472158	-0.03651447	0.011441506	-0.35614613	5.586867	8.051734	Multitasking_Scroll
12:09:33.726	-0.24900457	5.3703585	8.059129	-0.0289037	-0.01330159	-0.0032192597	-0.3629764	5.5625105	8.068276	Multitasking_Scroll
12:09:33.760	-0.24900457	5.3703585	8.059129	-0.0289037	-0.01330159	-0.0032192597	-0.3629764	5.5625105	8.068276	Multitasking_Scroll
12:09:33.793	-0.24900457	5.3703585	8.059129	-0.0289037	-0.01330159	-0.0032192597	-0.3629764	5.5625105	8.068276	Multitasking_Scroll
12:09:33.826	-0.24900457	5.3703585	8.059129	-0.0289037	-0.01330159	-0.0032192597	-0.3629764	5.5625105	8.068276	Multitasking_Scroll
12:09:33.848	-0.24900457	5.3703585	8.059129	-0.0289037	-0.01330159	-0.0032192597	-0.3629764	5.5625105	8.068276	Multitasking_Scroll
12:09:33.870	-0.24900457	5.3703585	8.059129	-0.0289037	-0.01330159	-0.0032192597	-0.3629764	5.5625105	8.068276	Multitasking_Scroll
12:09:33.893	-0.24900457	5.3703585	8.059129	-0.0289037	-0.01330159	-0.0032192597	-0.3629764	5.5625105	8.068276	Multitasking_Scroll
12:09:33.915	-0.6847626	5.4134555	7.7766047	-0.0063016857	0.020295998	0.04076304	-0.3771857	5.5593166	8.069825	Multitasking_Scroll
12:09:33.938	-0.6847626	5.4134555	7.7766047	-0.0063016857	0.020295998	0.04076304	-0.3771857	5.5593166	8.069825	Multitasking_Scroll
12:09:33.961	-0.6847626	5.4134555	7.7766047	-0.0063016857	0.020295998	0.04076304	-0.3771857	5.5593166	8.069825	Multitasking_Scroll
12:09:33.983	-0.6847626	5.4134555	7.7766047	-0.0063016857	0.020295998	0.04076304	-0.3771857	5.5593166	8.069825	Multitasking_Scroll
12:09:34.006	-0.6847626	5.4134555	7.7766047	-0.0063016857	0.020295998	0.04076304	-0.3771857	5.5593166	8.069825	Multitasking_Scroll
12:09:34.029	-0.6847626	5.4134555	7.7766047	-0.0063016857	0.020295998	0.04076304	-0.3771857	5.5593166	8.069825	Multitasking_Scroll
12:09:34.051	-0.6847626	5.4134555	7.7766047	-0.0063016857	0.020295998	0.04076304	-0.3771857	5.5593166	8.069825	Multitasking_Scroll
12:09:34.073	-0.6847626	5.4134555	7.7766047	-0.0063016857	0.020295998	0.04076304	-0.3771857	5.5593166	8.069825	Multitasking_Scroll
12:09:34.096	-0.009577099	5.2745876	7.728719	-0.038677543	-0.0016951511	0.098795235	-0.3499437	5.521957	8.09666	Multitasking_Scroll
12:09:34.118	-0.009577099	5.2745876	7.728719	-0.038677543	-0.0016951511	0.098795235	-0.3499437	5.521957	8.09666	Multitasking_Scroll
12:09:34.141	-0.009577099	5.2745876	7.728719	-0.038677543	-0.0016951511	0.098795235	-0.3499437	5.521957	8.09666	Multitasking_Scroll
12:09:34.162	-0.009577099	5.2745876	7.728719	-0.038677543	-0.0016951511	0.098795235	-0.3499437	5.521957	8.09666	Multitasking_Scroll
12:09:34.185	-0.009577099	5.2745876	7.728719	-0.038677543	-0.0016951511	0.098795235	-0.3499437	5.521957	8.09666	Multitasking_Scroll
12:09:34.207	-0.009577099	5.2745876	7.728719	-0.038677543	-0.0016951511	0.098795235	-0.3499437	5.521957	8.09666	Multitasking_Scroll
12:09:34.230	-0.009577099	5.2745876	7.728719	-0.038677543	-0.0016951511	0.098795235	-0.3499437	5.521957	8.09666	Multitasking_Scroll
12:09:34.257	-0.009577099	5.2745876	7.728719	-0.038677543	-0.0016951511	0.098795235	-0.3499437	5.521957	8.09666	Multitasking_Scroll
12:09:34.279	-0.20351335	5.200365	8.044764	-0.070442535	0.015409076	-0.019101758	-0.26991373	5.4084287	8.175965	Multitasking_Scroll
12:09:34.302	-0.20351335	5.200365	8.044764	-0.070442535	0.015409076	-0.019101758	-0.26991373	5.4084287	8.175965	Multitasking_Scroll
12:09:34.325	-0.20351335	5.200365	8.044764	-0.070442535	0.015409076	-0.019101758	-0.26991373	5.4084287	8.175965	Multitasking_Scroll
12:09:34.349	-0.20351335	5.200365	8.044764	-0.070442535	0.015409076	-0.019101758	-0.26991373	5.4084287	8.175965	Multitasking_Scroll
12:09:34.372	-0.20351335	5.200365	8.044764	-0.070442535	0.015409076	-0.019101758	-0.26991373	5.4084287	8.175965	Multitasking_Scroll
12:09:34.394	-0.20351335	5.200365	8.044764	-0.070442535	0.015409076	-0.019101758	-0.26991373	5.4084287	8.175965	Multitasking_Scroll
12:09:34.417	-0.20351335	5.200365	8.044764	-0.070442535	0.015409076	-0.019101758	-0.26991373	5.4084287	8.175965	Multitasking_Scroll
12:09:34.439	-0.20351335	5.200365	8.044764	-0.070442535	0.015409076	-0.019101758	-0.27236727	5.404508	8.178475	Multitasking_Scroll
12:09:34.461	-0.51716334	5.238673	7.929838	0.043789264	0.03678936	-0.03254079	-0.27236727	5.404508	8.178475	Multitasking_Scroll
12:09:34.484	-0.51716334	5.238673	7.929838	0.043789264	0.03678936	-0.03254079	-0.27236727	5.404508	8.178475	Multitasking_Scroll
12:09:34.506	-0.51716334	5.238673	7.929838	0.043789264	0.03678936	-0.03254079	-0.27236727	5.404508	8.178475	Multitasking_Scroll
12:09:34.529	-0.51716334	5.238673	7.929838	0.043789264	0.03678936	-0.03254079	-0.27236727	5.404508	8.178475	Multitasking_Scroll
12:09:34.551	-0.51716334	5.238673	7.929838	0.043789264	0.03678936	-0.03254079	-0.27236727	5.404508	8.178475	Multitasking_Scroll
12:09:34.574	-0.51716334	5.238673	7.929838	0.043789264	0.03678936	-0.03254079	-0.27236727	5.404508	8.178475	Multitasking_Scroll
12:09:34.597	-0.51716334	5.238673	7.929838	0.043789264	0.03678936	-0.03254079	-0.27236727	5.404508	8.178475	Multitasking_Scroll
12:09:34.621	-0.29928434	5.2410674	8.001666	0.016300328	-0.021853704	0.012052371	-0.28760254	5.426816	8.163166	Multitasking_Scroll
12:09:34.644	-0.29928434	5.2410674	8.001666	0.016300328	-0.021853704	0.012052371	-0.28760254	5.426816	8.163166	Multitasking_Scroll
12:09:34.666	-0.29928434	5.2410674	8.001666	0.016300328	-0.021853704	0.012052371	-0.28760254	5.426816	8.163166	Multitasking_Scroll
12:09:34.689	-0.29928434	5.2410674	8.001666	0.016300328	-0.021853704	0.012052371	-0.28760254	5.426816	8.163166	Multitasking_Scroll
12:09:34.712	-0.29928434	5.2410674	8.001666	0.016300328	-0.021853704	0.012052371	-0.28760254	5.426816	8.163166	Multitasking_Scroll
12:09:34.734	-0.29928434	5.2410674	8.001666	0.016300328	-0.021853704	0.012052371	-0.28760254	5.426816	8.163166	Multitasking_Scroll
12:09:34.757	-0.29928434	5.2410674	8.001666	0.016300328	-0.021853704	0.012052371	-0.28760254	5.426816	8.163166	Multitasking_Scroll
12:09:34.780	-0.29928434	5.2410674	8.001666	0.016300328	-0.021853704	0.012052371	-0.28760254	5.426816	8.163166	Multitasking_Scroll
12:09:34.802	-0.2083019	5.279376	7.613794	0.057228297	0.04595234	0.0028893927	-0.28877252	5.4602776	8.14078	Multitasking_Scroll
12:09:34.826	-0.2083019	5.279376	7.613794	0.057228297	0.04595234	0.0028893927	-0.28877252	5.4602776	8.14078	Multitasking_Scroll
12:09:34.849	-0.2083019	5.279376	7.613794	0.057228297	0.04595234	0.0028893927	-0.28877252	5.4602776	8.14078	Multitasking_Scroll
12:09:34.871	-0.2083019	5.279376	7.613794	0.057228297	0.04595234	0.0028893927	-0.28877252	5.4602776	8.14078	Multitasking_Scroll
12:09:34.894	-0.2083019	5.279376	7.613794	0.057228297	0.04595234	0.0028893927	-0.28877252	5.4602776	8.14078	Multitasking_Scroll
12:09:34.916	-0.2083019	5.279376	7.613794	0.057228297	0.04595234	0.0028893927	-0.28877252	5.4602776	8.14078	Multitasking_Scroll
12:09:34.939	-0.2083019	5.279376	7.613794	0.057228297	0.04595234	0.0028893927	-0.28877252	5.4602776	8.14078	Multitasking_Scroll
12:09:34.961	-0.2083019	5.279376	7.613794	0.057228297	0.04595234	0.0028893927	-0.28877252	5.4602776	8.14078	Multitasking_Scroll
12:09:34.982	-0.11013664	5.320079	7.802942	-0.011799472	-0.02124284	-0.024599543	-0.29013103	5.4513154	8.146735	Multitasking_Scroll
12:09:35.004	-0.11013664	5.320079	7.802942	-0.011799472	-0.02124284	-0.024599543	-0.29013103	5.4513154	8.146735	Multitasking_Scroll
12:09:35.025	-0.11013664	5.320079	7.802942	-0.011799472	-0.02124284	-0.024599543	-0.29013103	5.4513154	8.146735	Multitasking_Scroll
12:09:35.047	-0.11013664	5.320079	7.802942	-0.011799472	-0.02124284	-0.024599543	-0.29013103	5.4513154	8.146735	Multitasking_Scroll
12:09:35.069	-0.11013664	5.320079	7.802942	-0.011799472	-0.02124284	-0.024599543	-0.29013103	5.4513154	8.146735	Multitasking_Scroll
12:09:35.092	-0.11013664	5.320079	7.802942	-0.011799472	-0.02124284	-0.024599543	-0.29013103	5.4513154	8.146735	Multitasking_Scroll
12:09:35.115	-0.11013664	5.320079	7.802942	-0.011799472	-0.02124284	-0.024599543	-0.29013103	5.4513154	8.146735	Multitasking_Scroll
12:09:35.138	-0.11013664	5.320079	7.802942	-0.011799472	-0.02124284	-0.024599543	-0.29013103	5.4513154	8.146735	Multitasking_Scroll
12:09:35.162	-0.22745611	5.2913475	8.028004	0.0413458	-0.073166385	-0.15227039	-0.28289792	5.44803	8.14919	Multitasking_Scroll
12:09:35.184	-0.22745611	5.2913475	8.028004	0.0413458	-0.073166385	-0.15227039	-0.28289792	5.44803	8.14919	Multitasking_Scroll
12:09:35.207	-0.22745611	5.2913475	8.028004	0.0413458	-0.073166385	-0.15227039	-0.28289792	5.44803	8.14919	Multitasking_Scroll
12:09:35.229	-0.22745611	5.2913475	8.028004	0.0413458	-0.073166385	-0.15227039	-0.28289792	5.44803	8.14919	Multitasking_Scroll
12:09:35.252	-0.22745611	5.2913475	8.028004	0.0413458	-0.073166385	-0.15227039	-0.28289792	5.44803	8.14919	Multitasking_Scroll
12:09:35.276	-0.22745611	5.2913475	8.028004	0.0413458	-0.073166385	-0.15227039	-0.28289792	5.44803	8.14919	Multitasking_Scroll
12:09:35.298	-0.22745611	5.2913475	8.028004	0.0413458	-0.073166385	-0.15227039	-0.28289792	5.44803	8.14919	Multitasking_Scroll
12:09:35.320	-0.22745611	5.2913475	8.028004	0.0413458	-0.073166385	-0.15227039	-0.28289792	5.44803	8.14919	Multitasking_Scroll
12:09:35.342	-0.6273	5.4302154	7.8460383	0.015078598	-0.03651447	-0.09851424	-0.35101387	5.4853954	8.121428	Multitasking_Scroll
12:09:35.365	-0.6273	5.4302154	7.8460383	0.015078598	-0.03651447	-0.09851424	-0.35101387	5.4853954	8.121428	Multitasking_Scroll
12:09:35.387	-0.6273	5.4302154	7.8460383	0.015078598	-0.03651447	-0.09851424	-0.35101387	5.4853954	8.121428	Multitasking_Scroll
12:09:35.409	-0.6273	5.4302154	7.8460383	0.015078598	-0.03651447	-0.09851424	-0.35101387	5.4853954	8.121428	Multitasking_Scroll
12:09:35.432	-0.6273	5.4302154	7.8460383	0.015078598	-0.03651447	-0.09851424	-0.35101387	5.4853954	8.121428	Multitasking_Scroll
12:09:35.454	-0.6273	5.4302154	7.8460383	0.015078598	-0.03651447	-0.09851424	-0.35101387	5.4853954	8.121428	Multitasking_Scroll
12:09:35.476	-0.6273	5.4302154	7.8460383	0.015078598	-0.03651447	-0.09851424	-0.35101387	5.4853954	8.121428	Multitasking_Scroll
12:09:35.500	-0.6273	5.4302154	7.8460383	0.015078598	-0.03651447	-0.09851424	-0.35101387	5.4853954	8.121428	Multitasking_Scroll
12:09:35.522	-0.6201172	5.174028	7.9777236	0.001028697	-0.025518896	-0.00016493362	-0.41887507	5.497488	8.110024	Multitasking_Scroll
12:09:35.545	-0.6201172	5.174028	7.9777236	0.001028697	-0.025518896	-0.00016493362	-0.41887507	5.497488	8.110024	Multitasking_Scroll
12:09:35.567	-0.6201172	5.174028	7.9777236	0.001028697	-0.025518896	-0.00016493362	-0.41887507	5.497488	8.110024	Multitasking_Scroll
12:09:35.590	-0.6201172	5.174028	7.9777236	0.001028697	-0.025518896	-0.00016493362	-0.41887507	5.497488	8.110024	Multitasking_Scroll
12:09:35.612	-0.6201172	5.174028	7.9777236	0.001028697	-0.025518896	-0.00016493362	-0.41887507	5.497488	8.110024	Multitasking_Scroll
12:09:35.635	-0.6201172	5.174028	7.9777236	0.001028697	-0.025518896	-0.00016493362	-0.41887507	5.497488	8.110024	Multitasking_Scroll
12:09:35.657	-0.6201172	5.174028	7.9777236	0.001028697	-0.025518896	-0.00016493362	-0.41887507	5.497488	8.110024	Multitasking_Scroll
12:09:35.679	-0.6201172	5.174028	7.9777236	0.001028697	-0.025518896	-0.00016493362	-0.41887507	5.497488	8.110024	Multitasking_Scroll
12:09:35.701	-0.2370332	5.4158497	7.9849067	-0.0063016857	-0.010247265	0.035876118	-0.40930447	5.4798636	8.122431	Multitasking_Scroll
12:09:35.724	-0.2370332	5.4158497	7.9849067	-0.0063016857	-0.010247265	0.035876118	-0.40930447	5.4798636	8.122431	Multitasking_Scroll
12:09:35.747	-0.2370332	5.4158497	7.9849067	-0.0063016857	-0.010247265	0.035876118	-0.40930447	5.4798636	8.122431	Multitasking_Scroll
12:09:35.769	-0.2370332	5.4158497	7.9849067	-0.0063016857	-0.010247265	0.035876118	-0.40930447	5.4798636	8.122431	Multitasking_Scroll
12:09:35.792	-0.2370332	5.4158497	7.9849067	-0.0063016857	-0.010247265	0.035876118	-0.40930447	5.4798636	8.122431	Multitasking_Scroll
12:09:35.815	-0.2370332	5.4158497	7.9849067	-0.0063016857	-0.010247265	0.035876118	-0.40930447	5.4798636	8.122431	Multitasking_Scroll
12:09:35.838	-0.2370332	5.4158497	7.9849067	-0.0063016857	-0.010247265	0.035876118	-0.40930447	5.4798636	8.122431	Multitasking_Scroll
12:09:35.861	-0.2370332	5.4158497	7.9849067	-0.0063016857	-0.010247265	0.035876118	-0.40930447	5.4798636	8.122431	Multitasking_Scroll
12:09:35.883	-0.67279124	5.3703585	7.5467544	0.0065264846	0.020295998	0.025491407	-0.3700403	5.505778	8.106775	Multitasking_Scroll
12:09:35.906	-0.67279124	5.3703585	7.5467544	0.0065264846	0.020295998	0.025491407	-0.3700403	5.505778	8.106775	Multitasking_Scroll
12:09:35.929	-0.67279124	5.3703585	7.5467544	0.0065264846	0.020295998	0.025491407	-0.3700403	5.505778	8.106775	Multitasking_Scroll
12:09:35.952	-0.67279124	5.3703585	7.5467544	0.0065264846	0.020295998	0.025491407	-0.3700403	5.505778	8.106775	Multitasking_Scroll
12:09:35.974	-0.67279124	5.3703585	7.5467544	0.0065264846	0.020295998	0.025491407	-0.3700403	5.505778	8.106775	Multitasking_Scroll
12:09:35.997	-0.67279124	5.3703585	7.5467544	0.0065264846	0.020295998	0.025491407	-0.3700403	5.505778	8.106775	Multitasking_Scroll
12:09:36.019	-0.67279124	5.3703585	7.5467544	0.0065264846	0.020295998	0.025491407	-0.3700403	5.505778	8.106775	Multitasking_Scroll
12:09:36.042	-0.67279124	5.3703585	7.5467544	0.0065264846	0.020295998	0.025491407	-0.3700403	5.505778	8.106775	Multitasking_Scroll
12:09:36.066	-0.5698374	5.1859994	8.05434	0.013856866	0.12780829	0.1012387	-0.38781902	5.4658356	8.132931	Multitasking_Scroll
12:09:36.089	-0.5698374	5.1859994	8.05434	0.013856866	0.12780829	0.1012387	-0.38781902	5.4658356	8.132931	Multitasking_Scroll
12:09:36.111	-0.5698374	5.1859994	8.05434	0.013856866	0.12780829	0.1012387	-0.38781902	5.4658356	8.132931	Multitasking_Scroll
12:09:36.134	-0.5698374	5.1859994	8.05434	0.013856866	0.12780829	0.1012387	-0.38781902	5.4658356	8.132931	Multitasking_Scroll
12:09:36.157	-0.5698374	5.1859994	8.05434	0.013856866	0.12780829	0.1012387	-0.38781902	5.4658356	8.132931	Multitasking_Scroll
12:09:36.180	-0.5698374	5.1859994	8.05434	0.013856866	0.12780829	0.1012387	-0.38781902	5.4658356	8.132931	Multitasking_Scroll
12:09:36.202	-0.5698374	5.1859994	8.05434	0.013856866	0.12780829	0.1012387	-0.38781902	5.4658356	8.132931	Multitasking_Scroll
12:09:36.224	-0.5698374	5.1859994	8.05434	0.013856866	0.12780829	0.1012387	-0.38781902	5.4658356	8.132931	Multitasking_Scroll
12:09:36.247	-0.35435268	5.3966956	7.699988	0.03401542	0.085047714	0.17209905	-0.43884763	5.5284624	8.087881	Multitasking_Scroll
12:09:36.269	-0.35435268	5.3966956	7.699988	0.03401542	0.085047714	0.17209905	-0.43884763	5.5284624	8.087881	Multitasking_Scroll
12:09:36.292	-0.35435268	5.3966956	7.699988	0.03401542	0.085047714	0.17209905	-0.43884763	5.5284624	8.087881	Multitasking_Scroll
12:09:36.315	-0.35435268	5.3966956	7.699988	0.03401542	0.085047714	0.17209905	-0.43884763	5.5284624	8.087881	Multitasking_Scroll
12:09:36.338	-0.35435268	5.3966956	7.699988	0.03401542	0.085047714	0.17209905	-0.43884763	5.5284624	8.087881	Multitasking_Scroll
12:09:36.360	-0.35435268	5.3966956	7.699988	0.03401542	0.085047714	0.17209905	-0.43884763	5.5284624	8.087881	Multitasking_Scroll
12:09:36.383	-0.35435268	5.3966956	7.699988	0.03401542	0.085047714	0.17209905	-0.43884763	5.5284624	8.087881	Multitasking_Scroll
12:09:36.406	-0.35435268	5.3966956	7.699988	0.03401542	0.085047714	0.17209905	-0.43884763	5.5284624	8.087881	Multitasking_Scroll
12:09:36.429	-0.05506832	5.5379577	7.9944835	-0.1028184	0.02518292	0.106125616	-0.35680774	5.5380907	8.085331	Multitasking_Scroll
12:09:36.452	-0.05506832	5.5379577	7.9944835	-0.1028184	0.02518292	0.106125616	-0.35680774	5.5380907	8.085331	Multitasking_Scroll
12:09:36.474	-0.05506832	5.5379577	7.9944835	-0.1028184	0.02518292	0.106125616	-0.35680774	5.5380907	8.085331	Multitasking_Scroll
12:09:36.496	-0.05506832	5.5379577	7.9944835	-0.1028184	0.02518292	0.106125616	-0.35680774	5.5380907	8.085331	Multitasking_Scroll
12:09:36.519	-0.05506832	5.5379577	7.9944835	-0.1028184	0.02518292	0.106125616	-0.35680774	5.5380907	8.085331	Multitasking_Scroll
12:09:36.541	-0.05506832	5.5379577	7.9944835	-0.1028184	0.02518292	0.106125616	-0.35680774	5.5380907	8.085331	Multitasking_Scroll
12:09:36.564	-0.05506832	5.5379577	7.9944835	-0.1028184	0.02518292	0.106125616	-0.35680774	5.5380907	8.085331	Multitasking_Scroll
12:09:36.586	-0.05506832	5.5379577	7.9944835	-0.1028184	0.02518292	0.106125616	-0.35680774	5.5380907	8.085331	Multitasking_Scroll
12:09:36.609	-0.54350036	5.2458563	7.970541	0.052952245	0.052671857	0.049926016	-0.3260567	5.5426745	8.083489	Multitasking_Scroll
12:09:36.632	-0.54350036	5.2458563	7.970541	0.052952245	0.052671857	0.049926016	-0.3260567	5.5426745	8.083489	Multitasking_Scroll
12:09:36.655	-0.54350036	5.2458563	7.970541	0.052952245	0.052671857	0.049926016	-0.3260567	5.5426745	8.083489	Multitasking_Scroll
12:09:36.678	-0.54350036	5.2458563	7.970541	0.052952245	0.052671857	0.049926016	-0.3260567	5.5426745	8.083489	Multitasking_Scroll
12:09:36.700	-0.54350036	5.2458563	7.970541	0.052952245	0.052671857	0.049926016	-0.3260567	5.5426745	8.083489	Multitasking_Scroll
12:09:36.722	-0.54350036	5.2458563	7.970541	0.052952245	0.052671857	0.049926016	-0.3260567	5.5426745	8.083489	Multitasking_Scroll
12:09:36.745	-0.54350036	5.2458563	7.970541	0.052952245	0.052671857	0.049926016	-0.3260567	5.5426745	8.083489	Multitasking_Scroll
12:09:36.768	-0.54350036	5.2458563	7.970541	0.052952245	0.052671857	0.049926016	-0.3260567	5.5426745	8.083489	Multitasking_Scroll
12:09:36.791	-0.2944958	5.4709177	7.738296	0.018132923	0.018463401	0.06336505	-0.33678448	5.551496	8.076993	Multitasking_Scroll
12:09:36.813	-0.2944958	5.4709177	7.738296	0.018132923	0.018463401	0.06336505	-0.33678448	5.551496	8.076993	Multitasking_Scroll
12:09:36.836	-0.2944958	5.4709177	7.738296	0.018132923	0.018463401	0.06336505	-0.33678448	5.551496	8.076993	Multitasking_Scroll
12:09:36.859	-0.2944958	5.4709177	7.738296	0.018132923	0.018463401	0.06336505	-0.33678448	5.551496	8.076993	Multitasking_Scroll
12:09:36.882	-0.2944958	5.4709177	7.738296	0.018132923	0.018463401	0.06336505	-0.33678448	5.551496	8.076993	Multitasking_Scroll
12:09:36.904	-0.2944958	5.4709177	7.738296	0.018132923	0.018463401	0.06336505	-0.33678448	5.551496	8.076993	Multitasking_Scroll
12:09:36.927	-0.2944958	5.4709177	7.738296	0.018132923	0.018463401	0.06336505	-0.33678448	5.551496	8.076993	Multitasking_Scroll
12:09:36.950	-0.2944958	5.4709177	7.738296	0.018132923	0.018463401	0.06336505	-0.33678448	5.551496	8.076993	Multitasking_Scroll
12:09:36.973	-0.2561874	5.442187	7.8747697	0.03401542	-0.012079861	-0.028264735	-0.28428698	5.586529	8.054826	Multitasking_Scroll
12:09:36.995	-0.2561874	5.442187	7.8747697	0.03401542	-0.012079861	-0.028264735	-0.28428698	5.586529	8.054826	Multitasking_Scroll
12:09:37.018	-0.2561874	5.442187	7.8747697	0.03401542	-0.012079861	-0.028264735	-0.28428698	5.586529	8.054826	Multitasking_Scroll
12:09:37.040	-0.2561874	5.442187	7.8747697	0.03401542	-0.012079861	-0.028264735	-0.28428698	5.586529	8.054826	Multitasking_Scroll
12:09:37.063	-0.2561874	5.442187	7.8747697	0.03401542	-0.012079861	-0.028264735	-0.28428698	5.586529	8.054826	Multitasking_Scroll
12:09:37.086	-0.2561874	5.442187	7.8747697	0.03401542	-0.012079861	-0.028264735	-0.28428698	5.586529	8.054826	Multitasking_Scroll
12:09:37.109	-0.2561874	5.442187	7.8747697	0.03401542	-0.012079861	-0.028264735	-0.28428698	5.586529	8.054826	Multitasking_Scroll
12:09:37.132	-0.2561874	5.442187	7.8747697	0.03401542	-0.012079861	-0.028264735	-0.28428698	5.586529	8.054826	Multitasking_Scroll
12:09:37.155	-0.46209505	5.418244	7.5754857	0.014467732	0.015409076	0.004721988	-0.3225285	5.6210375	8.029335	Multitasking_Scroll
12:09:37.177	-0.46209505	5.418244	7.5754857	0.014467732	0.015409076	0.004721988	-0.3225285	5.6210375	8.029335	Multitasking_Scroll
12:09:37.200	-0.46209505	5.418244	7.5754857	0.014467732	0.015409076	0.004721988	-0.3225285	5.6210375	8.029335	Multitasking_Scroll
12:09:37.222	-0.46209505	5.418244	7.5754857	0.014467732	0.015409076	0.004721988	-0.3225285	5.6210375	8.029335	Multitasking_Scroll
12:09:37.245	-0.46209505	5.418244	7.5754857	0.014467732	0.015409076	0.004721988	-0.3225285	5.6210375	8.029335	Multitasking_Scroll
12:09:37.268	-0.46209505	5.418244	7.5754857	0.014467732	0.015409076	0.004721988	-0.3225285	5.6210375	8.029335	Multitasking_Scroll
12:09:37.290	-0.46209505	5.418244	7.5754857	0.014467732	0.015409076	0.004721988	-0.3225285	5.6210375	8.029335	Multitasking_Scroll
12:09:37.314	-0.46209505	5.418244	7.5754857	0.014467732	0.015409076	0.004721988	-0.3225285	5.6210375	8.029335	Multitasking_Scroll
12:09:37.337	-0.20590763	5.516409	7.7742105	-0.021573316	-0.061559945	0.015106697	-0.32154104	5.5909653	8.0503435	Multitasking_Scroll
12:09:37.360	-0.20590763	5.516409	7.7742105	-0.021573316	-0.061559945	0.015106697	-0.32154104	5.5909653	8.0503435	Multitasking_Scroll
12:09:37.382	-0.20590763	5.516409	7.7742105	-0.021573316	-0.061559945	0.015106697	-0.32154104	5.5909653	8.0503435	Multitasking_Scroll
12:09:37.405	-0.20590763	5.516409	7.7742105	-0.021573316	-0.061559945	0.015106697	-0.32154104	5.5909653	8.0503435	Multitasking_Scroll
12:09:37.428	-0.20590763	5.516409	7.7742105	-0.021573316	-0.061559945	0.015106697	-0.32154104	5.5909653	8.0503435	Multitasking_Scroll
12:09:37.450	-0.20590763	5.516409	7.7742105	-0.021573316	-0.061559945	0.015106697	-0.32154104	5.5909653	8.0503435	Multitasking_Scroll
12:09:37.473	-0.20590763	5.516409	7.7742105	-0.021573316	-0.061559945	0.015106697	-0.32154104	5.5909653	8.0503435	Multitasking_Scroll
12:09:37.497	-0.20590763	5.516409	7.7742105	-0.021573316	-0.061559945	0.015106697	-0.32154104	5.5909653	8.0503435	Multitasking_Scroll
12:09:37.527	-0.32083282	5.504438	7.8532214	0.026074173	0.030680707	-0.026432138	-0.29618815	5.606881	8.040243	Multitasking_Scroll
12:09:37.549	-0.32083282	5.504438	7.8532214	0.026074173	0.030680707	-0.026432138	-0.29618815	5.606881	8.040243	Multitasking_Scroll
12:09:37.571	-0.32083282	5.504438	7.8532214	0.026074173	0.030680707	-0.026432138	-0.29618815	5.606881	8.040243	Multitasking_Scroll
12:09:37.593	-0.32083282	5.504438	7.8532214	0.026074173	0.030680707	-0.026432138	-0.29618815	5.606881	8.040243	Multitasking_Scroll
12:09:37.615	-0.32083282	5.504438	7.8532214	0.026074173	0.030680707	-0.026432138	-0.29618815	5.606881	8.040243	Multitasking_Scroll
12:09:37.638	-0.32083282	5.504438	7.8532214	0.026074173	0.030680707	-0.026432138	-0.29618815	5.606881	8.040243	Multitasking_Scroll
12:09:37.661	-0.32083282	5.504438	7.8532214	0.026074173	0.030680707	-0.026432138	-0.29618815	5.606881	8.040243	Multitasking_Scroll
12:09:37.684	-0.4166038	5.442187	7.8627987	0.04684359	0.0074678278	-0.01726916	-0.3058123	5.6138616	8.0350065	Multitasking_Scroll
12:09:37.706	-0.4166038	5.442187	7.8627987	0.04684359	0.0074678278	-0.01726916	-0.3058123	5.6138616	8.0350065	Multitasking_Scroll
12:09:37.729	-0.4166038	5.442187	7.8627987	0.04684359	0.0074678278	-0.01726916	-0.3058123	5.6138616	8.0350065	Multitasking_Scroll
12:09:37.751	-0.4166038	5.442187	7.8627987	0.04684359	0.0074678278	-0.01726916	-0.3058123	5.6138616	8.0350065	Multitasking_Scroll
12:09:37.774	-0.4166038	5.442187	7.8627987	0.04684359	0.0074678278	-0.01726916	-0.3058123	5.6138616	8.0350065	Multitasking_Scroll
12:09:37.797	-0.4166038	5.442187	7.8627987	0.04684359	0.0074678278	-0.01726916	-0.3058123	5.6138616	8.0350065	Multitasking_Scroll
12:09:37.819	-0.4166038	5.442187	7.8627987	0.04684359	0.0074678278	-0.01726916	-0.3058123	5.6138616	8.0350065	Multitasking_Scroll
12:09:37.842	-0.4166038	5.442187	7.8627987	0.04684359	0.0074678278	-0.01726916	-0.3058123	5.6138616	8.0350065	Multitasking_Scroll
12:09:37.864	-0.22745611	5.3919067	7.8723755	-0.022184184	0.0099112885	0.007165449	-0.3183214	5.5942516	8.048191	Multitasking_Scroll
12:09:37.888	-0.22745611	5.3919067	7.8723755	-0.022184184	0.0099112885	0.007165449	-0.3183214	5.5942516	8.048191	Multitasking_Scroll
12:09:37.910	-0.22745611	5.3919067	7.8723755	-0.022184184	0.0099112885	0.007165449	-0.3183214	5.5942516	8.048191	Multitasking_Scroll
12:09:37.932	-0.22745611	5.3919067	7.8723755	-0.022184184	0.0099112885	0.007165449	-0.3183214	5.5942516	8.048191	Multitasking_Scroll
12:09:37.954	-0.22745611	5.3919067	7.8723755	-0.022184184	0.0099112885	0.007165449	-0.3183214	5.5942516	8.048191	Multitasking_Scroll
12:09:37.975	-0.22745611	5.3919067	7.8723755	-0.022184184	0.0099112885	0.007165449	-0.3183214	5.5942516	8.048191	Multitasking_Scroll
12:09:37.998	-0.22745611	5.3919067	7.8723755	-0.022184184	0.0099112885	0.007165449	-0.3183214	5.5942516	8.048191	Multitasking_Scroll
12:09:38.021	-0.22745611	5.3919067	7.8723755	-0.022184184	0.0099112885	0.007165449	-0.3183214	5.5942516	8.048191	Multitasking_Scroll
12:09:38.044	-0.31843856	5.4948606	7.8197017	0.04928705	0.0007483099	-0.0026083947	-0.27522337	5.5916843	8.051561	Multitasking_Scroll
12:09:38.066	-0.31843856	5.4948606	7.8197017	0.04928705	0.0007483099	-0.0026083947	-0.27522337	5.5916843	8.051561	Multitasking_Scroll
12:09:38.089	-0.31843856	5.4948606	7.8197017	0.04928705	0.0007483099	-0.0026083947	-0.27522337	5.5916843	8.051561	Multitasking_Scroll
12:09:38.113	-0.31843856	5.4948606	7.8197017	0.04928705	0.0007483099	-0.0026083947	-0.27522337	5.5916843	8.051561	Multitasking_Scroll
12:09:38.135	-0.31843856	5.4948606	7.8197017	0.04928705	0.0007483099	-0.0026083947	-0.27522337	5.5916843	8.051561	Multitasking_Scroll
12:09:38.156	-0.31843856	5.4948606	7.8197017	0.04928705	0.0007483099	-0.0026083947	-0.27522337	5.5916843	8.051561	Multitasking_Scroll
12:09:38.177	-0.31843856	5.4948606	7.8197017	0.04928705	0.0007483099	-0.0026083947	-0.27522337	5.5916843	8.051561	Multitasking_Scroll
12:09:38.198	-0.31843856	5.4948606	7.8197017	0.04928705	0.0007483099	-0.0026083947	-0.27522337	5.5916843	8.051561	Multitasking_Scroll
12:09:38.219	-0.4836435	5.446975	6.919454	0.048676185	0.22004893	0.11406686	-0.36190307	5.6609783	7.9995446	Multitasking_Scroll
12:09:38.240	-0.4836435	5.446975	6.919454	0.048676185	0.22004893	0.11406686	-0.36190307	5.6609783	7.9995446	Multitasking_Scroll
12:09:38.261	-0.4836435	5.446975	6.919454	0.048676185	0.22004893	0.11406686	-0.36190307	5.6609783	7.9995446	Multitasking_Scroll
12:09:38.282	-0.4836435	5.446975	6.919454	0.048676185	0.22004893	0.11406686	-0.36190307	5.6609783	7.9995446	Multitasking_Scroll
12:09:38.303	-0.4836435	5.446975	6.919454	0.048676185	0.22004893	0.11406686	-0.36190307	5.6609783	7.9995446	Multitasking_Scroll
12:09:38.325	-0.4836435	5.446975	6.919454	0.048676185	0.22004893	0.11406686	-0.36190307	5.6609783	7.9995446	Multitasking_Scroll
12:09:38.347	-0.4836435	5.446975	6.919454	0.048676185	0.22004893	0.11406686	-0.36190307	5.6609783	7.9995446	Multitasking_Scroll
12:09:38.369	-0.4836435	5.446975	6.919454	0.048676185	0.22004893	0.11406686	-0.36190307	5.6609783	7.9995446	Multitasking_Scroll
12:09:38.390	-0.4836435	5.446975	6.919454	0.048676185	0.22004893	0.11406686	-0.36190307	5.6609783	7.9995446	Multitasking_Scroll
12:09:38.411	-0.2657645	5.6002088	7.7335076	0.106708385	0.017852537	-0.008717047	-0.45248863	5.63993	8.009794	Multitasking_Scroll
12:09:38.433	-0.2657645	5.6002088	7.7335076	0.106708385	0.017852537	-0.008717047	-0.45248863	5.63993	8.009794	Multitasking_Scroll
12:09:38.455	-0.2657645	5.6002088	7.7335076	0.106708385	0.017852537	-0.008717047	-0.45248863	5.63993	8.009794	Multitasking_Scroll
12:09:38.478	-0.2657645	5.6002088	7.7335076	0.106708385	0.017852537	-0.008717047	-0.45248863	5.63993	8.009794	Multitasking_Scroll
12:09:38.499	-0.2657645	5.6002088	7.7335076	0.106708385	0.017852537	-0.008717047	-0.45248863	5.63993	8.009794	Multitasking_Scroll
12:09:38.520	-0.2657645	5.6002088	7.7335076	0.106708385	0.017852537	-0.008717047	-0.45248863	5.63993	8.009794	Multitasking_Scroll
12:09:38.541	-0.2657645	5.6002088	7.7335076	0.106708385	0.017852537	-0.008717047	-0.45248863	5.63993	8.009794	Multitasking_Scroll
12:09:38.562	-0.2657645	5.6002088	7.7335076	0.106708385	0.017852537	-0.008717047	-0.45248863	5.63993	8.009794	Multitasking_Scroll
12:09:38.581	-0.5506832	5.5954204	7.929838	-0.16573752	-0.27414104	-0.05331021	-0.34413362	5.63544	8.018335	Multitasking_Scroll
12:09:38.602	-0.5506832	5.5954204	7.929838	-0.16573752	-0.27414104	-0.05331021	-0.34413362	5.63544	8.018335	Multitasking_Scroll
12:09:38.623	-0.5506832	5.5954204	7.929838	-0.16573752	-0.27414104	-0.05331021	-0.34413362	5.63544	8.018335	Multitasking_Scroll
12:09:38.644	-0.5506832	5.5954204	7.929838	-0.16573752	-0.27414104	-0.05331021	-0.34413362	5.63544	8.018335	Multitasking_Scroll
12:09:38.665	-0.5506832	5.5954204	7.929838	-0.16573752	-0.27414104	-0.05331021	-0.34413362	5.63544	8.018335	Multitasking_Scroll
12:09:38.685	-0.5506832	5.5954204	7.929838	-0.16573752	-0.27414104	-0.05331021	-0.34413362	5.63544	8.018335	Multitasking_Scroll
12:09:38.706	-0.5506832	5.5954204	7.929838	-0.16573752	-0.27414104	-0.05331021	-0.34413362	5.63544	8.018335	Multitasking_Scroll
12:09:38.728	-0.5506832	5.5954204	7.929838	-0.16573752	-0.27414104	-0.05331021	-0.34413362	5.63544	8.018335	Multitasking_Scroll
12:09:38.749	-0.5506832	5.5954204	7.929838	-0.16573752	-0.27414104	-0.05331021	-0.34413362	5.63544	8.018335	Multitasking_Scroll
12:09:38.770	-0.5147691	5.4661293	7.7861814	0.003472158	-0.0010842859	-0.0019975293	-0.3419797	5.676475	7.9894323	Multitasking_Scroll
12:09:38.791	-0.5147691	5.4661293	7.7861814	0.003472158	-0.0010842859	-0.0019975293	-0.3419797	5.676475	7.9894323	Multitasking_Scroll
12:09:38.813	-0.5147691	5.4661293	7.7861814	0.003472158	-0.0010842859	-0.0019975293	-0.3419797	5.676475	7.9894323	Multitasking_Scroll
12:09:38.834	-0.5147691	5.4661293	7.7861814	0.003472158	-0.0010842859	-0.0019975293	-0.3419797	5.676475	7.9894323	Multitasking_Scroll
12:09:38.855	-0.5147691	5.4661293	7.7861814	0.003472158	-0.0010842859	-0.0019975293	-0.3419797	5.676475	7.9894323	Multitasking_Scroll
12:09:38.876	-0.5147691	5.4661293	7.7861814	0.003472158	-0.0010842859	-0.0019975293	-0.3419797	5.676475	7.9894323	Multitasking_Scroll
12:09:38.898	-0.5147691	5.4661293	7.7861814	0.003472158	-0.0010842859	-0.0019975293	-0.3419797	5.676475	7.9894323	Multitasking_Scroll
12:09:38.929	-0.5147691	5.4661293	7.7861814	0.003472158	-0.0010842859	-0.0019975293	-0.3419797	5.676475	7.9894323	Multitasking_Scroll
12:09:38.962	-0.1340794	5.437398	8.20518	-0.013632068	-0.026740626	-0.0013866641	-0.32859293	5.650399	8.008454	Multitasking_Scroll
12:09:38.995	-0.1340794	5.437398	8.20518	-0.013632068	-0.026740626	-0.0013866641	-0.32859293	5.650399	8.008454	Multitasking_Scroll
12:09:39.032	-0.1340794	5.437398	8.20518	-0.013632068	-0.026740626	-0.0013866641	-0.32859293	5.650399	8.008454	Multitasking_Scroll
12:09:39.065	-0.1340794	5.437398	8.20518	-0.013632068	-0.026740626	-0.0013866641	-0.32859293	5.650399	8.008454	Multitasking_Scroll
12:09:39.099	-0.1340794	5.437398	8.20518	-0.013632068	-0.026740626	-0.0013866641	-0.32859293	5.650399	8.008454	Multitasking_Scroll
12:09:39.132	-0.21787901	5.602603	7.728719	-0.0026364943	-0.0640034	-0.037427716	-0.29600832	5.6604786	8.002606	Multitasking_Scroll
12:09:39.165	-0.21787901	5.602603	7.728719	-0.0026364943	-0.0640034	-0.037427716	-0.29600832	5.6604786	8.002606	Multitasking_Scroll
12:09:39.189	-0.21787901	5.602603	7.728719	-0.0026364943	-0.0640034	-0.037427716	-0.29600832	5.6604786	8.002606	Multitasking_Scroll
12:09:39.212	-0.21787901	5.602603	7.728719	-0.0026364943	-0.0640034	-0.037427716	-0.29600832	5.6604786	8.002606	Multitasking_Scroll
12:09:39.234	-0.21787901	5.602603	7.728719	-0.0026364943	-0.0640034	-0.037427716	-0.29600832	5.6604786	8.002606	Multitasking_Scroll
12:09:39.257	-0.21787901	5.602603	7.728719	-0.0026364943	-0.0640034	-0.037427716	-0.29600832	5.6604786	8.002606	Multitasking_Scroll
12:09:39.281	-0.21787901	5.602603	7.728719	-0.0026364943	-0.0640034	-0.037427716	-0.29600832	5.6604786	8.002606	Multitasking_Scroll
12:09:39.303	-0.44772938	5.394301	7.623371	0.026074173	0.0099112885	0.01999362	-0.32241294	5.665048	7.9983506	Multitasking_Scroll
12:09:39.325	-0.44772938	5.394301	7.623371	0.026074173	0.0099112885	0.01999362	-0.32241294	5.665048	7.9983506	Multitasking_Scroll
12:09:39.347	-0.44772938	5.394301	7.623371	0.026074173	0.0099112885	0.01999362	-0.32241294	5.665048	7.9983506	Multitasking_Scroll
12:09:39.370	-0.44772938	5.394301	7.623371	0.026074173	0.0099112885	0.01999362	-0.32241294	5.665048	7.9983506	Multitasking_Scroll
12:09:39.394	-0.44772938	5.394301	7.623371	0.026074173	0.0099112885	0.01999362	-0.32241294	5.665048	7.9983506	Multitasking_Scroll
12:09:39.417	-0.44772938	5.394301	7.623371	0.026074173	0.0099112885	0.01999362	-0.32241294	5.665048	7.9983506	Multitasking_Scroll
12:09:39.440	-0.44772938	5.394301	7.623371	0.026074173	0.0099112885	0.01999362	-0.32241294	5.665048	7.9983506	Multitasking_Scroll
12:09:39.463	-0.44772938	5.394301	7.623371	0.026074173	0.0099112885	0.01999362	-0.32241294	5.665048	7.9983506	Multitasking_Scroll
12:09:39.485	-0.13886794	5.499649	7.927444	-0.035012353	-0.007192938	0.007776315	-0.2954658	5.617072	8.033154	Multitasking_Scroll
12:09:39.509	-0.13886794	5.499649	7.927444	-0.035012353	-0.007192938	0.007776315	-0.2954658	5.617072	8.033154	Multitasking_Scroll
12:09:39.532	-0.13886794	5.499649	7.927444	-0.035012353	-0.007192938	0.007776315	-0.2954658	5.617072	8.033154	Multitasking_Scroll
12:09:39.555	-0.13886794	5.499649	7.927444	-0.035012353	-0.007192938	0.007776315	-0.2954658	5.617072	8.033154	Multitasking_Scroll
12:09:39.578	-0.13886794	5.499649	7.927444	-0.035012353	-0.007192938	0.007776315	-0.2954658	5.617072	8.033154	Multitasking_Scroll
12:09:39.601	-0.13886794	5.499649	7.927444	-0.035012353	-0.007192938	0.007776315	-0.2954658	5.617072	8.033154	Multitasking_Scroll
12:09:39.624	-0.13886794	5.499649	7.927444	-0.035012353	-0.007192938	0.007776315	-0.2954658	5.617072	8.033154	Multitasking_Scroll
12:09:39.646	-0.13886794	5.499649	7.927444	-0.035012353	-0.007192938	0.007776315	-0.2954658	5.617072	8.033154	Multitasking_Scroll
12:09:39.669	-0.4189981	5.547535	8.0711	0.0028612928	0.016630806	-0.025210408	-0.26988882	5.6168923	8.034178	Multitasking_Scroll
12:09:39.692	-0.4189981	5.547535	8.0711	0.0028612928	0.016630806	-0.025210408	-0.26988882	5.6168923	8.034178	Multitasking_Scroll
12:09:39.715	-0.4189981	5.547535	8.0711	0.0028612928	0.016630806	-0.025210408	-0.26988882	5.6168923	8.034178	Multitasking_Scroll
12:09:39.739	-0.4189981	5.547535	8.0711	0.0028612928	0.016630806	-0.025210408	-0.26988882	5.6168923	8.034178	Multitasking_Scroll
12:09:39.761	-0.4189981	5.547535	8.0711	0.0028612928	0.016630806	-0.025210408	-0.26988882	5.6168923	8.034178	Multitasking_Scroll
12:09:39.784	-0.4189981	5.547535	8.0711	0.0028612928	0.016630806	-0.025210408	-0.26988882	5.6168923	8.034178	Multitasking_Scroll
12:09:39.808	-0.4189981	5.547535	8.0711	0.0028612928	0.016630806	-0.025210408	-0.26988882	5.6168923	8.034178	Multitasking_Scroll
12:09:39.831	-0.4189981	5.547535	8.0711	0.0028612928	0.016630806	-0.025210408	-0.26988882	5.6168923	8.034178	Multitasking_Scroll
12:09:39.854	-0.3040729	5.260222	7.7670274	-0.02646024	-0.031627547	0.010830641	-0.32652992	5.64188	8.014543	Multitasking_Scroll
12:09:39.877	-0.3040729	5.260222	7.7670274	-0.02646024	-0.031627547	0.010830641	-0.32652992	5.64188	8.014543	Multitasking_Scroll
12:09:39.900	-0.3040729	5.260222	7.7670274	-0.02646024	-0.031627547	0.010830641	-0.32652992	5.64188	8.014543	Multitasking_Scroll
12:09:39.923	-0.3040729	5.260222	7.7670274	-0.02646024	-0.031627547	0.010830641	-0.32652992	5.64188	8.014543	Multitasking_Scroll
12:09:39.946	-0.3040729	5.260222	7.7670274	-0.02646024	-0.031627547	0.010830641	-0.32652992	5.64188	8.014543	Multitasking_Scroll
12:09:39.969	-0.3040729	5.260222	7.7670274	-0.02646024	-0.031627547	0.010830641	-0.32652992	5.64188	8.014543	Multitasking_Scroll
12:09:39.993	-0.3040729	5.260222	7.7670274	-0.02646024	-0.031627547	0.010830641	-0.32652992	5.64188	8.014543	Multitasking_Scroll
12:09:40.015	-0.3040729	5.260222	7.7670274	-0.02646024	-0.031627547	0.010830641	-0.32652992	5.64188	8.014543	Multitasking_Scroll
12:09:40.039	-0.28252444	5.585843	7.920261	0.047454458	0.023350324	0.00044593166	-0.32451472	5.5937696	8.048277	Multitasking_Scroll
12:09:40.062	-0.28252444	5.585843	7.920261	0.047454458	0.023350324	0.00044593166	-0.32451472	5.5937696	8.048277	Multitasking_Scroll
12:09:40.084	-0.28252444	5.585843	7.920261	0.047454458	0.023350324	0.00044593166	-0.32451472	5.5937696	8.048277	Multitasking_Scroll
12:09:40.107	-0.28252444	5.585843	7.920261	0.047454458	0.023350324	0.00044593166	-0.32451472	5.5937696	8.048277	Multitasking_Scroll
12:09:40.130	-0.28252444	5.585843	7.920261	0.047454458	0.023350324	0.00044593166	-0.32451472	5.5937696	8.048277	Multitasking_Scroll
12:09:40.153	-0.28252444	5.585843	7.920261	0.047454458	0.023350324	0.00044593166	-0.32451472	5.5937696	8.048277	Multitasking_Scroll
12:09:40.176	-0.28252444	5.585843	7.920261	0.047454458	0.023350324	0.00044593166	-0.32451472	5.5937696	8.048277	Multitasking_Scroll
12:09:40.200	-0.37350687	5.5307746	7.6305537	-0.050283983	-0.04445572	0.004721988	-0.31252208	5.6553845	8.005579	Multitasking_Scroll
12:09:40.223	-0.37350687	5.5307746	7.6305537	-0.050283983	-0.04445572	0.004721988	-0.31252208	5.6553845	8.005579	Multitasking_Scroll
12:09:40.246	-0.37350687	5.5307746	7.6305537	-0.050283983	-0.04445572	0.004721988	-0.31252208	5.6553845	8.005579	Multitasking_Scroll
12:09:40.271	-0.37350687	5.5307746	7.6305537	-0.050283983	-0.04445572	0.004721988	-0.31252208	5.6553845	8.005579	Multitasking_Scroll
12:09:40.295	-0.37350687	5.5307746	7.6305537	-0.050283983	-0.04445572	0.004721988	-0.31252208	5.6553845	8.005579	Multitasking_Scroll
12:09:40.319	-0.37350687	5.5307746	7.6305537	-0.050283983	-0.04445572	0.004721988	-0.31252208	5.6553845	8.005579	Multitasking_Scroll
12:09:40.341	-0.37350687	5.5307746	7.6305537	-0.050283983	-0.04445572	0.004721988	-0.31252208	5.6553845	8.005579	Multitasking_Scroll
12:09:40.364	-0.37350687	5.5307746	7.6305537	-0.050283983	-0.04445572	0.004721988	-0.31252208	5.6553845	8.005579	Multitasking_Scroll
12:09:40.386	-0.13647367	5.272193	8.190814	-0.033790622	-0.0053603426	0.016328428	-0.32280272	5.6369247	8.018179	Multitasking_Scroll
12:09:40.408	-0.13647367	5.272193	8.190814	-0.033790622	-0.0053603426	0.016328428	-0.32280272	5.6369247	8.018179	Multitasking_Scroll
12:09:40.432	-0.13647367	5.272193	8.190814	-0.033790622	-0.0053603426	0.016328428	-0.32280272	5.6369247	8.018179	Multitasking_Scroll
12:09:40.455	-0.13647367	5.272193	8.190814	-0.033790622	-0.0053603426	0.016328428	-0.32280272	5.6369247	8.018179	Multitasking_Scroll
12:09:40.478	-0.13647367	5.272193	8.190814	-0.033790622	-0.0053603426	0.016328428	-0.32280272	5.6369247	8.018179	Multitasking_Scroll
12:09:40.503	-0.13647367	5.272193	8.190814	-0.033790622	-0.0053603426	0.016328428	-0.32280272	5.6369247	8.018179	Multitasking_Scroll
12:09:40.526	-0.13647367	5.272193	8.190814	-0.033790622	-0.0053603426	0.016328428	-0.32280272	5.6369247	8.018179	Multitasking_Scroll
12:09:40.550	-0.13647367	5.272193	8.190814	-0.033790622	-0.0053603426	0.016328428	-0.32280272	5.6369247	8.018179	Multitasking_Scroll
12:09:40.573	-0.34716985	5.648094	7.5587254	0.050508782	-0.040790528	-0.08629694	-0.28274348	5.6233063	8.029247	Multitasking_Scroll
12:09:40.596	-0.34716985	5.648094	7.5587254	0.050508782	-0.040790528	-0.08629694	-0.28274348	5.6233063	8.029247	Multitasking_Scroll
12:09:40.619	-0.34716985	5.648094	7.5587254	0.050508782	-0.040790528	-0.08629694	-0.28274348	5.6233063	8.029247	Multitasking_Scroll
12:09:40.642	-0.34716985	5.648094	7.5587254	0.050508782	-0.040790528	-0.08629694	-0.28274348	5.6233063	8.029247	Multitasking_Scroll
12:09:40.665	-0.34716985	5.648094	7.5587254	0.050508782	-0.040790528	-0.08629694	-0.28274348	5.6233063	8.029247	Multitasking_Scroll
12:09:40.688	-0.34716985	5.648094	7.5587254	0.050508782	-0.040790528	-0.08629694	-0.28274348	5.6233063	8.029247	Multitasking_Scroll
12:09:40.711	-0.34716985	5.648094	7.5587254	0.050508782	-0.040790528	-0.08629694	-0.28274348	5.6233063	8.029247	Multitasking_Scroll
12:09:40.733	-0.34716985	5.648094	7.5587254	0.050508782	-0.040790528	-0.08629694	-0.28274348	5.6233063	8.029247	Multitasking_Scroll
12:09:40.757	-0.42378664	5.576266	8.145323	-0.07410773	-0.029794952	-0.06491665	-0.28996795	5.6780906	7.990339	Multitasking_Scroll
12:09:40.780	-0.42378664	5.576266	8.145323	-0.07410773	-0.029794952	-0.06491665	-0.28996795	5.6780906	7.990339	Multitasking_Scroll
12:09:40.802	-0.42378664	5.576266	8.145323	-0.07410773	-0.029794952	-0.06491665	-0.28996795	5.6780906	7.990339	Multitasking_Scroll
12:09:40.824	-0.42378664	5.576266	8.145323	-0.07410773	-0.029794952	-0.06491665	-0.28996795	5.6780906	7.990339	Multitasking_Scroll
12:09:40.847	-0.42378664	5.576266	8.145323	-0.07410773	-0.029794952	-0.06491665	-0.28996795	5.6780906	7.990339	Multitasking_Scroll
12:09:40.869	-0.42378664	5.576266	8.145323	-0.07410773	-0.029794952	-0.06491665	-0.28996795	5.6780906	7.990339	Multitasking_Scroll
12:09:40.893	-0.42378664	5.576266	8.145323	-0.07410773	-0.029794952	-0.06491665	-0.28996795	5.6780906	7.990339	Multitasking_Scroll
12:09:40.916	-0.42378664	5.576266	8.145323	-0.07410773	-0.029794952	-0.06491665	-0.28996795	5.6780906	7.990339	Multitasking_Scroll
12:09:40.939	-0.3998439	5.3679643	7.84125	-0.09060109	0.005635232	0.038319577	-0.34601286	5.672507	7.9920745	Multitasking_Scroll
12:09:40.962	-0.3998439	5.3679643	7.84125	-0.09060109	0.005635232	0.038319577	-0.34601286	5.672507	7.9920745	Multitasking_Scroll
12:09:40.985	-0.3998439	5.3679643	7.84125	-0.09060109	0.005635232	0.038319577	-0.34601286	5.672507	7.9920745	Multitasking_Scroll
12:09:41.007	-0.3998439	5.3679643	7.84125	-0.09060109	0.005635232	0.038319577	-0.34601286	5.672507	7.9920745	Multitasking_Scroll
12:09:41.030	-0.3998439	5.3679643	7.84125	-0.09060109	0.005635232	0.038319577	-0.34601286	5.672507	7.9920745	Multitasking_Scroll
12:09:41.053	-0.3998439	5.3679643	7.84125	-0.09060109	0.005635232	0.038319577	-0.34601286	5.672507	7.9920745	Multitasking_Scroll
12:09:41.075	-0.3998439	5.3679643	7.84125	-0.09060109	0.005635232	0.038319577	-0.34601286	5.672507	7.9920745	Multitasking_Scroll
12:09:41.098	-0.18914771	5.5307746	7.7502675	-0.08021638	-0.023075433	0.021826215	-0.3580519	5.6156125	8.031628	Multitasking_Scroll
12:09:41.121	-0.18914771	5.5307746	7.7502675	-0.08021638	-0.023075433	0.021826215	-0.3580519	5.6156125	8.031628	Multitasking_Scroll
12:09:41.143	-0.18914771	5.5307746	7.7502675	-0.08021638	-0.023075433	0.021826215	-0.3580519	5.6156125	8.031628	Multitasking_Scroll
12:09:41.166	-0.18914771	5.5307746	7.7502675	-0.08021638	-0.023075433	0.021826215	-0.3580519	5.6156125	8.031628	Multitasking_Scroll
12:09:41.189	-0.18914771	5.5307746	7.7502675	-0.08021638	-0.023075433	0.021826215	-0.3580519	5.6156125	8.031628	Multitasking_Scroll
12:09:41.212	-0.18914771	5.5307746	7.7502675	-0.08021638	-0.023075433	0.021826215	-0.3580519	5.6156125	8.031628	Multitasking_Scroll
12:09:41.235	-0.18914771	5.5307746	7.7502675	-0.08021638	-0.023075433	0.021826215	-0.3580519	5.6156125	8.031628	Multitasking_Scroll
12:09:41.259	-0.18914771	5.5307746	7.7502675	-0.08021638	-0.023075433	0.021826215	-0.3580519	5.6156125	8.031628	Multitasking_Scroll
12:09:41.281	-0.4740664	5.5355635	7.9346266	0.09326935	0.031291574	-0.026432138	-0.31578234	5.622411	8.028645	Multitasking_Scroll
12:09:41.304	-0.4740664	5.5355635	7.9346266	0.09326935	0.031291574	-0.026432138	-0.31578234	5.622411	8.028645	Multitasking_Scroll
12:09:41.326	-0.4740664	5.5355635	7.9346266	0.09326935	0.031291574	-0.026432138	-0.31578234	5.622411	8.028645	Multitasking_Scroll
12:09:41.350	-0.4740664	5.5355635	7.9346266	0.09326935	0.031291574	-0.026432138	-0.31578234	5.622411	8.028645	Multitasking_Scroll
12:09:41.373	-0.4740664	5.5355635	7.9346266	0.09326935	0.031291574	-0.026432138	-0.31578234	5.622411	8.028645	Multitasking_Scroll
12:09:41.396	-0.4740664	5.5355635	7.9346266	0.09326935	0.031291574	-0.026432138	-0.31578234	5.622411	8.028645	Multitasking_Scroll
12:09:41.419	-0.4740664	5.5355635	7.9346266	0.09326935	0.031291574	-0.026432138	-0.31578234	5.622411	8.028645	Multitasking_Scroll
12:09:41.442	-0.4740664	5.5355635	7.9346266	0.09326935	0.031291574	-0.026432138	-0.31578234	5.622411	8.028645	Multitasking_Scroll
12:09:41.465	-0.25858167	5.195576	8.346442	-0.055781774	0.016630806	0.027934868	-0.35426083	5.662093	7.999097	Multitasking_Scroll
12:09:41.489	-0.25858167	5.195576	8.346442	-0.055781774	0.016630806	0.027934868	-0.35426083	5.662093	7.999097	Multitasking_Scroll
12:09:41.513	-0.25858167	5.195576	8.346442	-0.055781774	0.016630806	0.027934868	-0.35426083	5.662093	7.999097	Multitasking_Scroll
12:09:41.536	-0.25858167	5.195576	8.346442	-0.055781774	0.016630806	0.027934868	-0.35426083	5.662093	7.999097	Multitasking_Scroll
12:09:41.559	-0.25858167	5.195576	8.346442	-0.055781774	0.016630806	0.027934868	-0.35426083	5.662093	7.999097	Multitasking_Scroll
12:09:41.583	-0.25858167	5.195576	8.346442	-0.055781774	0.016630806	0.027934868	-0.35426083	5.662093	7.999097	Multitasking_Scroll
12:09:41.606	-0.25858167	5.195576	8.346442	-0.055781774	0.016630806	0.027934868	-0.35426083	5.662093	7.999097	Multitasking_Scroll
12:09:41.628	-0.25858167	5.195576	8.346442	-0.055781774	0.016630806	0.027934868	-0.35426083	5.662093	7.999097	Multitasking_Scroll
12:09:41.650	-0.27055305	5.5978146	7.2211328	0.057839166	-0.060338214	0.00044593166	-0.32001412	5.554757	8.075433	Multitasking_Scroll
12:09:41.673	-0.27055305	5.5978146	7.2211328	0.057839166	-0.060338214	0.00044593166	-0.32001412	5.554757	8.075433	Multitasking_Scroll
12:09:41.697	-0.27055305	5.5978146	7.2211328	0.057839166	-0.060338214	0.00044593166	-0.32001412	5.554757	8.075433	Multitasking_Scroll
12:09:41.719	-0.27055305	5.5978146	7.2211328	0.057839166	-0.060338214	0.00044593166	-0.32001412	5.554757	8.075433	Multitasking_Scroll
12:09:41.741	-0.27055305	5.5978146	7.2211328	0.057839166	-0.060338214	0.00044593166	-0.32001412	5.554757	8.075433	Multitasking_Scroll
12:09:41.764	-0.27055305	5.5978146	7.2211328	0.057839166	-0.060338214	0.00044593166	-0.32001412	5.554757	8.075433	Multitasking_Scroll
12:09:41.787	-0.27055305	5.5978146	7.2211328	0.057839166	-0.060338214	0.00044593166	-0.32001412	5.554757	8.075433	Multitasking_Scroll
12:09:41.810	-0.27055305	5.5978146	7.2211328	0.057839166	-0.060338214	0.00044593166	-0.32001412	5.554757	8.075433	Multitasking_Scroll
12:09:41.834	-0.46209505	5.38233	7.886741	0.030350229	-0.014523321	0.013884967	-0.28370288	5.58287	8.057383	Multitasking_Scroll
12:09:41.857	-0.46209505	5.38233	7.886741	0.030350229	-0.014523321	0.013884967	-0.28370288	5.58287	8.057383	Multitasking_Scroll
12:09:41.880	-0.46209505	5.38233	7.886741	0.030350229	-0.014523321	0.013884967	-0.28370288	5.58287	8.057383	Multitasking_Scroll
12:09:41.903	-0.46209505	5.38233	7.886741	0.030350229	-0.014523321	0.013884967	-0.28370288	5.58287	8.057383	Multitasking_Scroll
12:09:41.927	-0.46209505	5.38233	7.886741	0.030350229	-0.014523321	0.013884967	-0.28370288	5.58287	8.057383	Multitasking_Scroll
12:09:41.947	-0.46209505	5.38233	7.886741	0.030350229	-0.014523321	0.013884967	-0.28370288	5.58287	8.057383	Multitasking_Scroll
12:09:41.968	-0.46209505	5.38233	7.886741	0.030350229	-0.014523321	0.013884967	-0.28370288	5.58287	8.057383	Multitasking_Scroll
12:09:41.991	-0.46209505	5.38233	7.886741	0.030350229	-0.014523321	0.013884967	-0.28370288	5.58287	8.057383	Multitasking_Scroll
12:09:42.012	-0.37590113	5.212336	7.5898514	0.21971846	0.24142921	0.051147748	-0.3735863	5.5966253	8.044164	Multitasking_Scroll
12:09:42.033	-0.37590113	5.212336	7.5898514	0.21971846	0.24142921	0.051147748	-0.3735863	5.5966253	8.044164	Multitasking_Scroll
12:09:42.053	-0.37590113	5.212336	7.5898514	0.21971846	0.24142921	0.051147748	-0.3735863	5.5966253	8.044164	Multitasking_Scroll
12:09:42.074	-0.37590113	5.212336	7.5898514	0.21971846	0.24142921	0.051147748	-0.3735863	5.5966253	8.044164	Multitasking_Scroll
12:09:42.094	-0.37590113	5.212336	7.5898514	0.21971846	0.24142921	0.051147748	-0.3735863	5.5966253	8.044164	Multitasking_Scroll
12:09:42.116	-0.37590113	5.212336	7.5898514	0.21971846	0.24142921	0.051147748	-0.3735863	5.5966253	8.044164	Multitasking_Scroll
12:09:42.137	-0.37590113	5.212336	7.5898514	0.21971846	0.24142921	0.051147748	-0.3735863	5.5966253	8.044164	Multitasking_Scroll
12:09:42.160	-0.37590113	5.212336	7.5898514	0.21971846	0.24142921	0.051147748	-0.3735863	5.5966253	8.044164	Multitasking_Scroll
12:09:42.182	-0.5027977	5.8156934	7.458166	0.14030597	0.1045954	-0.020934353	-0.4954187	5.7062783	7.960107	Multitasking_Scroll
12:09:42.203	-0.5027977	5.8156934	7.458166	0.14030597	0.1045954	-0.020934353	-0.4954187	5.7062783	7.960107	Multitasking_Scroll
12:09:42.226	-0.5027977	5.8156934	7.458166	0.14030597	0.1045954	-0.020934353	-0.4954187	5.7062783	7.960107	Multitasking_Scroll
12:09:42.248	-0.5027977	5.8156934	7.458166	0.14030597	0.1045954	-0.020934353	-0.4954187	5.7062783	7.960107	Multitasking_Scroll
12:09:42.269	-0.5027977	5.8156934	7.458166	0.14030597	0.1045954	-0.020934353	-0.4954187	5.7062783	7.960107	Multitasking_Scroll
12:09:42.290	-0.5027977	5.8156934	7.458166	0.14030597	0.1045954	-0.020934353	-0.4954187	5.7062783	7.960107	Multitasking_Scroll
12:09:42.312	-0.5027977	5.8156934	7.458166	0.14030597	0.1045954	-0.020934353	-0.4954187	5.7062783	7.960107	Multitasking_Scroll
12:09:42.333	-0.5027977	5.8156934	7.458166	0.14030597	0.1045954	-0.020934353	-0.4954187	5.7062783	7.960107	Multitasking_Scroll
12:09:42.355	-0.5027977	5.8156934	7.458166	0.14030597	0.1045954	-0.020934353	-0.4954187	5.7062783	7.960107	Multitasking_Scroll
12:09:42.376	-0.6201172	5.5020437	7.1732473	-0.17795482	-0.3572187	0.052369475	-0.49607125	5.783203	7.904355	Multitasking_Scroll
12:09:42.398	-0.6201172	5.5020437	7.1732473	-0.17795482	-0.3572187	0.052369475	-0.49607125	5.783203	7.904355	Multitasking_Scroll
12:09:42.419	-0.6201172	5.5020437	7.1732473	-0.17795482	-0.3572187	0.052369475	-0.49607125	5.783203	7.904355	Multitasking_Scroll
12:09:42.440	-0.6201172	5.5020437	7.1732473	-0.17795482	-0.3572187	0.052369475	-0.49607125	5.783203	7.904355	Multitasking_Scroll
12:09:42.461	-0.6201172	5.5020437	7.1732473	-0.17795482	-0.3572187	0.052369475	-0.49607125	5.783203	7.904355	Multitasking_Scroll
12:09:42.482	-0.6201172	5.5020437	7.1732473	-0.17795482	-0.3572187	0.052369475	-0.49607125	5.783203	7.904355	Multitasking_Scroll
12:09:42.505	-0.6201172	5.5020437	7.1732473	-0.17795482	-0.3572187	0.052369475	-0.49607125	5.783203	7.904355	Multitasking_Scroll
12:09:42.526	-0.6201172	5.5020437	7.1732473	-0.17795482	-0.3572187	0.052369475	-0.49607125	5.783203	7.904355	Multitasking_Scroll
12:09:42.548	-0.2944958	5.4900723	7.491686	-0.02646024	-0.073166385	-0.016658295	-0.40106744	5.7126226	7.9608655	Multitasking_Scroll
12:09:42.569	-0.2944958	5.4900723	7.491686	-0.02646024	-0.073166385	-0.016658295	-0.40106744	5.7126226	7.9608655	Multitasking_Scroll
12:09:42.590	-0.2944958	5.4900723	7.491686	-0.02646024	-0.073166385	-0.016658295	-0.40106744	5.7126226	7.9608655	Multitasking_Scroll
12:09:42.611	-0.2944958	5.4900723	7.491686	-0.02646024	-0.073166385	-0.016658295	-0.40106744	5.7126226	7.9608655	Multitasking_Scroll
12:09:42.632	-0.2944958	5.4900723	7.491686	-0.02646024	-0.073166385	-0.016658295	-0.40106744	5.7126226	7.9608655	Multitasking_Scroll
12:09:42.653	-0.2944958	5.4900723	7.491686	-0.02646024	-0.073166385	-0.016658295	-0.40106744	5.7126226	7.9608655	Multitasking_Scroll
12:09:42.675	-0.2944958	5.4900723	7.491686	-0.02646024	-0.073166385	-0.016658295	-0.40106744	5.7126226	7.9608655	Multitasking_Scroll
12:09:42.696	-0.2944958	5.4900723	7.491686	-0.02646024	-0.073166385	-0.016658295	-0.40106744	5.7126226	7.9608655	Multitasking_Scroll
12:09:42.727	-0.57462597	5.734288	7.3576064	0.04562186	-0.020631973	0.011441506	-0.3479193	5.716871	7.960319	Multitasking_Scroll
12:09:42.761	-0.57462597	5.734288	7.3576064	0.04562186	-0.020631973	0.011441506	-0.3479193	5.716871	7.960319	Multitasking_Scroll
12:09:42.795	-0.57462597	5.734288	7.3576064	0.04562186	-0.020631973	0.011441506	-0.3479193	5.716871	7.960319	Multitasking_Scroll
12:09:42.828	-0.57462597	5.734288	7.3576064	0.04562186	-0.020631973	0.011441506	-0.3479193	5.716871	7.960319	Multitasking_Scroll
12:09:42.849	-0.57462597	5.734288	7.3576064	0.04562186	-0.020631973	0.011441506	-0.3479193	5.716871	7.960319	Multitasking_Scroll
12:09:42.871	-0.57462597	5.734288	7.3576064	0.04562186	-0.020631973	0.011441506	-0.3479193	5.716871	7.960319	Multitasking_Scroll
12:09:42.892	-0.57462597	5.734288	7.3576064	0.04562186	-0.020631973	0.011441506	-0.3479193	5.716871	7.960319	Multitasking_Scroll
12:09:42.913	-0.011971374	5.3248672	7.9489923	-0.29768443	-0.014523321	0.13056022	-0.47962403	5.8065886	7.8882065	Multitasking_Scroll
12:09:42.936	-0.011971374	5.3248672	7.9489923	-0.29768443	-0.014523321	0.13056022	-0.47962403	5.8065886	7.8882065	Multitasking_Scroll
12:09:42.957	-0.011971374	5.3248672	7.9489923	-0.29768443	-0.014523321	0.13056022	-0.47962403	5.8065886	7.8882065	Multitasking_Scroll
12:09:42.979	-0.011971374	5.3248672	7.9489923	-0.29768443	-0.014523321	0.13056022	-0.47962403	5.8065886	7.8882065	Multitasking_Scroll
12:09:43.001	-0.011971374	5.3248672	7.9489923	-0.29768443	-0.014523321	0.13056022	-0.47962403	5.8065886	7.8882065	Multitasking_Scroll
12:09:43.024	-0.011971374	5.3248672	7.9489923	-0.29768443	-0.014523321	0.13056022	-0.47962403	5.8065886	7.8882065	Multitasking_Scroll
12:09:43.046	-0.011971374	5.3248672	7.9489923	-0.29768443	-0.014523321	0.13056022	-0.47962403	5.8065886	7.8882065	Multitasking_Scroll
12:09:43.067	-0.011971374	5.3248672	7.9489923	-0.29768443	-0.014523321	0.13056022	-0.47962403	5.8065886	7.8882065	Multitasking_Scroll
12:09:43.089	-0.505192	5.7438655	7.6521025	0.043789264	-0.018799378	0.01999362	-0.524081	5.736777	7.936314	Multitasking_Scroll
12:09:43.110	-0.505192	5.7438655	7.6521025	0.043789264	-0.018799378	0.01999362	-0.524081	5.736777	7.936314	Multitasking_Scroll
12:09:43.131	-0.505192	5.7438655	7.6521025	0.043789264	-0.018799378	0.01999362	-0.524081	5.736777	7.936314	Multitasking_Scroll
12:09:43.153	-0.505192	5.7438655	7.6521025	0.043789264	-0.018799378	0.01999362	-0.524081	5.736777	7.936314	Multitasking_Scroll
12:09:43.180	-0.505192	5.7438655	7.6521025	0.043789264	-0.018799378	0.01999362	-0.524081	5.736777	7.936314	Multitasking_Scroll
12:09:43.213	-0.505192	5.7438655	7.6521025	0.043789264	-0.018799378	0.01999362	-0.524081	5.736777	7.936314	Multitasking_Scroll
12:09:43.246	-0.505192	5.7438655	7.6521025	0.043789264	-0.018799378	0.01999362	-0.524081	5.736777	7.936314	Multitasking_Scroll
12:09:43.267	0.031125572	5.4110613	8.470944	0.0016395624	-0.09271407	-0.08018828	-0.32068047	5.613528	8.034663	Multitasking_Scroll
12:09:43.299	0.031125572	5.4110613	8.470944	0.0016395624	-0.09271407	-0.08018828	-0.32068047	5.613528	8.034663	Multitasking_Scroll
12:09:43.320	0.031125572	5.4110613	8.470944	0.0016395624	-0.09271407	-0.08018828	-0.32068047	5.613528	8.034663	Multitasking_Scroll
12:09:43.340	0.031125572	5.4110613	8.470944	0.0016395624	-0.09271407	-0.08018828	-0.32068047	5.613528	8.034663	Multitasking_Scroll
12:09:43.361	0.031125572	5.4110613	8.470944	0.0016395624	-0.09271407	-0.08018828	-0.32068047	5.613528	8.034663	Multitasking_Scroll
12:09:43.382	0.031125572	5.4110613	8.470944	0.0016395624	-0.09271407	-0.08018828	-0.32068047	5.613528	8.034663	Multitasking_Scroll
12:09:43.402	0.031125572	5.4110613	8.470944	0.0016395624	-0.09271407	-0.08018828	-0.32068047	5.613528	8.034663	Multitasking_Scroll
12:09:43.423	0.031125572	5.4110613	8.470944	0.0016395624	-0.09271407	-0.08018828	-0.32068047	5.613528	8.034663	Multitasking_Scroll
12:09:43.444	-0.45730647	5.5307746	7.676045	0.0065264846	0.023350324	-0.019712621	-0.39711642	5.674668	7.988165	Multitasking_Scroll
12:09:43.465	-0.45730647	5.5307746	7.676045	0.0065264846	0.023350324	-0.019712621	-0.39711642	5.674668	7.988165	Multitasking_Scroll
12:09:43.486	-0.45730647	5.5307746	7.676045	0.0065264846	0.023350324	-0.019712621	-0.39711642	5.674668	7.988165	Multitasking_Scroll
12:09:43.508	-0.45730647	5.5307746	7.676045	0.0065264846	0.023350324	-0.019712621	-0.39711642	5.674668	7.988165	Multitasking_Scroll
12:09:43.529	-0.45730647	5.5307746	7.676045	0.0065264846	0.023350324	-0.019712621	-0.39711642	5.674668	7.988165	Multitasking_Scroll
12:09:43.550	-0.45730647	5.5307746	7.676045	0.0065264846	0.023350324	-0.019712621	-0.39711642	5.674668	7.988165	Multitasking_Scroll
12:09:43.571	-0.45730647	5.5307746	7.676045	0.0065264846	0.023350324	-0.019712621	-0.39711642	5.674668	7.988165	Multitasking_Scroll
12:09:43.593	-0.45730647	5.5307746	7.676045	0.0065264846	0.023350324	-0.019712621	-0.39711642	5.674668	7.988165	Multitasking_Scroll
12:09:43.614	-0.45730647	5.5307746	7.676045	0.0065264846	0.023350324	-0.019712621	-0.39711642	5.674668	7.988165	Multitasking_Scroll
12:09:43.636	-0.52913475	5.504438	7.515629	0.00713735	-0.024297165	-0.024599543	-0.3523984	5.624649	8.025551	Multitasking_Scroll
12:09:43.656	-0.52913475	5.504438	7.515629	0.00713735	-0.024297165	-0.024599543	-0.3523984	5.624649	8.025551	Multitasking_Scroll
12:09:43.679	-0.52913475	5.504438	7.515629	0.00713735	-0.024297165	-0.024599543	-0.3523984	5.624649	8.025551	Multitasking_Scroll
12:09:43.702	-0.52913475	5.504438	7.515629	0.00713735	-0.024297165	-0.024599543	-0.3523984	5.624649	8.025551	Multitasking_Scroll
12:09:43.726	-0.52913475	5.504438	7.515629	0.00713735	-0.024297165	-0.024599543	-0.3523984	5.624649	8.025551	Multitasking_Scroll
12:09:43.749	-0.52913475	5.504438	7.515629	0.00713735	-0.024297165	-0.024599543	-0.3523984	5.624649	8.025551	Multitasking_Scroll
12:09:43.772	-0.52913475	5.504438	7.515629	0.00713735	-0.024297165	-0.024599543	-0.3523984	5.624649	8.025551	Multitasking_Scroll
12:09:43.802	-0.3423813	5.4733124	7.9753294	-0.021573316	-0.0016951511	-0.015436565	-0.34229705	5.6252856	8.025541	Multitasking_Scroll
12:09:43.835	-0.3423813	5.4733124	7.9753294	-0.021573316	-0.0016951511	-0.015436565	-0.34229705	5.6252856	8.025541	Multitasking_Scroll
12:09:43.868	-0.3423813	5.4733124	7.9753294	-0.021573316	-0.0016951511	-0.015436565	-0.34229705	5.6252856	8.025541	Multitasking_Scroll
12:09:43.902	-0.3423813	5.4733124	7.9753294	-0.021573316	-0.0016951511	-0.015436565	-0.34229705	5.6252856	8.025541	Multitasking_Scroll
12:09:43.936	-0.3423813	5.4733124	7.9753294	-0.021573316	-0.0016951511	-0.015436565	-0.34229705	5.6252856	8.025541	Multitasking_Scroll
12:09:43.969	-0.3423813	5.4733124	7.9753294	-0.021573316	-0.0016951511	-0.015436565	-0.34229705	5.6252856	8.025541	Multitasking_Scroll
12:09:44.001	-0.19393626	5.5906315	7.7766047	-0.08388157	0.0465632	0.071306296	-0.34357956	5.6355715	8.01827	Multitasking_Scroll
12:09:44.034	-0.19393626	5.5906315	7.7766047	-0.08388157	0.0465632	0.071306296	-0.34357956	5.6355715	8.01827	Multitasking_Scroll
12:09:44.055	-0.19393626	5.5906315	7.7766047	-0.08388157	0.0465632	0.071306296	-0.34357956	5.6355715	8.01827	Multitasking_Scroll
12:09:44.075	-0.19393626	5.5906315	7.7766047	-0.08388157	0.0465632	0.071306296	-0.34357956	5.6355715	8.01827	Multitasking_Scroll
12:09:44.096	-0.19393626	5.5906315	7.7766047	-0.08388157	0.0465632	0.071306296	-0.34357956	5.6355715	8.01827	Multitasking_Scroll
12:09:44.118	-0.19393626	5.5906315	7.7766047	-0.08388157	0.0465632	0.071306296	-0.34357956	5.6355715	8.01827	Multitasking_Scroll
12:09:44.140	-0.19393626	5.5906315	7.7766047	-0.08388157	0.0465632	0.071306296	-0.34357956	5.6355715	8.01827	Multitasking_Scroll
12:09:44.162	-0.09337672	5.236279	8.439818	-0.033179756	0.06366743	0.02243708	-0.36937407	5.5153785	8.100278	Multitasking_Scroll
12:09:44.185	-0.09337672	5.236279	8.439818	-0.033179756	0.06366743	0.02243708	-0.36937407	5.5153785	8.100278	Multitasking_Scroll
12:09:44.206	-0.09337672	5.236279	8.439818	-0.033179756	0.06366743	0.02243708	-0.36937407	5.5153785	8.100278	Multitasking_Scroll
12:09:44.227	-0.09337672	5.236279	8.439818	-0.033179756	0.06366743	0.02243708	-0.36937407	5.5153785	8.100278	Multitasking_Scroll
12:09:44.248	-0.09337672	5.236279	8.439818	-0.033179756	0.06366743	0.02243708	-0.36937407	5.5153785	8.100278	Multitasking_Scroll
12:09:44.270	-0.09337672	5.236279	8.439818	-0.033179756	0.06366743	0.02243708	-0.36937407	5.5153785	8.100278	Multitasking_Scroll
12:09:44.291	-0.09337672	5.236279	8.439818	-0.033179756	0.06366743	0.02243708	-0.36937407	5.5153785	8.100278	Multitasking_Scroll
12:09:44.312	-0.09337672	5.236279	8.439818	-0.033179756	0.06366743	0.02243708	-0.36937407	5.5153785	8.100278	Multitasking_Scroll
12:09:44.336	-0.5698374	5.341627	7.9489923	0.06089349	0.0031917708	-0.0044409903	-0.40878013	5.5097218	8.102235	Multitasking_Scroll
12:09:44.358	-0.5698374	5.341627	7.9489923	0.06089349	0.0031917708	-0.0044409903	-0.40878013	5.5097218	8.102235	Multitasking_Scroll
12:09:44.379	-0.5698374	5.341627	7.9489923	0.06089349	0.0031917708	-0.0044409903	-0.40878013	5.5097218	8.102235	Multitasking_Scroll
12:09:44.401	-0.5698374	5.341627	7.9489923	0.06089349	0.0031917708	-0.0044409903	-0.40878013	5.5097218	8.102235	Multitasking_Scroll
12:09:44.422	-0.5698374	5.341627	7.9489923	0.06089349	0.0031917708	-0.0044409903	-0.40878013	5.5097218	8.102235	Multitasking_Scroll
12:09:44.443	-0.5698374	5.341627	7.9489923	0.06089349	0.0031917708	-0.0044409903	-0.40878013	5.5097218	8.102235	Multitasking_Scroll
12:09:44.465	-0.5698374	5.341627	7.9489923	0.06089349	0.0031917708	-0.0044409903	-0.40878013	5.5097218	8.102235	Multitasking_Scroll
12:09:44.487	-0.5698374	5.341627	7.9489923	0.06089349	0.0031917708	-0.0044409903	-0.40878013	5.5097218	8.102235	Multitasking_Scroll
12:09:44.509	-0.5698374	5.341627	7.9489923	0.06089349	0.0031917708	-0.0044409903	-0.40878013	5.5097218	8.102235	Multitasking_Scroll
12:09:44.530	0.23463893	5.1812105	8.353624	-0.23598701	-0.27597362	0.02243708	-0.32548326	5.542281	8.08378	Multitasking_Scroll
12:09:44.551	0.23463893	5.1812105	8.353624	-0.23598701	-0.27597362	0.02243708	-0.32548326	5.542281	8.08378	Multitasking_Scroll
12:09:44.573	0.23463893	5.1812105	8.353624	-0.23598701	-0.27597362	0.02243708	-0.32548326	5.542281	8.08378	Multitasking_Scroll
12:09:44.594	0.23463893	5.1812105	8.353624	-0.23598701	-0.27597362	0.02243708	-0.32548326	5.542281	8.08378	Multitasking_Scroll
12:09:44.615	0.23463893	5.1812105	8.353624	-0.23598701	-0.27597362	0.02243708	-0.32548326	5.542281	8.08378	Multitasking_Scroll
12:09:44.637	0.23463893	5.1812105	8.353624	-0.23598701	-0.27597362	0.02243708	-0.32548326	5.542281	8.08378	Multitasking_Scroll
12:09:44.658	0.23463893	5.1812105	8.353624	-0.23598701	-0.27597362	0.02243708	-0.32548326	5.542281	8.08378	Multitasking_Scroll
12:09:44.680	0.23463893	5.1812105	8.353624	-0.23598701	-0.27597362	0.02243708	-0.32548326	5.542281	8.08378	Multitasking_Scroll
12:09:44.701	-0.4166038	5.3966956	8.004061	0.024852442	0.059391372	0.0010567969	-0.33996034	5.54045	8.084441	Multitasking_Scroll
12:09:44.722	-0.4166038	5.3966956	8.004061	0.024852442	0.059391372	0.0010567969	-0.33996034	5.54045	8.084441	Multitasking_Scroll
12:09:44.743	-0.4166038	5.3966956	8.004061	0.024852442	0.059391372	0.0010567969	-0.33996034	5.54045	8.084441	Multitasking_Scroll
12:09:44.764	-0.4166038	5.3966956	8.004061	0.024852442	0.059391372	0.0010567969	-0.33996034	5.54045	8.084441	Multitasking_Scroll
12:09:44.785	-0.4166038	5.3966956	8.004061	0.024852442	0.059391372	0.0010567969	-0.33996034	5.54045	8.084441	Multitasking_Scroll
12:09:44.807	-0.4166038	5.3966956	8.004061	0.024852442	0.059391372	0.0010567969	-0.33996034	5.54045	8.084441	Multitasking_Scroll
12:09:44.828	-0.4166038	5.3966956	8.004061	0.024852442	0.059391372	0.0010567969	-0.33996034	5.54045	8.084441	Multitasking_Scroll
12:09:44.849	-0.4166038	5.3966956	8.004061	0.024852442	0.059391372	0.0010567969	-0.33996034	5.54045	8.084441	Multitasking_Scroll
12:09:44.886	-0.24421602	5.358387	7.7239304	0.0413458	-0.035903607	-0.009327913	-0.35240504	5.564942	8.067068	Multitasking_Scroll
12:09:44.920	-0.24421602	5.358387	7.7239304	0.0413458	-0.035903607	-0.009327913	-0.35240504	5.564942	8.067068	Multitasking_Scroll
12:09:44.955	-0.24421602	5.358387	7.7239304	0.0413458	-0.035903607	-0.009327913	-0.35240504	5.564942	8.067068	Multitasking_Scroll
12:09:44.989	-0.24421602	5.358387	7.7239304	0.0413458	-0.035903607	-0.009327913	-0.35240504	5.564942	8.067068	Multitasking_Scroll
12:09:45.022	-0.24421602	5.358387	7.7239304	0.0413458	-0.035903607	-0.009327913	-0.35240504	5.564942	8.067068	Multitasking_Scroll
12:09:45.056	-0.24421602	5.358387	7.7239304	0.0413458	-0.035903607	-0.009327913	-0.35240504	5.564942	8.067068	Multitasking_Scroll
12:09:45.090	-0.3328042	5.4757066	7.970541	0.025463307	0.0013591752	-0.0074953167	-0.34105238	5.5721736	8.062563	Multitasking_Scroll
12:09:45.125	-0.3328042	5.4757066	7.970541	0.025463307	0.0013591752	-0.0074953167	-0.34105238	5.5721736	8.062563	Multitasking_Scroll
12:09:45.150	-0.3328042	5.4757066	7.970541	0.025463307	0.0013591752	-0.0074953167	-0.34105238	5.5721736	8.062563	Multitasking_Scroll
12:09:45.172	-0.3328042	5.4757066	7.970541	0.025463307	0.0013591752	-0.0074953167	-0.34105238	5.5721736	8.062563	Multitasking_Scroll
12:09:45.195	-0.3328042	5.4757066	7.970541	0.025463307	0.0013591752	-0.0074953167	-0.34105238	5.5721736	8.062563	Multitasking_Scroll
12:09:45.219	-0.3328042	5.4757066	7.970541	0.025463307	0.0013591752	-0.0074953167	-0.34105238	5.5721736	8.062563	Multitasking_Scroll
12:09:45.241	-0.30167863	5.394301	7.781393	-0.001414764	-0.049953505	-0.003830125	-0.3437149	5.5930924	8.047951	Multitasking_Scroll
12:09:45.264	-0.30167863	5.394301	7.781393	-0.001414764	-0.049953505	-0.003830125	-0.3437149	5.5930924	8.047951	Multitasking_Scroll
12:09:45.286	-0.30167863	5.394301	7.781393	-0.001414764	-0.049953505	-0.003830125	-0.3437149	5.5930924	8.047951	Multitasking_Scroll
12:09:45.308	-0.30167863	5.394301	7.781393	-0.001414764	-0.049953505	-0.003830125	-0.3437149	5.5930924	8.047951	Multitasking_Scroll
12:09:45.332	-0.30167863	5.394301	7.781393	-0.001414764	-0.049953505	-0.003830125	-0.3437149	5.5930924	8.047951	Multitasking_Scroll
12:09:45.354	-0.30167863	5.394301	7.781393	-0.001414764	-0.049953505	-0.003830125	-0.3437149	5.5930924	8.047951	Multitasking_Scroll
12:09:45.378	-0.30167863	5.394301	7.781393	-0.001414764	-0.049953505	-0.003830125	-0.3437149	5.5930924	8.047951	Multitasking_Scroll
12:09:45.400	-0.30167863	5.394301	7.781393	-0.001414764	-0.049953505	-0.003830125	-0.3437149	5.5930924	8.047951	Multitasking_Scroll
12:09:45.423	-0.4644893	5.480495	8.107015	0.02240898	0.053893585	0.015106697	-0.3424124	5.5888853	8.050929	Multitasking_Scroll
12:09:45.446	-0.4644893	5.480495	8.107015	0.02240898	0.053893585	0.015106697	-0.3424124	5.5888853	8.050929	Multitasking_Scroll
12:09:45.469	-0.4644893	5.480495	8.107015	0.02240898	0.053893585	0.015106697	-0.3424124	5.5888853	8.050929	Multitasking_Scroll
12:09:45.491	-0.4644893	5.480495	8.107015	0.02240898	0.053893585	0.015106697	-0.3424124	5.5888853	8.050929	Multitasking_Scroll
12:09:45.514	-0.4644893	5.480495	8.107015	0.02240898	0.053893585	0.015106697	-0.3424124	5.5888853	8.050929	Multitasking_Scroll
12:09:45.541	-0.4644893	5.480495	8.107015	0.02240898	0.053893585	0.015106697	-0.3424124	5.5888853	8.050929	Multitasking_Scroll
12:09:45.565	-0.4644893	5.480495	8.107015	0.02240898	0.053893585	0.015106697	-0.3424124	5.5888853	8.050929	Multitasking_Scroll
12:09:45.588	-0.4644893	5.480495	8.107015	0.02240898	0.053893585	0.015106697	-0.3424124	5.5888853	8.050929	Multitasking_Scroll
12:09:45.611	-0.15802214	5.4709177	7.7119594	-0.020962453	-0.01085813	-0.009938778	-0.33803698	5.612401	8.03474	Multitasking_Scroll
12:09:45.632	-0.15802214	5.4709177	7.7119594	-0.020962453	-0.01085813	-0.009938778	-0.33803698	5.612401	8.03474	Multitasking_Scroll
12:09:45.653	-0.15802214	5.4709177	7.7119594	-0.020962453	-0.01085813	-0.009938778	-0.33803698	5.612401	8.03474	Multitasking_Scroll
12:09:45.674	-0.15802214	5.4709177	7.7119594	-0.020962453	-0.01085813	-0.009938778	-0.33803698	5.612401	8.03474	Multitasking_Scroll
12:09:45.695	-0.15802214	5.4709177	7.7119594	-0.020962453	-0.01085813	-0.009938778	-0.33803698	5.612401	8.03474	Multitasking_Scroll
12:09:45.716	-0.15802214	5.4709177	7.7119594	-0.020962453	-0.01085813	-0.009938778	-0.33803698	5.612401	8.03474	Multitasking_Scroll
12:09:45.736	-0.15802214	5.4709177	7.7119594	-0.020962453	-0.01085813	-0.009938778	-0.33803698	5.612401	8.03474	Multitasking_Scroll
12:09:45.759	-0.15802214	5.4709177	7.7119594	-0.020962453	-0.01085813	-0.009938778	-0.33803698	5.612401	8.03474	Multitasking_Scroll
12:09:45.781	-0.65842557	5.506832	8.162083	-0.0710534	0.025793785	0.006554584	-0.3950855	5.592227	8.046195	Multitasking_Scroll
12:09:45.802	-0.65842557	5.506832	8.162083	-0.0710534	0.025793785	0.006554584	-0.3950855	5.592227	8.046195	Multitasking_Scroll
12:09:45.824	-0.65842557	5.506832	8.162083	-0.0710534	0.025793785	0.006554584	-0.3950855	5.592227	8.046195	Multitasking_Scroll
12:09:45.845	-0.65842557	5.506832	8.162083	-0.0710534	0.025793785	0.006554584	-0.3950855	5.592227	8.046195	Multitasking_Scroll
12:09:45.867	-0.65842557	5.506832	8.162083	-0.0710534	0.025793785	0.006554584	-0.3950855	5.592227	8.046195	Multitasking_Scroll
12:09:45.891	-0.65842557	5.506832	8.162083	-0.0710534	0.025793785	0.006554584	-0.3950855	5.592227	8.046195	Multitasking_Scroll
12:09:45.912	-0.65842557	5.506832	8.162083	-0.0710534	0.025793785	0.006554584	-0.3950855	5.592227	8.046195	Multitasking_Scroll
12:09:45.934	-0.65842557	5.506832	8.162083	-0.0710534	0.025793785	0.006554584	-0.3950855	5.592227	8.046195	Multitasking_Scroll
12:09:45.955	-0.42139238	5.3799353	7.8963184	-0.061890423	-0.023686301	0.010219775	-0.41271433	5.5757756	8.056722	Multitasking_Scroll
12:09:45.975	-0.42139238	5.3799353	7.8963184	-0.061890423	-0.023686301	0.010219775	-0.41271433	5.5757756	8.056722	Multitasking_Scroll
12:09:45.997	-0.42139238	5.3799353	7.8963184	-0.061890423	-0.023686301	0.010219775	-0.41271433	5.5757756	8.056722	Multitasking_Scroll
12:09:46.018	-0.42139238	5.3799353	7.8963184	-0.061890423	-0.023686301	0.010219775	-0.41271433	5.5757756	8.056722	Multitasking_Scroll
12:09:46.042	-0.42139238	5.3799353	7.8963184	-0.061890423	-0.023686301	0.010219775	-0.41271433	5.5757756	8.056722	Multitasking_Scroll
12:09:46.063	-0.42139238	5.3799353	7.8963184	-0.061890423	-0.023686301	0.010219775	-0.41271433	5.5757756	8.056722	Multitasking_Scroll
12:09:46.084	-0.42139238	5.3799353	7.8963184	-0.061890423	-0.023686301	0.010219775	-0.41271433	5.5757756	8.056722	Multitasking_Scroll
12:09:46.105	-0.42139238	5.3799353	7.8963184	-0.061890423	-0.023686301	0.010219775	-0.41271433	5.5757756	8.056722	Multitasking_Scroll
12:09:46.127	-0.42139238	5.3799353	7.8963184	-0.061890423	-0.023686301	0.010219775	-0.41271433	5.5757756	8.056722	Multitasking_Scroll
12:09:46.148	-0.37590113	5.384724	7.4102807	0.060282625	-0.009636399	0.027934868	-0.38269395	5.5483837	8.0770855	Multitasking_Scroll
12:09:46.169	-0.37590113	5.384724	7.4102807	0.060282625	-0.009636399	0.027934868	-0.38269395	5.5483837	8.0770855	Multitasking_Scroll
12:09:46.190	-0.37590113	5.384724	7.4102807	0.060282625	-0.009636399	0.027934868	-0.38269395	5.5483837	8.0770855	Multitasking_Scroll
12:09:46.211	-0.37590113	5.384724	7.4102807	0.060282625	-0.009636399	0.027934868	-0.38269395	5.5483837	8.0770855	Multitasking_Scroll
12:09:46.234	-0.37590113	5.384724	7.4102807	0.060282625	-0.009636399	0.027934868	-0.38269395	5.5483837	8.0770855	Multitasking_Scroll
12:09:46.259	-0.37590113	5.384724	7.4102807	0.060282625	-0.009636399	0.027934868	-0.38269395	5.5483837	8.0770855	Multitasking_Scroll
12:09:46.292	-0.37590113	5.384724	7.4102807	0.060282625	-0.009636399	0.027934868	-0.38269395	5.5483837	8.0770855	Multitasking_Scroll
12:09:46.325	-0.4836435	5.3727527	7.728719	-0.024016777	-0.09271407	-0.00016493362	-0.35244173	5.525979	8.093805	Multitasking_Scroll
12:09:46.359	-0.4836435	5.3727527	7.728719	-0.024016777	-0.09271407	-0.00016493362	-0.35244173	5.525979	8.093805	Multitasking_Scroll
12:09:46.392	-0.4836435	5.3727527	7.728719	-0.024016777	-0.09271407	-0.00016493362	-0.35244173	5.525979	8.093805	Multitasking_Scroll
12:09:46.425	-0.4836435	5.3727527	7.728719	-0.024016777	-0.09271407	-0.00016493362	-0.35244173	5.525979	8.093805	Multitasking_Scroll
12:09:46.460	-0.4836435	5.3727527	7.728719	-0.024016777	-0.09271407	-0.00016493362	-0.35244173	5.525979	8.093805	Multitasking_Scroll
12:09:46.492	-0.4836435	5.3727527	7.728719	-0.024016777	-0.09271407	-0.00016493362	-0.35244173	5.525979	8.093805	Multitasking_Scroll
12:09:46.525	-0.2681588	5.3296556	7.850827	0.023019847	-0.039568797	-0.025821274	-0.30194026	5.501165	8.112728	Multitasking_Scroll
12:09:46.560	-0.2681588	5.3296556	7.850827	0.023019847	-0.039568797	-0.025821274	-0.30194026	5.501165	8.112728	Multitasking_Scroll
12:09:46.580	-0.2681588	5.3296556	7.850827	0.023019847	-0.039568797	-0.025821274	-0.30194026	5.501165	8.112728	Multitasking_Scroll
12:09:46.601	-0.2681588	5.3296556	7.850827	0.023019847	-0.039568797	-0.025821274	-0.30194026	5.501165	8.112728	Multitasking_Scroll
12:09:46.621	-0.2681588	5.3296556	7.850827	0.023019847	-0.039568797	-0.025821274	-0.30194026	5.501165	8.112728	Multitasking_Scroll
12:09:46.643	-0.2681588	5.3296556	7.850827	0.023019847	-0.039568797	-0.025821274	-0.30194026	5.501165	8.112728	Multitasking_Scroll
12:09:46.664	-0.2681588	5.3296556	7.850827	0.023019847	-0.039568797	-0.025821274	-0.30194026	5.501165	8.112728	Multitasking_Scroll
12:09:46.685	-0.2466103	5.2482505	7.8125186	-0.20238943	-0.13852896	-0.029486466	-0.3572581	5.5298634	8.090941	Multitasking_Scroll
12:09:46.705	-0.2466103	5.2482505	7.8125186	-0.20238943	-0.13852896	-0.029486466	-0.3572581	5.5298634	8.090941	Multitasking_Scroll
12:09:46.727	-0.2466103	5.2482505	7.8125186	-0.20238943	-0.13852896	-0.029486466	-0.3572581	5.5298634	8.090941	Multitasking_Scroll
12:09:46.748	-0.2466103	5.2482505	7.8125186	-0.20238943	-0.13852896	-0.029486466	-0.3572581	5.5298634	8.090941	Multitasking_Scroll
12:09:46.769	-0.2466103	5.2482505	7.8125186	-0.20238943	-0.13852896	-0.029486466	-0.3572581	5.5298634	8.090941	Multitasking_Scroll
12:09:46.789	-0.2466103	5.2482505	7.8125186	-0.20238943	-0.13852896	-0.029486466	-0.3572581	5.5298634	8.090941	Multitasking_Scroll
12:09:46.812	-0.2466103	5.2482505	7.8125186	-0.20238943	-0.13852896	-0.029486466	-0.3572581	5.5298634	8.090941	Multitasking_Scroll
12:09:46.833	-0.2466103	5.2482505	7.8125186	-0.20238943	-0.13852896	-0.029486466	-0.3572581	5.5298634	8.090941	Multitasking_Scroll
12:09:46.853	-0.29689008	5.355993	8.039975	0.0028612928	-0.08599455	-0.09362732	-0.32984328	5.433694	8.156991	Multitasking_Scroll
12:09:46.875	-0.29689008	5.355993	8.039975	0.0028612928	-0.08599455	-0.09362732	-0.32984328	5.433694	8.156991	Multitasking_Scroll
12:09:46.898	-0.29689008	5.355993	8.039975	0.0028612928	-0.08599455	-0.09362732	-0.32984328	5.433694	8.156991	Multitasking_Scroll
12:09:46.919	-0.29689008	5.355993	8.039975	0.0028612928	-0.08599455	-0.09362732	-0.32984328	5.433694	8.156991	Multitasking_Scroll
12:09:46.941	-0.29689008	5.355993	8.039975	0.0028612928	-0.08599455	-0.09362732	-0.32984328	5.433694	8.156991	Multitasking_Scroll
12:09:46.963	-0.29689008	5.355993	8.039975	0.0028612928	-0.08599455	-0.09362732	-0.32984328	5.433694	8.156991	Multitasking_Scroll
12:09:46.985	-0.29689008	5.355993	8.039975	0.0028612928	-0.08599455	-0.09362732	-0.32984328	5.433694	8.156991	Multitasking_Scroll
12:09:47.012	-0.29689008	5.355993	8.039975	0.0028612928	-0.08599455	-0.09362732	-0.32984328	5.433694	8.156991	Multitasking_Scroll
12:09:47.045	-0.105348095	5.3799353	8.324894	-0.049062252	-0.17273742	-0.15532471	-0.29396433	5.463768	8.138254	Multitasking_Scroll
12:09:47.079	-0.105348095	5.3799353	8.324894	-0.049062252	-0.17273742	-0.15532471	-0.29396433	5.463768	8.138254	Multitasking_Scroll
12:09:47.100	-0.105348095	5.3799353	8.324894	-0.049062252	-0.17273742	-0.15532471	-0.29396433	5.463768	8.138254	Multitasking_Scroll
12:09:47.128	-0.105348095	5.3799353	8.324894	-0.049062252	-0.17273742	-0.15532471	-0.29396433	5.463768	8.138254	Multitasking_Scroll
12:09:47.149	-0.105348095	5.3799353	8.324894	-0.049062252	-0.17273742	-0.15532471	-0.29396433	5.463768	8.138254	Multitasking_Scroll
12:09:47.179	-0.105348095	5.3799353	8.324894	-0.049062252	-0.17273742	-0.15532471	-0.29396433	5.463768	8.138254	Multitasking_Scroll
12:09:47.200	-0.105348095	5.3799353	8.324894	-0.049062252	-0.17273742	-0.15532471	-0.29396433	5.463768	8.138254	Multitasking_Scroll
12:09:47.230	-0.68715686	5.3871183	7.877164	0.029128497	-0.031627547	-0.08935126	-0.33261415	5.5469704	8.0802765	Multitasking_Scroll
12:09:47.251	-0.68715686	5.3871183	7.877164	0.029128497	-0.031627547	-0.08935126	-0.33261415	5.5469704	8.0802765	Multitasking_Scroll
12:09:47.271	-0.68715686	5.3871183	7.877164	0.029128497	-0.031627547	-0.08935126	-0.33261415	5.5469704	8.0802765	Multitasking_Scroll
12:09:47.292	-0.68715686	5.3871183	7.877164	0.029128497	-0.031627547	-0.08935126	-0.33261415	5.5469704	8.0802765	Multitasking_Scroll
12:09:47.313	-0.68715686	5.3871183	7.877164	0.029128497	-0.031627547	-0.08935126	-0.33261415	5.5469704	8.0802765	Multitasking_Scroll
12:09:47.335	-0.68715686	5.3871183	7.877164	0.029128497	-0.031627547	-0.08935126	-0.33261415	5.5469704	8.0802765	Multitasking_Scroll
12:09:47.356	-0.68715686	5.3871183	7.877164	0.029128497	-0.031627547	-0.08935126	-0.33261415	5.5469704	8.0802765	Multitasking_Scroll
12:09:47.377	-0.68715686	5.3871183	7.877164	0.029128497	-0.031627547	-0.08935126	-0.33261415	5.5469704	8.0802765	Multitasking_Scroll
12:09:47.397	-0.6201172	5.4350038	7.800547	-0.061890423	-0.030405818	0.07191717	-0.38159907	5.5780907	8.05665	Multitasking_Scroll
12:09:47.418	-0.6201172	5.4350038	7.800547	-0.061890423	-0.030405818	0.07191717	-0.38159907	5.5780907	8.05665	Multitasking_Scroll
12:09:47.439	-0.6201172	5.4350038	7.800547	-0.061890423	-0.030405818	0.07191717	-0.38159907	5.5780907	8.05665	Multitasking_Scroll
12:09:47.460	-0.6201172	5.4350038	7.800547	-0.061890423	-0.030405818	0.07191717	-0.38159907	5.5780907	8.05665	Multitasking_Scroll
12:09:47.482	-0.6201172	5.4350038	7.800547	-0.061890423	-0.030405818	0.07191717	-0.38159907	5.5780907	8.05665	Multitasking_Scroll
12:09:47.502	-0.6201172	5.4350038	7.800547	-0.061890423	-0.030405818	0.07191717	-0.38159907	5.5780907	8.05665	Multitasking_Scroll
12:09:47.523	-0.6201172	5.4350038	7.800547	-0.061890423	-0.030405818	0.07191717	-0.38159907	5.5780907	8.05665	Multitasking_Scroll
12:09:47.544	-0.6201172	5.4350038	7.800547	-0.061890423	-0.030405818	0.07191717	-0.38159907	5.5780907	8.05665	Multitasking_Scroll
12:09:47.564	-0.6201172	5.4350038	7.800547	-0.061890423	-0.030405818	0.07191717	-0.38159907	5.5780907	8.05665	Multitasking_Scroll
12:09:47.585	-0.72546524	5.5355635	7.944204	-0.02768197	0.14124732	0.05298034	-0.40758297	5.5463023	8.077296	Multitasking_Scroll
12:09:47.607	-0.72546524	5.5355635	7.944204	-0.02768197	0.14124732	0.05298034	-0.40758297	5.5463023	8.077296	Multitasking_Scroll
12:09:47.628	-0.72546524	5.5355635	7.944204	-0.02768197	0.14124732	0.05298034	-0.40758297	5.5463023	8.077296	Multitasking_Scroll
12:09:47.650	-0.72546524	5.5355635	7.944204	-0.02768197	0.14124732	0.05298034	-0.40758297	5.5463023	8.077296	Multitasking_Scroll
12:09:47.671	-0.72546524	5.5355635	7.944204	-0.02768197	0.14124732	0.05298034	-0.40758297	5.5463023	8.077296	Multitasking_Scroll
12:09:47.692	-0.72546524	5.5355635	7.944204	-0.02768197	0.14124732	0.05298034	-0.40758297	5.5463023	8.077296	Multitasking_Scroll
12:09:47.716	-0.72546524	5.5355635	7.944204	-0.02768197	0.14124732	0.05298034	-0.40758297	5.5463023	8.077296	Multitasking_Scroll
12:09:47.737	-0.72546524	5.5355635	7.944204	-0.02768197	0.14124732	0.05298034	-0.40758297	5.5463023	8.077296	Multitasking_Scroll
12:09:47.760	-0.23224466	5.3919067	7.2618356	0.08410637	0.028237246	0.039541304	-0.41172203	5.554335	8.071566	Multitasking_Scroll
12:09:47.795	-0.23224466	5.3919067	7.2618356	0.08410637	0.028237246	0.039541304	-0.41172203	5.554335	8.071566	Multitasking_Scroll
12:09:47.831	-0.23224466	5.3919067	7.2618356	0.08410637	0.028237246	0.039541304	-0.41172203	5.554335	8.071566	Multitasking_Scroll
12:09:47.855	-0.23224466	5.3919067	7.2618356	0.08410637	0.028237246	0.039541304	-0.41172203	5.554335	8.071566	Multitasking_Scroll
12:09:47.882	-0.23224466	5.3919067	7.2618356	0.08410637	0.028237246	0.039541304	-0.41172203	5.554335	8.071566	Multitasking_Scroll
12:09:47.915	-0.23224466	5.3919067	7.2618356	0.08410637	0.028237246	0.039541304	-0.41172203	5.554335	8.071566	Multitasking_Scroll
12:09:47.949	-0.21309046	5.3631754	7.92505	-0.011188609	-0.09821186	0.014495833	-0.36044404	5.5227323	8.095671	Multitasking_Scroll
12:09:47.982	-0.21309046	5.3631754	7.92505	-0.011188609	-0.09821186	0.014495833	-0.36044404	5.5227323	8.095671	Multitasking_Scroll
12:09:48.002	-0.21309046	5.3631754	7.92505	-0.011188609	-0.09821186	0.014495833	-0.36044404	5.5227323	8.095671	Multitasking_Scroll
12:09:48.033	-0.21309046	5.3631754	7.92505	-0.011188609	-0.09821186	0.014495833	-0.36044404	5.5227323	8.095671	Multitasking_Scroll
12:09:48.054	-0.21309046	5.3631754	7.92505	-0.011188609	-0.09821186	0.014495833	-0.36044404	5.5227323	8.095671	Multitasking_Scroll
12:09:48.075	-0.21309046	5.3631754	7.92505	-0.011188609	-0.09821186	0.014495833	-0.36044404	5.5227323	8.095671	Multitasking_Scroll
12:09:48.099	-0.21309046	5.3631754	7.92505	-0.011188609	-0.09821186	0.014495833	-0.36044404	5.5227323	8.095671	Multitasking_Scroll
12:09:48.123	-0.17478207	5.384724	7.6257653	-0.110759646	-0.01330159	0.016328428	-0.31830147	5.5466456	8.081071	Multitasking_Scroll
12:09:48.144	-0.17478207	5.384724	7.6257653	-0.110759646	-0.01330159	0.016328428	-0.31830147	5.5466456	8.081071	Multitasking_Scroll
12:09:48.165	-0.17478207	5.384724	7.6257653	-0.110759646	-0.01330159	0.016328428	-0.31830147	5.5466456	8.081071	Multitasking_Scroll
12:09:48.186	-0.17478207	5.384724	7.6257653	-0.110759646	-0.01330159	0.016328428	-0.31830147	5.5466456	8.081071	Multitasking_Scroll
12:09:48.207	-0.17478207	5.384724	7.6257653	-0.110759646	-0.01330159	0.016328428	-0.31830147	5.5466456	8.081071	Multitasking_Scroll
12:09:48.228	-0.17478207	5.384724	7.6257653	-0.110759646	-0.01330159	0.016328428	-0.31830147	5.5466456	8.081071	Multitasking_Scroll
12:09:48.250	-0.17478207	5.384724	7.6257653	-0.110759646	-0.01330159	0.016328428	-0.31830147	5.5466456	8.081071	Multitasking_Scroll
12:09:48.271	-0.17478207	5.384724	7.6257653	-0.110759646	-0.01330159	0.016328428	-0.31830147	5.5466456	8.081071	Multitasking_Scroll
12:09:48.292	-0.17478207	5.384724	7.6257653	-0.110759646	-0.01330159	0.016328428	-0.31830147	5.5466456	8.081071	Multitasking_Scroll
12:09:48.313	-0.4932206	5.446975	7.7167478	0.101210594	0.1345278	0.024269676	-0.39570898	5.5052466	8.1059265	Multitasking_Scroll
12:09:48.334	-0.4932206	5.446975	7.7167478	0.101210594	0.1345278	0.024269676	-0.39570898	5.5052466	8.1059265	Multitasking_Scroll
12:09:48.355	-0.4932206	5.446975	7.7167478	0.101210594	0.1345278	0.024269676	-0.39570898	5.5052466	8.1059265	Multitasking_Scroll
12:09:48.377	-0.4932206	5.446975	7.7167478	0.101210594	0.1345278	0.024269676	-0.39570898	5.5052466	8.1059265	Multitasking_Scroll
12:09:48.398	-0.4932206	5.446975	7.7167478	0.101210594	0.1345278	0.024269676	-0.39570898	5.5052466	8.1059265	Multitasking_Scroll
12:09:48.420	-0.4932206	5.446975	7.7167478	0.101210594	0.1345278	0.024269676	-0.39570898	5.5052466	8.1059265	Multitasking_Scroll
12:09:48.441	-0.4932206	5.446975	7.7167478	0.101210594	0.1345278	0.024269676	-0.39570898	5.5052466	8.1059265	Multitasking_Scroll
[truncated: 3,226 more rows]
